# Supplementary material for: Differential roles of FOXC2 in the trabecular meshwork and Schlemm’s canal in glaucomatous pathology
Source: Life Sci Alliance. 2023 Jul 6;6(9):e202201721. doi: 10.26508/lsa.202201721 (PMC10326420; doi:10.26508/lsa.202201721)
Supplement: Supplementary file 1 [file LSA-2022-01721_SdataF1.1.xlsx]

## Sheet: Sheet1
Representative plot of SC area versus length from one adult Foxc2fl/fl control mouse at IOP levels ranging from 10 mmHg below baseline IOP to 10 mmHg above baseline IOP
Position (microns)	IOP -10 (microns^2)	IOP -5	Baseline	IOP + 5	IOP + 10
0	2186.98	2676.4	1168.78	1108.89	504.819
3.7	2332.43	2202.38	1268.04	934.343	432.946
7.4	2332.43	2202.38	1268.04	934.343	432.946
11.1	2404.31	2339.28	1156.81	725.57	559.579
14.8	2404.31	2339.28	1156.81	725.57	559.579
18.5	2190.4	2161.31	783.753	532.199	513.375
22.2	2190.4	2161.31	783.753	532.199	513.375
25.9	2385.48	1844.73	1021.62	400.433	426.101
29.6	2385.48	1844.73	1021.62	400.433	426.101
33.3	2323.88	1908.04	821.4	405.566	474.016
37	2323.88	1908.04	821.4	405.566	474.016
40.7	2031.25	2075.75	651.986	278.934	402.144
44.4	2031.25	2075.75	651.986	278.934	402.144
48.1	2041.52	1511.03	708.458	251.554	667.388
51.8	2041.52	1511.03	708.458	251.554	667.388
55.5	1978.21	1593.17	886.428	367.919	463.749
59.2	1978.21	1593.17	886.428	367.919	463.749
62.9	1748.9	1706.12	725.57	482.573	506.53
66.6	1748.9	1706.12	725.57	482.573	506.53
70.3	2051.79	1813.93	831.668	576.691	535.621
74	2051.79	1813.93	831.668	576.691	535.621
77.7	1777.99	1529.86	746.105	532.199	515.086
81.4	1777.99	1529.86	746.105	532.199	515.086
85.1	1820.77	1471.68	1043.86	532.199	335.405
88.8	1820.77	1471.68	1043.86	532.199	335.405
92.5	1836.17	1415.2	1168.78	438.08	308.025
96.2	1836.17	1415.2	1168.78	438.08	308.025
99.9	2003.87	1702.69	1103.76	361.074	278.934
103.6	2003.87	1702.69	1103.76	361.074	278.934
107.3	2448.8	2017.56	1168.78	143.745	0
111	2448.8	2017.56	1168.78	143.745	0
114.7	2457.36	1896.07	1006.22	0	0
118.4	2457.36	1896.07	1006.22	0	0
122.1	2633.61	2168.15	744.394	386.743	256.688
125.8	2633.61	2168.15	744.394	386.743	256.688
129.5	2441.95	2032.97	780.33	646.853	376.475
133.2	2441.95	2032.97	780.33	646.853	376.475
136.9	2441.95	1760.88	865.893	970.279	503.108
140.6	2441.95	1760.88	865.893	970.279	503.108
144.3	2390.62	1892.64	1002.79	852.203	619.473
148	2390.62	1892.64	1002.79	852.203	619.473
151.7	2252.01	2120.24	1266.33	749.528	537.333
155.4	2252.01	2120.24	1266.33	749.528	537.333
159.1	2512.12	2096.28	1495.63	1016.48	320.004
162.8	2512.12	2096.28	1495.63	1016.48	320.004
166.5	3016.93	2493.29	1226.97	345.673	720.436
170.2	3016.93	2493.29	1226.97	345.673	720.436
173.9	3040.89	2649.02	1870.4	460.326	499.685
177.6	3040.89	2649.02	1870.4	460.326	499.685
181.3	3186.35	2825.27	1995.32	862.47	665.676
185	3186.35	2825.27	1995.32	862.47	665.676
188.7	3899.94	3135.01	2106.55	1090.07	390.165
192.4	3899.94	3135.01	2106.55	1090.07	390.165
196.1	3588.49	3415.66	1973.07	1011.35	720.436
199.8	3588.49	3415.66	1973.07	1011.35	720.436
203.5	3644.96	3408.81	2094.57	1146.54	823.111
207.2	3644.96	3408.81	2094.57	1146.54	823.111
210.9	3528.6	3381.43	1950.83	1146.54	871.026
214.6	3528.6	3381.43	1950.83	1146.54	871.026
218.3	3781.86	3169.24	2301.63	1254.35	883.005
222	3781.86	3169.24	2301.63	1254.35	883.005
225.7	3795.55	3203.46	2080.88	1045.57	499.685
229.4	3795.55	3203.46	2080.88	1045.57	499.685
233.1	3711.7	3542.29	1926.87	698.19	499.685
236.8	3711.7	3542.29	1926.87	698.19	499.685
240.5	3819.51	3381.43	1772.86	930.92	487.706
244.2	3819.51	3381.43	1772.86	930.92	487.706
247.9	3694.59	3453.3	1511.03	843.646	395.299
251.6	3694.59	3453.3	1511.03	843.646	395.299
255.3	3348.92	3087.1	1305.68	337.116	699.901
259	3348.92	3087.1	1305.68	337.116	699.901
262.7	3208.59	2722.6	1317.66	195.083	674.233
266.4	3208.59	2722.6	1317.66	195.083	674.233
270.1	3206.88	2731.16	1281.73	414.123	586.959
273.8	3206.88	2731.16	1281.73	414.123	586.959
277.5	3318.11	2953.62	1225.26	824.823	569.846
281.2	3318.11	2953.62	1225.26	824.823	569.846
284.9	3111.05	2905.7	1126	585.248	665.676
288.6	3111.05	2905.7	1126	585.248	665.676
292.3	2804.74	2305.05	1206.43	833.379	450.059
296	2804.74	2305.05	1206.43	833.379	450.059
299.7	3059.72	2399.17	1148.25	711.88	420.968
303.4	3059.72	2399.17	1148.25	711.88	420.968
307.1	2727.73	2388.91	1167.07	253.265	193.371
310.8	2727.73	2388.91	1167.07	253.265	193.371
314.5	2755.11	1582.91	975.413	171.125	140.323
318.2	2755.11	1582.91	975.413	171.125	140.323
321.9	2683.24	1613.71	1225.26	349.095	249.843
325.6	2683.24	1613.71	1225.26	349.095	249.843
329.3	2310.19	1576.06	1117.45	455.193	347.384
333	2310.19	1576.06	1117.45	455.193	347.384
336.7	2014.14	1584.62	1303.97	446.636	663.965
340.4	2014.14	1584.62	1303.97	446.636	663.965
344.1	1817.35	1500.77	788.886	566.424	499.685
347.8	1817.35	1500.77	788.886	566.424	499.685
351.5	1659.91	901.829	763.218	278.934	645.141
355.2	1659.91	901.829	763.218	278.934	645.141
358.9	1293.71	1177.34	711.88	313.159	568.135
362.6	1293.71	1177.34	711.88	313.159	568.135
366.3	1345.04	1206.43	1100.33	321.715	432.946
370	1345.04	1206.43	1100.33	321.715	432.946
373.7	1683.87	1363.87	1131.14	109.52	470.594
377.4	1683.87	1363.87	1131.14	109.52	470.594
381.1	1524.72	1218.41	1093.49	236.153	595.515
384.8	1524.72	1218.41	1093.49	236.153	595.515
388.5	1488.79	1156.81	1047.29	350.806	527.065
392.2	1488.79	1156.81	1047.29	350.806	527.065
395.9	1596.6	1268.04	1023.33	598.938	569.846
399.6	1596.6	1268.04	1023.33	598.938	569.846
403.3	1475.1	1351.89	1060.98	669.099	559.579
407	1475.1	1351.89	1060.98	669.099	559.579
410.7	1552.1	1059.26	1004.5	237.864	362.785
414.4	1552.1	1059.26	1004.5	237.864	362.785
418.1	1623.98	1049	903.54	374.764	379.898
421.8	1623.98	1049	903.54	374.764	379.898
425.5	1762.59	1209.85	1126	352.518	333.694
429.2	1762.59	1209.85	1126	352.518	333.694
432.9	1707.83	1480.23	865.893	475.728	444.925
436.6	1707.83	1480.23	865.893	475.728	444.925
440.3	1353.6	884.716	513.375	379.898	451.77
444	1353.6	884.716	513.375	379.898	451.77
447.7	1047.29	983.969	528.776	405.566	292.624
451.4	1047.29	983.969	528.776	405.566	292.624
455.1	1324.51	1054.13	489.418	333.694	388.454
458.8	1324.51	1054.13	489.418	333.694	388.454
462.5	1206.43	1112.31	574.98	420.968	386.743
466.2	1206.43	1112.31	574.98	420.968	386.743
469.9	1341.62	1045.57	624.606	290.913	155.724
473.6	1341.62	1045.57	624.606	290.913	155.724
477.3	1290.28	1119.16	636.585	181.393	138.611
481	1290.28	1119.16	636.585	181.393	138.611
484.7	1362.16	1132.85	568.135	225.885	261.821
488.4	1362.16	1132.85	568.135	225.885	261.821
492.1	1422.05	1211.57	482.573	212.195	183.104
495.8	1422.05	1211.57	482.573	212.195	183.104
499.5	1274.88	1129.43	588.67	97.5413	352.518
503.2	1274.88	1129.43	588.67	97.5413	352.518
506.9	1391.25	1220.12	530.488	136.9	109.52
510.6	1391.25	1220.12	530.488	136.9	109.52
514.3	1687.29	1439.16	723.859	111.231	152.301
518	1687.29	1439.16	723.859	111.231	152.301
521.7	1736.92	1637.67	730.704	150.59	520.22
525.4	1736.92	1637.67	730.704	150.59	520.22
529.1	1908.04	1668.47	965.145	320.004	408.989
532.8	1908.04	1668.47	965.145	320.004	408.989
536.5	1851.57	1637.67	1055.84	393.588	138.611
540.2	1851.57	1637.67	1055.84	393.588	138.611
543.9	1832.75	1743.76	1143.12	475.728	138.611
547.6	1832.75	1743.76	1143.12	475.728	138.611
551.3	1791.68	1673.6	1199.59	518.509	152.301
555	1791.68	1673.6	1199.59	518.509	152.301
558.7	1343.33	1634.24	1165.36	475.728	284.068
562.4	1343.33	1634.24	1165.36	475.728	284.068
566.1	1149.96	903.54	864.181	350.806	463.749
569.8	1149.96	903.54	864.181	350.806	463.749
573.5	1134.56	884.716	920.653	210.484	489.418
577.2	1134.56	884.716	920.653	210.484	489.418
580.9	1413.49	574.98	891.561	167.703	487.706
584.6	1413.49	574.98	891.561	167.703	487.706
588.3	1363.87	698.19	482.573	124.921	491.129
592	1363.87	698.19	482.573	124.921	491.129
595.7	1321.09	807.71	564.713	97.5413	518.509
599.4	1321.09	807.71	564.713	97.5413	518.509
603.1	1511.03	634.874	568.135	112.943	672.521
606.8	1511.03	634.874	568.135	112.943	672.521
610.5	994.236	1114.02	651.986	294.335	580.114
614.2	994.236	1114.02	651.986	294.335	580.114
617.9	903.54	956.589	597.226	126.633	485.995
621.6	903.54	956.589	597.226	126.633	485.995
625.3	1054.13	862.47	598.938	225.885	474.016
629	1054.13	862.47	598.938	225.885	474.016
632.7	1045.57	626.318	484.284	154.013	390.165
636.4	1045.57	626.318	484.284	154.013	390.165
640.1	823.111	489.418	347.384	109.52	306.314
643.8	823.111	489.418	347.384	109.52	306.314
647.5	1006.22	799.154	337.116	220.751	208.773
651.2	1006.22	799.154	337.116	220.751	208.773
654.9	1144.83	809.421	443.214	224.174	242.998
658.6	1144.83	809.421	443.214	224.174	242.998
662.3	1173.92	877.871	564.713	58.1825	405.566
666	1173.92	877.871	564.713	58.1825	405.566
669.7	1040.44	965.145	597.226	112.943	403.855
673.4	1040.44	965.145	597.226	112.943	403.855
677.1	1237.23	912.096	516.798	95.83	407.278
680.8	1237.23	912.096	516.798	95.83	407.278
684.5	1192.74	722.148	516.798	68.45	345.673
688.2	1192.74	722.148	516.798	68.45	345.673
691.9	1358.73	968.568	605.783	71.8725	379.898
695.6	1358.73	968.568	605.783	71.8725	379.898
699.3	1521.3	932.631	650.275	0	352.518
703	1521.3	932.631	650.275	0	352.518
706.7	1714.67	990.814	773.485	58.1825	335.405
710.4	1714.67	990.814	773.485	58.1825	335.405
714.1	1606.86	1189.32	811.133	54.76	308.025
717.8	1606.86	1189.32	811.133	54.76	308.025
721.5	1464.83	1019.91	994.236	222.463	559.579
725.2	1464.83	1019.91	994.236	222.463	559.579
728.9	1387.82	645.141	817.978	337.116	705.035
732.6	1387.82	645.141	817.978	337.116	705.035
736.3	1553.82	877.871	475.728	359.363	752.95
740	1553.82	877.871	475.728	359.363	752.95
743.7	1148.25	1172.21	458.615	154.013	383.32
747.4	1148.25	1172.21	458.615	154.013	383.32
751.1	1550.39	1447.72	568.135	154.013	419.256
754.8	1550.39	1447.72	568.135	154.013	419.256
758.5	1735.21	1469.96	400.433	124.921	236.153
762.2	1735.21	1469.96	400.433	124.921	236.153
765.9	1813.93	1331.35	667.388	152.301	335.405
769.6	1813.93	1331.35	667.388	152.301	335.405
773.3	1601.73	1447.72	847.069	157.435	434.658
777	1601.73	1447.72	847.069	157.435	434.658
780.7	1538.41	1512.75	766.64	266.955	350.806
784.4	1538.41	1512.75	766.64	266.955	350.806
788.1	1747.19	1469.96	934.343	181.393	369.63
791.8	1747.19	1469.96	934.343	181.393	369.63
795.5	2010.72	1634.24	1014.77	251.554	523.643
799.2	2010.72	1634.24	1014.77	251.554	523.643
802.9	1911.47	1473.39	1016.48	249.843	419.256
806.6	1911.47	1473.39	1016.48	249.843	419.256
810.3	2043.23	1718.1	1001.08	436.369	602.36
814	2043.23	1718.1	1001.08	436.369	602.36
817.7	2089.44	1334.78	1124.29	431.235	450.059
821.4	2089.44	1334.78	1124.29	431.235	450.059
825.1	1971.36	1463.12	1084.93	362.785	328.56
828.8	1971.36	1463.12	1084.93	362.785	328.56
832.5	1872.11	1509.32	1067.82	489.418	193.371
836.2	1872.11	1509.32	1067.82	489.418	193.371
839.9	1873.82	1606.86	1196.16	542.466	193.371
843.6	1873.82	1606.86	1196.16	542.466	193.371
847.3	1771.14	1521.3	1187.61	385.031	270.377
851	1771.14	1521.3	1187.61	385.031	270.377
854.7	1468.25	1466.54	1398.09	443.214	391.876
858.4	1468.25	1466.54	1398.09	443.214	391.876
862.1	1699.27	1654.78	1134.56	616.05	547.6
865.8	1699.27	1654.78	1134.56	616.05	547.6
869.5	1724.94	1740.34	1074.67	580.114	564.713
873.2	1724.94	1740.34	1074.67	580.114	564.713
876.9	1577.77	1673.6	1250.92	472.305	622.895
880.6	1577.77	1673.6	1250.92	472.305	622.895
884.3	1357.02	1415.2	891.561	371.341	520.22
888	1357.02	1415.2	891.561	371.341	520.22
891.7	1303.97	1327.93	773.485	640.008	727.281
895.4	1303.97	1327.93	773.485	640.008	727.281
899.1	1442.58	1357.02	817.978	400.433	657.12
902.8	1442.58	1357.02	817.978	400.433	657.12
906.5	1427.18	1303.97	804.288	261.821	506.53
910.2	1427.18	1303.97	804.288	261.821	506.53
913.9	1406.65	1610.29	687.923	417.545	506.53
917.6	1406.65	1610.29	687.923	417.545	506.53
921.3	1357.02	1440.87	732.415	99.2525	462.038
925	1357.02	1440.87	732.415	99.2525	462.038
928.7	1314.24	1312.53	776.908	136.9	417.545
932.4	1314.24	1312.53	776.908	136.9	417.545
936.1	1492.21	1165.36	816.266	220.751	386.743
939.8	1492.21	1165.36	816.266	220.751	386.743
943.5	1290.28	1006.22	670.81	400.433	474.016
947.2	1290.28	1006.22	670.81	400.433	474.016
950.9	1440.87	1129.43	504.819	359.363	318.293
954.6	1440.87	1129.43	504.819	359.363	318.293
958.3	1261.19	1319.37	734.126	289.201	280.645
962	1261.19	1319.37	734.126	289.201	280.645
965.7	1208.14	1098.62	864.181	294.335	294.335
969.4	1208.14	1098.62	864.181	294.335	294.335
973.1	1365.58	1057.55	694.768	335.405	571.558
976.8	1365.58	1057.55	694.768	335.405	571.558
980.5	1452.85	1225.26	718.725	321.715	533.91
984.2	1452.85	1225.26	718.725	321.715	533.91
987.9	1386.11	1146.54	1002.79	581.825	674.233
991.6	1386.11	1146.54	1002.79	581.825	674.233
995.3	1612	1134.56	862.47	331.983	595.515
999	1612	1134.56	862.47	331.983	595.515
1002.7	1244.08	1415.2	711.88	646.853	530.488
1006.4	1244.08	1415.2	711.88	646.853	530.488
1010.1	1425.47	1401.51	1026.75	343.961	499.685
1013.8	1425.47	1401.51	1026.75	343.961	499.685
1017.5	1843.02	1148.25	966.856	263.533	624.606
1021.2	1843.02	1148.25	966.856	263.533	624.606
1024.9	1603.44	1206.43	665.676	198.505	359.363
1028.6	1603.44	1206.43	665.676	198.505	359.363
1032.3	1406.65	405.566	802.576	509.953	537.333
1036	1406.65	405.566	802.576	509.953	537.333
1039.7	1303.97	857.336	840.224	169.414	338.828
1043.4	1303.97	857.336	840.224	169.414	338.828
1047.1	1382.69	739.26	756.373	256.688	311.448
1050.8	1382.69	739.26	756.373	256.688	311.448
1054.5	1148.25	1035.31	794.02	169.414	294.335
1058.2	1148.25	1035.31	794.02	169.414	294.335
1061.9	1232.1	1013.06	670.81	68.45	345.673
1065.6	1232.1	1013.06	670.81	68.45	345.673
1069.3	1149.96	773.485	978.835	246.42	265.244
1073	1149.96	773.485	978.835	246.42	265.244
1076.7	1315.95	823.111	1013.06	463.749	323.426
1080.4	1315.95	823.111	1013.06	463.749	323.426
1084.1	1269.75	983.969	886.428	477.439	278.934
1087.8	1269.75	983.969	886.428	477.439	278.934
1091.5	1137.98	995.948	811.133	427.813	280.645
1095.2	1137.98	995.948	811.133	427.813	280.645
1098.9	1093.49	833.379	527.065	527.065	261.821
1102.6	1093.49	833.379	527.065	527.065	261.821
1106.3	1286.86	797.443	805.999	503.108	236.153
1110	1286.86	797.443	805.999	503.108	236.153
1113.7	1011.35	953.166	886.428	537.333	357.651
1117.4	1011.35	953.166	886.428	537.333	357.651
1121.1	1262.9	802.576	783.753	612.628	602.36
1124.8	1262.9	802.576	783.753	612.628	602.36
1128.5	1191.03	1052.42	740.971	420.968	470.594
1132.2	1191.03	1052.42	740.971	420.968	470.594
1135.9	1124.29	1002.79	850.491	361.074	462.038
1139.6	1124.29	1002.79	850.491	361.074	462.038
1143.3	1264.61	901.829	903.54	532.199	509.953
1147	1264.61	901.829	903.54	532.199	509.953
1150.7	1167.07	1076.38	881.294	405.566	443.214
1154.4	1167.07	1076.38	881.294	405.566	443.214
1158.1	1252.64	985.68	782.041	530.488	54.76
1161.8	1252.64	985.68	782.041	530.488	54.76
1165.5	960.011	1093.49	684.5	434.658	253.265
1169.2	960.011	1093.49	684.5	434.658	253.265
1172.9	819.689	915.519	835.09	556.156	138.611
1176.6	819.689	915.519	835.09	556.156	138.611
1180.3	475.728	616.05	992.525	530.488	265.244
1184	475.728	616.05	992.525	530.488	265.244
1187.7	359.363	391.876	1030.17	431.235	239.575
1191.4	359.363	391.876	1030.17	431.235	239.575
1195.1	352.518	227.596	725.57	323.426	27.38
1198.8	352.518	227.596	725.57	323.426	27.38
1202.5	253.265	248.131	624.606	797.443	68.45
1206.2	253.265	248.131	624.606	797.443	68.45
1209.9	165.991	179.681	650.275	523.643	56.4713
1213.6	165.991	179.681	650.275	523.643	56.4713
1217.3	124.921	225.885	597.226	705.035	195.083
1221	124.921	225.885	597.226	705.035	195.083
1224.7	200.216	193.371	251.554	563.001	292.624
1228.4	200.216	193.371	251.554	563.001	292.624
1232.1	54.76	140.323	112.943	549.311	345.673
1235.8	54.76	140.323	112.943	549.311	345.673
1239.5	41.07	167.703	95.83	407.278	308.025
1243.2	41.07	167.703	95.83	407.278	308.025
1246.9	82.14	58.1825	41.07	167.703	284.068
1250.6	82.14	58.1825	41.07	167.703	284.068
1254.3	689.634	242.998	13.69	54.76	186.526
1258	689.634	242.998	13.69	54.76	186.526
1261.7	638.296	516.798	13.69	95.83	27.38
1265.4	638.296	516.798	13.69	95.83	27.38
1269.1	549.311	590.381	126.633	511.664	42.7813
1272.8	549.311	590.381	126.633	511.664	42.7813
1276.5	809.421	540.755	58.1825	0	0
1280.2	809.421	540.755	58.1825	0	0
1283.9	936.054	631.451	85.5625	41.07	0
1287.6	936.054	631.451	85.5625	41.07	0
1291.3	977.124	766.64	403.855	99.2525	249.843
1295	977.124	766.64	403.855	99.2525	249.843
1298.7	1110.6	758.084	696.479	83.8513	27.38
1302.4	1110.6	758.084	696.479	83.8513	27.38
1306.1	942.899	934.343	701.613	13.69	41.07
1309.8	942.899	934.343	701.613	13.69	41.07
1313.5	826.534	985.68	474.016	177.97	27.38
1317.2	826.534	985.68	474.016	177.97	27.38
1320.9	1095.2	814.555	540.755	183.104	99.2525
1324.6	1095.2	814.555	540.755	183.104	99.2525
1328.3	901.829	545.889	681.078	523.643	56.4713
1332	901.829	545.889	681.078	523.643	56.4713
1335.7	795.731	513.375	867.604	253.265	140.323
1339.4	795.731	513.375	867.604	253.265	140.323
1343.1	1055.84	564.713	770.063	181.393	261.821
1346.8	1055.84	564.713	770.063	181.393	261.821
1350.5	1321.09	617.761	963.434	82.14	383.32
1354.2	1321.09	617.761	963.434	82.14	383.32
1357.9	1457.99	792.309	826.534	280.645	212.195
1361.6	1457.99	792.309	826.534	280.645	212.195
1365.3	1747.19	681.078	675.944	450.059	154.013
1369	1747.19	681.078	675.944	450.059	154.013
1372.7	1521.3	1644.51	592.093	208.773	191.66
1376.4	1521.3	1644.51	592.093	208.773	191.66
1380.1	1288.57	1430.61	699.901	318.293	111.231
1383.8	1288.57	1430.61	699.901	318.293	111.231
1387.5	1379.27	1331.35	504.819	516.798	165.991
1391.2	1379.27	1331.35	504.819	516.798	165.991
1394.9	1303.97	1326.22	747.816	138.611	159.146
1398.6	1303.97	1326.22	747.816	138.611	159.146
1402.3	1548.68	1478.52	1175.63	320.004	198.505
1406	1548.68	1478.52	1175.63	320.004	198.505
1409.7	1067.82	1855	1090.07	179.681	282.356
1413.4	1067.82	1855	1090.07	179.681	282.356
1417.1	1153.38	1136.27	1161.94	210.484	292.624
1420.8	1153.38	1136.27	1161.94	210.484	292.624
1424.5	1143.12	1180.76	1031.88	446.636	164.28
1428.2	1143.12	1180.76	1031.88	446.636	164.28
1431.9	1025.04	1194.45	954.878	390.165	326.849
1435.6	1025.04	1194.45	954.878	390.165	326.849
1439.3	985.68	1192.74	877.871	491.129	128.344
1443	985.68	1192.74	877.871	491.129	128.344
1446.7	696.479	978.835	1002.79	154.013	140.323
1450.4	696.479	978.835	1002.79	154.013	140.323
1454.1	713.591	1002.79	458.615	763.218	196.794
1457.8	713.591	1002.79	458.615	763.218	196.794
1461.5	1329.64	556.156	682.789	795.731	82.14
1465.2	1329.64	556.156	682.789	795.731	82.14
1468.9	811.133	980.546	833.379	631.451	188.238
1472.6	811.133	980.546	833.379	631.451	188.238
1476.3	1274.88	852.203	725.57	853.914	188.238
1480	1274.88	852.203	725.57	853.914	188.238
