# Supplementary material for: Differential roles of FOXC2 in the trabecular meshwork and Schlemm’s canal in glaucomatous pathology
Source: Life Sci Alliance. 2023 Jul 6;6(9):e202201721. doi: 10.26508/lsa.202201721 (PMC10326420; doi:10.26508/lsa.202201721)
Supplement: Supplementary file 2 [file LSA-2022-01721_SdataF1.2.xlsx]

## Sheet: Sheet1
Representative plots of SC area versus length from one adult NC-Foxc2-/- mice at IOP levels ranging from 10 mmHg below baseline IOP to 10 mmHg above baseline IOP
Position (microns)	IOP -10 (microns^2)	IOP -5	Baseline	IOP + 5	IOP + 10
0	1408.36	1035.31	1047.29	485.995	140.323
3.7	1500.77	1153.38	1315.95	621.184	397.01
7.4	1500.77	1153.38	1315.95	621.184	397.01
11.1	1457.99	1230.39	1562.37	294.335	604.071
14.8	1457.99	1230.39	1562.37	294.335	604.071
18.5	913.808	840.224	1351.89	1013.06	610.916
22.2	913.808	840.224	1351.89	1013.06	610.916
25.9	1434.03	1184.19	992.525	932.631	465.46
29.6	1434.03	1184.19	992.525	932.631	465.46
33.3	1351.89	708.458	1290.28	1021.62	860.759
37	1351.89	708.458	1290.28	1021.62	860.759
40.7	1410.07	893.273	963.434	1134.56	1369
44.4	1410.07	893.273	963.434	1134.56	1369
48.1	1410.07	1957.67	1379.27	1271.46	961.723
51.8	1410.07	1957.67	1379.27	1271.46	961.723
55.5	1137.98	2027.83	1214.99	1062.69	532.199
59.2	1137.98	2027.83	1214.99	1062.69	532.199
62.9	1250.92	2240.03	1177.34	674.233	284.068
66.6	1250.92	2240.03	1177.34	674.233	284.068
70.3	1297.13	1396.38	814.555	463.749	282.356
74	1297.13	1396.38	814.555	463.749	282.356
77.7	1261.19	963.434	717.014	586.959	266.955
81.4	1261.19	963.434	717.014	586.959	266.955
85.1	2084.3	862.47	925.786	482.573	325.138
88.8	2084.3	862.47	925.786	482.573	325.138
92.5	1786.55	992.525	539.044	669.099	167.703
96.2	1786.55	992.525	539.044	669.099	167.703
99.9	1459.7	1006.22	1016.48	354.229	277.223
103.6	1459.7	1006.22	1016.48	354.229	277.223
107.3	1137.98	640.008	1312.53	751.239	636.585
111	1137.98	640.008	1312.53	751.239	636.585
114.7	1137.98	551.023	1110.6	1333.06	1295.42
118.4	1137.98	551.023	1110.6	1333.06	1295.42
122.1	1035.31	1090.07	843.646	903.54	1072.95
125.8	1035.31	1090.07	843.646	903.54	1072.95
129.5	2135.64	1630.82	1700.98	1237.23	877.871
133.2	2135.64	1630.82	1700.98	1237.23	877.871
136.9	2517.25	1245.79	1700.98	1185.9	910.385
140.6	2517.25	1245.79	1700.98	1185.9	910.385
144.3	2262.27	1805.37	1226.97	860.759	628.029
148	2262.27	1805.37	1226.97	860.759	628.029
151.7	2606.23	2702.06	1841.31	879.583	790.598
155.4	2606.23	2702.06	1841.31	879.583	790.598
159.1	2195.53	1180.76	869.315	773.485	391.876
162.8	2195.53	1180.76	869.315	773.485	391.876
166.5	674.233	1639.38	804.288	703.324	263.533
170.2	674.233	1639.38	804.288	703.324	263.533
173.9	823.111	1721.52	1382.69	696.479	403.855
177.6	823.111	1721.52	1382.69	696.479	403.855
181.3	910.385	1338.2	809.421	179.681	195.083
185	910.385	1338.2	809.421	179.681	195.083
188.7	740.971	1552.1	787.175	383.32	338.828
192.4	740.971	1552.1	787.175	383.32	338.828
196.1	763.218	573.269	944.61	770.063	581.825
199.8	763.218	573.269	944.61	770.063	581.825
203.5	1514.46	622.895	995.948	915.519	703.324
207.2	1514.46	622.895	995.948	915.519	703.324
210.9	1565.79	564.713	1471.68	448.348	682.789
214.6	1565.79	564.713	1471.68	448.348	682.789
218.3	1724.94	1776.28	1261.19	835.09	792.309
222	1724.94	1776.28	1261.19	835.09	792.309
225.7	2109.97	1719.81	713.591	309.736	331.983
229.4	2109.97	1719.81	713.591	309.736	331.983
233.1	1487.08	1165.36	547.6	489.418	432.946
236.8	1487.08	1165.36	547.6	489.418	432.946
240.5	1998.74	1550.39	422.679	444.925	1117.45
244.2	1998.74	1550.39	422.679	444.925	1117.45
247.9	1988.47	1653.07	862.47	764.929	862.47
251.6	1988.47	1653.07	862.47	764.929	862.47
255.3	2154.46	1307.4	509.953	764.929	831.668
259	2154.46	1307.4	509.953	764.929	831.668
262.7	1926.87	1250.92	266.955	864.181	636.585
266.4	1926.87	1250.92	266.955	864.181	636.585
270.1	1831.04	949.744	617.761	812.844	790.598
273.8	1831.04	949.744	617.761	812.844	790.598
277.5	2582.28	1334.78	1266.33	677.655	804.288
281.2	2582.28	1334.78	1266.33	677.655	804.288
284.9	2361.53	1312.53	1110.6	640.008	747.816
288.6	2361.53	1312.53	1110.6	640.008	747.816
292.3	2298.21	1199.59	713.591	670.81	268.666
296	2298.21	1199.59	713.591	670.81	268.666
299.7	2344.41	934.343	501.396	424.39	297.758
303.4	2344.41	934.343	501.396	424.39	297.758
307.1	2318.74	937.765	462.038	420.968	477.439
310.8	2318.74	937.765	462.038	420.968	477.439
314.5	2152.75	862.47	663.965	333.694	415.834
318.2	2152.75	862.47	663.965	333.694	415.834
321.9	2311.9	949.744	609.205	494.551	109.52
325.6	2311.9	949.744	609.205	494.551	109.52
329.3	2267.41	1126	585.248	640.008	306.314
333	2267.41	1126	585.248	640.008	306.314
336.7	2053.5	1324.51	604.071	448.348	422.679
340.4	2053.5	1324.51	604.071	448.348	422.679
344.1	2024.41	809.421	684.5	521.931	265.244
347.8	2024.41	809.421	684.5	521.931	265.244
351.5	1759.17	809.421	480.861	140.323	128.344
355.2	1759.17	809.421	480.861	140.323	128.344
358.9	2180.13	860.759	504.819	829.956	407.278
362.6	2180.13	860.759	504.819	829.956	407.278
366.3	2060.35	735.838	499.685	528.776	366.208
370	2060.35	735.838	499.685	528.776	366.208
373.7	1767.72	997.659	672.521	1115.74	828.245
377.4	1767.72	997.659	672.521	1115.74	828.245
381.1	1983.34	1001.08	787.175	703.324	455.193
384.8	1983.34	1001.08	787.175	703.324	455.193
388.5	1726.65	776.908	663.965	506.53	357.651
392.2	1726.65	776.908	663.965	506.53	357.651
395.9	1750.61	821.4	696.479	735.838	270.377
399.6	1750.61	821.4	696.479	735.838	270.377
403.3	1528.15	942.899	403.855	431.235	431.235
407	1528.15	942.899	403.855	431.235	431.235
410.7	1610.29	677.655	1293.71	184.815	349.095
414.4	1610.29	677.655	1293.71	184.815	349.095
418.1	1625.69	812.844	831.668	236.153	410.7
421.8	1625.69	812.844	831.668	236.153	410.7
425.5	1653.07	823.111	675.944	253.265	265.244
429.2	1653.07	823.111	675.944	253.265	265.244
432.9	1750.61	835.09	720.436	112.943	165.991
436.6	1750.61	835.09	720.436	112.943	165.991
440.3	1615.42	843.646	338.828	142.034	157.435
444	1615.42	843.646	338.828	142.034	157.435
447.7	1391.25	749.528	376.475	256.688	44.4925
451.4	1391.25	749.528	376.475	256.688	44.4925
455.1	1524.72	881.294	485.995	109.52	171.125
458.8	1524.72	881.294	485.995	109.52	171.125
462.5	1375.85	819.689	535.621	200.216	183.104
466.2	1375.85	819.689	535.621	200.216	183.104
469.9	1324.51	799.154	290.913	220.751	109.52
473.6	1324.51	799.154	290.913	220.751	109.52
477.3	1153.38	953.166	285.779	379.898	99.2525
481	1153.38	953.166	285.779	379.898	99.2525
484.7	1403.23	980.546	614.339	222.463	294.335
488.4	1403.23	980.546	614.339	222.463	294.335
492.1	1425.47	672.521	585.248	236.153	390.165
495.8	1425.47	672.521	585.248	236.153	390.165
499.5	1329.64	920.653	349.095	195.083	318.293
503.2	1329.64	920.653	349.095	195.083	318.293
506.9	1273.17	859.048	352.518	152.301	195.083
510.6	1273.17	859.048	352.518	152.301	195.083
514.3	1312.53	751.239	568.135	41.07	398.721
518	1312.53	751.239	568.135	41.07	398.721
521.7	1228.68	638.296	542.466	150.59	393.588
525.4	1228.68	638.296	542.466	150.59	393.588
529.1	1386.11	619.473	184.815	140.323	27.38
532.8	1386.11	619.473	184.815	140.323	27.38
536.5	1209.85	965.145	154.013	220.751	296.046
540.2	1209.85	965.145	154.013	220.751	296.046
543.9	1182.47	953.166	677.655	208.773	140.323
547.6	1182.47	953.166	677.655	208.773	140.323
551.3	1043.86	1019.91	513.375	167.703	140.323
555	1043.86	1019.91	513.375	167.703	140.323
558.7	1666.76	703.324	367.919	191.66	164.28
562.4	1666.76	703.324	367.919	191.66	164.28
566.1	1404.94	776.908	533.91	220.751	251.554
569.8	1404.94	776.908	533.91	220.751	251.554
573.5	1155.09	848.78	446.636	181.393	82.14
577.2	1155.09	848.78	446.636	181.393	82.14
580.9	1199.59	737.549	400.433	196.794	112.943
584.6	1199.59	737.549	400.433	196.794	112.943
588.3	1317.66	643.43	354.229	239.575	265.244
592	1317.66	643.43	354.229	239.575	265.244
595.7	1177.34	431.235	571.558	266.955	13.69
599.4	1177.34	431.235	571.558	266.955	13.69
603.1	1173.92	687.923	586.959	0	280.645
606.8	1173.92	687.923	586.959	0	280.645
610.5	1310.82	795.731	602.36	331.983	275.511
614.2	1310.82	795.731	602.36	331.983	275.511
617.9	1511.03	556.156	556.156	0	622.895
621.6	1511.03	556.156	556.156	0	622.895
625.3	1902.91	797.443	27.38	27.38	99.2525
629	1902.91	797.443	27.38	27.38	99.2525
632.7	1719.81	891.561	376.475	13.69	54.76
636.4	1719.81	891.561	376.475	13.69	54.76
640.1	1829.33	1538.41	82.14	70.1613	13.69
643.8	1829.33	1538.41	82.14	70.1613	13.69
647.5	1646.22	1565.79	768.351	70.1613	82.14
651.2	1646.22	1565.79	768.351	70.1613	82.14
654.9	1629.11	1004.5	723.859	13.69	349.095
658.6	1629.11	1004.5	723.859	13.69	349.095
662.3	1531.57	1137.98	648.564	651.986	68.45
666	1531.57	1137.98	648.564	651.986	68.45
669.7	1711.25	761.506	614.339	136.9	287.49
673.4	1711.25	761.506	614.339	136.9	287.49
677.1	1567.51	939.476	730.704	260.11	208.773
680.8	1567.51	939.476	730.704	260.11	208.773
684.5	1603.44	1074.67	862.47	516.798	338.828
688.2	1603.44	1074.67	862.47	516.798	338.828
691.9	1435.74	934.343	749.528	349.095	193.371
695.6	1435.74	934.343	749.528	349.095	193.371
699.3	1714.67	917.23	528.776	54.76	138.611
703	1714.67	917.23	528.776	54.76	138.611
706.7	241.286	1035.31	485.995	183.104	179.681
710.4	241.286	1035.31	485.995	183.104	179.681
714.1	195.083	602.36	395.299	419.256	333.694
717.8	195.083	602.36	395.299	419.256	333.694
721.5	82.14	848.78	467.171	484.284	0
725.2	82.14	848.78	467.171	484.284	0
728.9	0	771.774	438.08	417.545	622.895
732.6	0	771.774	438.08	417.545	622.895
736.3	1555.53	352.518	0	167.703	82.14
740	1555.53	352.518	0	167.703	82.14
743.7	1670.18	487.706	193.371	123.21	111.231
747.4	1670.18	487.706	193.371	123.21	111.231
751.1	1759.17	559.579	390.165	210.484	95.83
754.8	1759.17	559.579	390.165	210.484	95.83
758.5	1618.84	932.631	338.828	775.196	359.363
762.2	1618.84	932.631	338.828	775.196	359.363
765.9	985.68	925.786	183.104	431.235	95.83
769.6	985.68	925.786	183.104	431.235	95.83
773.3	795.731	1038.73	109.52	431.235	193.371
777	795.731	1038.73	109.52	431.235	193.371
780.7	672.521	811.133	181.393	626.318	263.533
784.4	672.521	811.133	181.393	626.318	263.533
788.1	708.458	687.923	0	462.038	355.94
791.8	708.458	687.923	0	462.038	355.94
795.5	735.838	787.175	237.864	571.558	419.256
799.2	735.838	787.175	237.864	571.558	419.256
802.9	528.776	450.059	195.083	448.348	485.995
806.6	528.776	450.059	195.083	448.348	485.995
810.3	405.566	236.153	333.694	479.15	489.418
814	405.566	236.153	333.694	479.15	489.418
817.7	937.765	513.375	349.095	568.135	318.293
821.4	937.765	513.375	349.095	568.135	318.293
825.1	1327.93	431.235	0	41.07	154.013
828.8	1327.93	431.235	0	41.07	154.013
832.5	1365.58	323.426	27.38	292.624	85.5625
836.2	1365.58	323.426	27.38	292.624	85.5625
839.9	1511.03	586.959	208.773	82.14	41.07
843.6	1511.03	586.959	208.773	82.14	41.07
847.3	1748.9	917.23	154.013	27.38	13.69
851	1748.9	917.23	154.013	27.38	13.69
854.7	1747.19	782.041	152.301	0	0
858.4	1747.19	782.041	152.301	0	0
862.1	1618.84	1129.43	41.07	68.45	27.38
865.8	1618.84	1129.43	41.07	68.45	27.38
869.5	1769.43	1206.43	0	0	0
873.2	1769.43	1206.43	0	0	0
876.9	1986.76	1096.91	58.1825	0	739.26
880.6	1986.76	1096.91	58.1825	0	739.26
884.3	1943.98	1242.37	376.475	971.99	506.53
888	1943.98	1242.37	376.475	971.99	506.53
891.7	1819.06	1187.61	362.785	111.231	0
895.4	1819.06	1187.61	362.785	111.231	0
899.1	1865.26	811.133	366.208	0	0
902.8	1865.26	811.133	366.208	0	0
906.5	1795.1	958.3	292.624	54.76	0
910.2	1795.1	958.3	292.624	54.76	0
913.9	1932	1199.59	13.69	56.4713	0
917.6	1932	1199.59	13.69	56.4713	0
921.3	1690.72	1179.05	0	109.52	239.575
925	1690.72	1179.05	0	109.52	239.575
928.7	1608.58	1276.59	345.673	27.38	212.195
932.4	1608.58	1276.59	345.673	27.38	212.195
936.1	1629.11	1261.19	308.025	27.38	54.76
939.8	1629.11	1261.19	308.025	27.38	54.76
943.5	1493.92	1066.11	249.843	241.286	68.45
947.2	1493.92	1066.11	249.843	241.286	68.45
950.9	1415.2	1069.53	253.265	42.7813	54.76
954.6	1415.2	1069.53	253.265	42.7813	54.76
958.3	1180.76	835.09	208.773	181.393	99.2525
962	1180.76	835.09	208.773	181.393	99.2525
965.7	1180.76	876.16	220.751	95.83	109.52
969.4	1180.76	876.16	220.751	95.83	109.52
973.1	1064.4	857.336	306.314	154.013	181.393
976.8	1064.4	857.336	306.314	154.013	181.393
980.5	1180.76	865.893	225.885	154.013	154.013
984.2	1180.76	865.893	225.885	154.013	154.013
987.9	1548.68	847.069	239.575	198.505	210.484
991.6	1548.68	847.069	239.575	198.505	210.484
995.3	1588.04	616.05	422.679	207.061	337.116
999	1588.04	616.05	422.679	207.061	337.116
1002.7	1788.26	530.488	419.256	27.38	83.8513
1006.4	1788.26	530.488	419.256	27.38	83.8513
1010.1	1718.1	794.02	222.463	85.5625	87.2738
1013.8	1718.1	794.02	222.463	85.5625	87.2738
1017.5	1478.52	951.455	0	0	13.69
1021.2	1478.52	951.455	0	0	13.69
1024.9	1300.55	1148.25	0	27.38	85.5625
1028.6	1300.55	1148.25	0	27.38	85.5625
1032.3	1131.14	1273.17	246.42	111.231	181.393
1036	1131.14	1273.17	246.42	111.231	181.393
1039.7	1459.7	1095.2	675.944	188.238	167.703
1043.4	1459.7	1095.2	675.944	188.238	167.703
1047.1	1175.63	1213.28	485.995	196.794	249.843
1050.8	1175.63	1213.28	485.995	196.794	249.843
1054.5	963.434	1083.22	494.551	559.579	408.989
1058.2	963.434	1083.22	494.551	559.579	408.989
1061.9	614.339	944.61	691.345	349.095	527.065
1065.6	614.339	944.61	691.345	349.095	527.065
1069.3	487.706	1004.5	653.698	474.016	547.6
1073	487.706	1004.5	653.698	474.016	547.6
1076.7	306.314	960.011	648.564	294.335	465.46
1080.4	306.314	960.011	648.564	294.335	465.46
1084.1	318.293	836.801	718.725	294.335	355.94
1087.8	318.293	836.801	718.725	294.335	355.94
1091.5	306.314	410.7	915.519	487.706	294.335
1095.2	306.314	410.7	915.519	487.706	294.335
1098.9	335.405	328.56	918.941	610.916	325.138
1102.6	335.405	328.56	918.941	610.916	325.138
1106.3	195.083	237.864	944.61	366.208	128.344
1110	195.083	237.864	944.61	366.208	128.344
1113.7	320.004	366.208	776.908	263.533	123.21
1117.4	320.004	366.208	776.908	263.533	123.21
1121.1	278.934	210.484	284.068	253.265	109.52
1124.8	278.934	210.484	284.068	253.265	109.52
1128.5	112.943	342.25	568.135	54.76	41.07
1132.2	112.943	342.25	568.135	54.76	41.07
1135.9	311.448	420.968	645.141	0	82.14
1139.6	311.448	420.968	645.141	0	82.14
1143.3	376.475	381.609	788.886	407.278	212.195
1147	376.475	381.609	788.886	407.278	212.195
1150.7	352.518	195.083	475.728	364.496	123.21
1154.4	352.518	195.083	475.728	364.496	123.21
1158.1	542.466	222.463	487.706	227.596	280.645
1161.8	542.466	222.463	487.706	227.596	280.645
1165.5	386.743	210.484	308.025	167.703	41.07
1169.2	386.743	210.484	308.025	167.703	41.07
1172.9	299.469	328.56	388.454	0	56.4713
1176.6	299.469	328.56	388.454	0	56.4713
1180.3	460.326	237.864	265.244	140.323	227.596
1184	460.326	237.864	265.244	140.323	227.596
1187.7	626.318	349.095	408.989	333.694	124.921
1191.4	626.318	349.095	408.989	333.694	124.921
1195.1	756.373	304.603	395.299	296.046	196.794
1198.8	756.373	304.603	395.299	296.046	196.794
1202.5	571.558	515.086	482.573	268.666	181.393
1206.2	571.558	515.086	482.573	268.666	181.393
1209.9	687.923	573.269	234.441	130.055	198.505
1213.6	687.923	573.269	234.441	130.055	198.505
1217.3	893.273	684.5	503.108	126.633	219.04
1221	893.273	684.5	503.108	126.633	219.04
1224.7	1380.98	289.201	776.908	224.174	443.214
1228.4	1380.98	289.201	776.908	224.174	443.214
1232.1	1298.84	210.484	622.895	290.913	588.67
1235.8	1298.84	210.484	622.895	290.913	588.67
1239.5	1509.32	410.7	260.11	225.885	564.713
1243.2	1509.32	410.7	260.11	225.885	564.713
1246.9	1225.26	633.163	431.235	458.615	633.163
1250.6	1225.26	633.163	431.235	458.615	633.163
1254.3	1086.64	800.865	195.083	400.433	345.673
1258	1086.64	800.865	195.083	400.433	345.673
1261.7	1098.62	518.509	494.551	248.131	294.335
1265.4	1098.62	518.509	494.551	248.131	294.335
1269.1	920.653	1078.09	465.46	181.393	212.195
1272.8	920.653	1078.09	465.46	181.393	212.195
1276.5	1004.5	1074.67	82.14	109.52	154.013
1280.2	1004.5	1074.67	82.14	109.52	154.013
1283.9	1076.38	751.239	236.153	68.45	229.308
1287.6	1076.38	751.239	236.153	68.45	229.308
1291.3	1031.88	703.324	354.229	239.575	225.885
1295	1031.88	703.324	354.229	239.575	225.885
1298.7	925.786	742.683	41.07	112.943	266.955
1302.4	925.786	742.683	41.07	112.943	266.955
1306.1	725.57	797.443	420.968	215.618	138.611
1309.8	725.57	797.443	420.968	215.618	138.611
1313.5	995.948	703.324	126.633	383.32	169.414
1317.2	995.948	703.324	126.633	383.32	169.414
1320.9	1143.12	800.865	169.414	229.308	164.28
1324.6	1143.12	800.865	169.414	229.308	164.28
1328.3	1062.69	824.823	352.518	130.055	776.908
1332	1062.69	824.823	352.518	130.055	776.908
1335.7	770.063	855.625	847.069	364.496	504.819
1339.4	770.063	855.625	847.069	364.496	504.819
1343.1	792.309	881.294	990.814	352.518	684.5
1346.8	792.309	881.294	990.814	352.518	684.5
1350.5	838.513	850.491	602.36	569.846	1033.6
1354.2	838.513	850.491	602.36	569.846	1033.6
1357.9	862.47	588.67	578.403	140.323	540.755
1361.6	862.47	588.67	578.403	140.323	540.755
1365.3	901.829	621.184	918.941	554.445	1102.05
1369	901.829	621.184	918.941	554.445	1102.05
1372.7	1042.15	658.831	1517.88	391.876	645.141
1376.4	1042.15	658.831	1517.88	391.876	645.141
1380.1	833.379	549.311	925.786	157.435	672.521
1383.8	833.379	549.311	925.786	157.435	672.521
1387.5	1351.89	588.67	1052.42	352.518	477.439
1391.2	1351.89	588.67	1052.42	352.518	477.439
1394.9	1795.1	728.993	941.188	574.98	429.524
1398.6	1795.1	728.993	941.188	574.98	429.524
1402.3	2097.99	800.865	1380.98	462.038	1110.6
1406	2097.99	800.865	1380.98	462.038	1110.6
1409.7	1714.67	547.6	807.71	710.169	862.47
1413.4	1714.67	547.6	807.71	710.169	862.47
1417.1	1798.52	504.819	503.108	484.284	653.698
1420.8	1798.52	504.819	503.108	484.284	653.698
1424.5	1543.55	616.05	1038.73	559.579	352.518
1428.2	1543.55	616.05	1038.73	559.579	352.518
1431.9	1653.07	922.364	518.509	179.681	261.821
1435.6	1653.07	922.364	518.509	179.681	261.821
1439.3	1908.04	1019.91	304.603	181.393	571.558
1443	1908.04	1019.91	304.603	181.393	571.558
1446.7	1760.88	881.294	609.205	446.636	415.834
1450.4	1760.88	881.294	609.205	446.636	415.834
1454.1	1714.67	1086.64	391.876	533.91	533.91
1457.8	1714.67	1086.64	391.876	533.91	533.91
1461.5	1666.76	1141.4	1037.02	728.993	496.263
1465.2	1666.76	1141.4	1037.02	728.993	496.263
1468.9	1586.33	1050.71	922.364	705.035	530.488
1472.6	1586.33	1050.71	922.364	705.035	530.488
1476.3	1507.61	1151.67	948.033	660.543	841.935
1480	1507.61	1151.67	948.033	660.543	841.935
