# Supplementary material for: Differential roles of FOXC2 in the trabecular meshwork and Schlemm’s canal in glaucomatous pathology
Source: Life Sci Alliance. 2023 Jul 6;6(9):e202201721. doi: 10.26508/lsa.202201721 (PMC10326420; doi:10.26508/lsa.202201721)
Supplement: Supplementary file 4 [file LSA-2022-01721_SdataF1.4.xlsx]

## Sheet: Sheet1
Linear fit of SC relative volume
Foxc2fl/fl
Δ-10	1.76019	1.65664	1.86422	1.88204	1.15698		1.14235	1.95012	1.33944	1.29434	1.40506	1.49223	1.47439	1.08353	1.12226	1.26895
Δ-5	1.6453	1.35307	1.27537	1.43059	1.18208	1.11173	1.00489	1.8074	1.06667	0.48157	1.25686	1.29459	1.20099	0.957965	1.09239	1.26174
Δ0	1.39156	1.02592	0.876336	1.03297	0.63561	1.05201	0.9856	1.54481	0.579585	0.827463	1.41545	1.31581	1.21014	0.588662	0.579103	0.938982
Δ+5	1.6453	0.757673	0.697166	0.749885	0.554071	0.738244	0.996306	1.02048	0.48157	0.488641	0.927412	1.05893	0.993586	0.568066	0.588396	0.75126
Δ+10	0.455978	0.311111	0.428683	0.488975	0.353707	0.478354	0.56104	0.61883	0.390149	0.446763	0.990983	0.854368	0.804744	0.528861	0.5689	0.472454
NC-Foxc2-/-
Δ-10	0.65262	0.549323	0.531654	0.475166	0.468245	0.366469	1.04541	0.808464	0.614191	0.928649	1.1953	1.29212	0.935216	1.1661	1.22674	0.799596	0.696412	0.733603
Δ-5	0.622271	0.527954	0.554189	0.51616	0.447337	0.350822	0.922233	0.662516	0.563173	0.851681	0.964617	1.15939	0.822669	0.94439	1.28615	0.649404	0.544039	0.552172
Δ0	0.266363	0.350047	0.306332	0.434632	0.465621	0.378501	0.787629	0.428365	0.501488	0.501084	0.759834	0.808231	0.537035	0.612818	0.79384	0.439377	0.423141	0.342634
Δ+5	0.205169	0.220837	0.311536	0.350375	0.51727	0.343122	0.590246	0.367479	0.38873	0.495541	0.525847	0.700058	0.526245	0.587509	0.524484	0.333953	0.344824	0.222511
Δ+10	0.145492	0.313575	0.303072	0.306502	0.488422	0.397842	0.793623	0.436772	0.386938	0.548415	0.546121	0.58096	0.592434	0.463417	0.34254	0.330757	0.288011	0.167544
