# Supplementary material for: Differential roles of FOXC2 in the trabecular meshwork and Schlemm’s canal in glaucomatous pathology
Source: Life Sci Alliance. 2023 Jul 6;6(9):e202201721. doi: 10.26508/lsa.202201721 (PMC10326420; doi:10.26508/lsa.202201721)
Supplement: Supplementary file 5 [file LSA-2022-01721_SdataF1.5.xlsx]

## Sheet: Sheet1
Linear fit of SC height
Foxc2fl/fl
Δ-10	28.3076	20.178	19.2898	22.9324	22.2433	23.1272	17.829	17.8479	19.4541	54.2273	48.0589	53.025	54.0479	49.3729		55.1278
Δ-5	25.4531	16.8964	11.1762	20.1326	19.9178	18.3744	15.2134	15.512	17.6198	51.4422	43.5749	44.2269	46.1342	45.5703	48.2387	42.5398
Δ0	20.1719	11.5906	13.6877	21.9731	18.4884	17.7067	11.5581	12.0126	14.9435	45.3433	34.7438	35.8472	40.0862	24.4244	42.9232	39.3731
Δ+5	14.211	11.1762	11.5036	15.2326	15.7791	14.8553	11.6464	11.8874	13.3826	51.4422	28.1913	30.8618	36.0397	21.4247	33.2959	36.546
Δ+10	11.3504	11.3724	11.6592	14.5646	13.5361	12.9475	11.4255	11.9533	10.6972	20.9359	17.9157	24.7449	26.3064	17.3856	22.6218	23.7585
NC-Foxc2-/-
Δ-10	18.8617	14.8555	13.023	16.0314	17.4303	17.9731	15.9921	17.9348	18.7627	16.5489	13.4424	13.4974	39.6081	32.0478	38.5654	33.7253	34.1374	29.6688
Δ-5	16.3378	13.0118	12.7747	13.477	14.371	16.2303	13.6863	14.4509	17.7543	13.6665	11.4981	11.5731	36.8695	30.9923	34.9089	31.4124	30.2789	28.8559
Δ0	15.7493	10.9761	12.4927	11.9916	13.0368	13.8424	11.2213	12.5737	14.0198	10.247	10.6772	10.4698	19.9984	27.3943	24.4256	28.4154	30.7836	31.4701	17.7711	16.6258
Δ+5	14.1429	11.2314	10.6337	11.03	11.2999	12.4944	11.5255	11.9037	11.7902	10.2382	10.4798	8.60292	19.1013	20.5581	25.9898	25.4328	33.4977	27.6959
Δ+10	15.0391	12.4319	11.2982	11.7546	11.9465	11.4693	11.8933	10.9855	9.51039	10.4854	10.2851	8.04968	15.5472	26.9023	25.9189	24.0646	30.6702	29.8093
