# Supplementary material for: Differential roles of FOXC2 in the trabecular meshwork and Schlemm’s canal in glaucomatous pathology
Source: Life Sci Alliance. 2023 Jul 6;6(9):e202201721. doi: 10.26508/lsa.202201721 (PMC10326420; doi:10.26508/lsa.202201721)
Supplement: Supplementary file 6 [file LSA-2022-01721_SdataF1.6.xlsx]

## Sheet: Sheet1
Linear fit of normalized SC volume
Foxc2fl/fl
Δ-10	1	1	1	1	1	1	1	1	1	1	1	1	1	1	1	1
Δ-5	1.18288	0.698099	0.31517	0.862503	0.888392	0.824162	0.827081	0.943136	1.08936	0.934728	0.751301	0.708162	0.794345	1.02819	0.967001	0.874066
Δ0	1.01102	0.379317	0.541544	0.971332	0.902958	0.83044	0.508235	0.499982	0.810692	0.790571	0.569651	0.486592	0.573564	0.552864	0.915052	0.857292
Δ+5	0.667864	0.31517	0.319798	0.636424	0.726676	0.681834	0.490453	0.508005	0.648618	0.934728	0.420704	0.387107	0.416379	0.48194	0.642137	0.866603
Δ+10	0.405002	0.255338	0.29239	0.680048	0.586298	0.552244	0.456604	0.491173	0.407904	0.25905	0.172747	0.238029	0.271507	0.30766	0.41608	0.488002
NC-Foxc2-/-
Δ-10	1	1	1	1	1	1	1	1	1	1	1	1	1	1	1	1	1	1
Δ-5	1.121	0.805305	0.684551	0.747947	0.847128	1.01818	0.741576	0.851299	1.15937	0.87379	0.732018	0.742962	1.07684	0.913628	0.959027	1.18215	1.02453	0.803483
Δ0	0.957383	0.520689	0.609572	0.440052	0.667287	0.709789	0.484098	0.55241	0.715588	0.591193	0.569347	0.461023	0.460943	0.605759	0.53011	0.995432	1.0664	0.866875
Δ+5	0.71746	0.44668	0.472511	0.435185	0.461799	0.614791	0.474371	0.529597	0.472784	0.449342	0.46397	0.299394	0.355047	0.38216	0.539115	0.802458	1.1847	0.785847
Δ+10	0.964669	0.530907	0.470333	0.481619	0.479604	0.5102	0.534036	0.417736	0.308775	0.445042	0.387526	0.225435	0.251774	0.542643	0.524468	0.701978	1.11863	0.911172
