# Supplementary material for: Differential roles of FOXC2 in the trabecular meshwork and Schlemm’s canal in glaucomatous pathology
Source: Life Sci Alliance. 2023 Jul 6;6(9):e202201721. doi: 10.26508/lsa.202201721 (PMC10326420; doi:10.26508/lsa.202201721)
Supplement: Supplementary file 7 [file LSA-2022-01721_SdataF1.7.xlsx]

## Sheet: Sheet1
Linear fit of normalized SC height
Foxc2fl/fl
Δ-10	1	1	1	1	1	1	1	1	1	1	1	1	1	1	1	1
Δ-5	1.12665	0.7479	0.494702	0.884266	0.87483	0.807039	0.82785	0.8441	0.958796	0.948646	0.842678	0.855288	0.892172	0.87216	0.923228	0.81416
Δ0	0.892887	0.513047	0.605872	0.965104	0.812046	0.777712	0.628945	0.653677	0.813161	0.836175	0.671898	0.693235	0.775212	0.467453	0.821497	0.753551
Δ+5	0.629033	0.494702	0.509192	0.669047	0.693048	0.652476	0.633747	0.646865	0.728228	0.948646	0.545181	0.596825	0.696957	0.410043	0.637242	0.699444
Δ+10	0.502413	0.503389	0.51608	0.639706	0.59453	0.568678	0.621727	0.650451	0.582095	0.386079	0.346465	0.478532	0.508729	0.33274	0.432954	0.454707
NC-Foxc2-/-
Δ-10	1	1	1	1	1	1	1	1	1	1	1	1	1	1	1	1	1	1
Δ-5	1.04863	0.83516	0.819936	0.786061	0.838204	0.946653	0.779258	0.822794	1.01088	0.942762	0.793175	0.798352	1.00353	0.843556	0.950161	0.966238	0.931372	0.8876
Δ0	1.01086	0.704496	0.80184	0.699422	0.760384	0.807376	0.63891	0.715912	0.798251	0.706875	0.736551	0.722241	0.544323	0.745626	0.664822	0.87405	0.946897	0.968013
Δ+5	0.907755	0.720883	0.68252	0.64334	0.659082	0.728752	0.65623	0.677766	0.6713	0.706263	0.722932	0.593459	0.519906	0.559556	0.707397	0.782306	1.03038	0.851919
Δ+10	0.965279	0.797935	0.725168	0.685603	0.696791	0.668961	0.677174	0.625482	0.541496	0.723321	0.709504	0.555294	0.423169	0.732234	0.705467	0.740221	0.943409	0.916928
