# Supplementary material for: Differential roles of FOXC2 in the trabecular meshwork and Schlemm’s canal in glaucomatous pathology
Source: Life Sci Alliance. 2023 Jul 6;6(9):e202201721. doi: 10.26508/lsa.202201721 (PMC10326420; doi:10.26508/lsa.202201721)
Supplement: Supplementary file 8 [file LSA-2022-01721_SdataF2.1.xlsx]

## Sheet: Sheet1
Quantification of SC area (µm2) per 20X high-power field
Foxc2fl/fl	NC-Foxc2-/+	NC-Foxc2-/-
93729.6	77786	74675.6
81830.5	93002.1	67920.1
91915.4	77033.8	80234.4
85886.4	94740.6	70060.2
88206.7	84191.8	77807.7
77667.9	89873.7	67986.5
84039.9	87788.8
96752.9	86657.2
91997.8	93998.6
