# Supplementary material for: Differential roles of FOXC2 in the trabecular meshwork and Schlemm’s canal in glaucomatous pathology
Source: Life Sci Alliance. 2023 Jul 6;6(9):e202201721. doi: 10.26508/lsa.202201721 (PMC10326420; doi:10.26508/lsa.202201721)
Supplement: Supplementary file 9 [file LSA-2022-01721_SdataF2.2.xlsx]

## Sheet: Sheet1
Quantification of IOP (mmHg) in 5–7-week-old mice measured by a rebound tonometer
Foxc2fl/fl	NC-Foxc2-/+	NC-Foxc2-/-
11.1667	11	25.3333
10.5	10.8333	18.8333
10.6667	10.8333	19
10	11.6667	18.5
10.3333	9.83333	15.8333
10.3333	11.1667
9.16667	10.1667
10.5	10.6667
10
