# Supplementary material for: Differential roles of FOXC2 in the trabecular meshwork and Schlemm’s canal in glaucomatous pathology
Source: Life Sci Alliance. 2023 Jul 6;6(9):e202201721. doi: 10.26508/lsa.202201721 (PMC10326420; doi:10.26508/lsa.202201721)
Supplement: Supplementary file 10 [file LSA-2022-01721_SdataF2.3.xlsx]

## Sheet: Sheet1
Quantification of IOP (mmHg) in the different time point between Foxc2fl/fl control, NC-Foxc2-/+ measured by a rebound tonometer
Foxc2fl/fl
5 to 7-week-old	11.1667	10.5	10.6667	10	10.3333	10.3333	9.16667	10.5	10
12-week-old	10.5	11.6667	11	10.6667	8.66667	9	8.33333	9.33333
18-week-old	9	9	10.3333	9.33333	10.5	9.66667	11	10.8333
NC-Foxc2-/-
5 to 7-week-old	25.3333	18.8333	19	18.5	15.8333
12-week-old	22.3333	24	30	19.6667
18-week-old	37	38.5	46.3333	24
