# Supplementary material for: Differential roles of FOXC2 in the trabecular meshwork and Schlemm’s canal in glaucomatous pathology
Source: Life Sci Alliance. 2023 Jul 6;6(9):e202201721. doi: 10.26508/lsa.202201721 (PMC10326420; doi:10.26508/lsa.202201721)
Supplement: Supplementary file 11 [file LSA-2022-01721_SdataF2.4.xlsx]

## Sheet: Sheet1
Quantification of relative expression of Tie2 in the SC (%) per 20X high-power field
Foxc2fl/fl
1	78.0627	79.0656	118.529	124.343
2	152.305	95.4738	67.5313	84.6898
3	80.4837	81.8767	120.41	144.671	127.563	71.7847	73.2102	10.8333
NC-Foxc2-/-
1	65.7682	82.3447	58.5422	81.7897	86.7345
2	59.6666	37.944	54.3777
3	54.1338	62.2455	49.987	56.6447	76.4095	74.6227	74.8424	77.1482
