# Supplementary material for: Differential roles of FOXC2 in the trabecular meshwork and Schlemm’s canal in glaucomatous pathology
Source: Life Sci Alliance. 2023 Jul 6;6(9):e202201721. doi: 10.26508/lsa.202201721 (PMC10326420; doi:10.26508/lsa.202201721)
Supplement: Supplementary file 12 [file LSA-2022-01721_SdataFS3.1.xlsx]

## Sheet: Sheet1
Quantification of outflow facility for individual mice
Foxc2fl/fl	NC-Foxc2-/-
1.4	2.45
2.7	0.75
0.9	0.75
1.1	1
0.45	0.85
0.4	0.55
1.15	0.5
0.55
0.55
0.15
