# Supplementary material for: Differential roles of FOXC2 in the trabecular meshwork and Schlemm’s canal in glaucomatous pathology
Source: Life Sci Alliance. 2023 Jul 6;6(9):e202201721. doi: 10.26508/lsa.202201721 (PMC10326420; doi:10.26508/lsa.202201721)
Supplement: Supplementary file 13 [file LSA-2022-01721_SdataFS3.2.xlsx]

## Sheet: Sheet1
Quantification of outflow facility for each eye
Foxc2fl/fl	NC-Foxc2-/-
1.7	1.8
1.1	3.1
2.7	0.4
0.9	1.1
1.3	0.7
0.9	0.8
0.7	0.9
0.2	1.1
0.2	1.2
0.6	0.5
1.9	0.3
0.4	0.8
0.7	0.4
0.4	0.6
0.6
0.5
0.1
0.2
