# Supplementary material for: Differential roles of FOXC2 in the trabecular meshwork and Schlemm’s canal in glaucomatous pathology
Source: Life Sci Alliance. 2023 Jul 6;6(9):e202201721. doi: 10.26508/lsa.202201721 (PMC10326420; doi:10.26508/lsa.202201721)
Supplement: Supplementary file 14 [file LSA-2022-01721_SdataF3.xlsx]

## Sheet: Sheet1
The proportion of the total cell number analyzed contributing to each individual cell cluster
	Control	NC-Foxc2-/-
Beam cells 1	5.75669	4.68105
Beam cells 2	1.79601	2.41088
Conjunctival epithelial cells	2.51442	0.140713
Corneal endothelium	1.5975	0.084428
Corneal epithelial cells	12.0238	3.75235
Corneal stromal keratocytes	19.1984	32.833
Endothelial cells	1.96616	2.38274
Erythrocytes	9.21637	6.06942
Fibroblasts	4.09301	9.02439
Juxtacanalicular tissue	8.0726	10.7692
Limbal epithelial cells	3.86615	1.04128
Macrophages	4.63182	5.30957
Melanocytes	1.76765	0.863039
Myelinating Schwann cells	0.604972	1.04128
NK/T and B cells	1.20049	2.09193
Non-pigmented ciliary epithelium	0.283581	0.938086
Pericytes 1	1.97561	1.62289
Pericytes 2	1.60696	3.38649
Retinal tissue	0.73731	0.553471
Schwann-cell like cells	2.21193	2.85178
Smooth muscle	5.18007	2.57974
Uveal	9.69846	5.57223
