# Supplementary material for: Differential roles of FOXC2 in the trabecular meshwork and Schlemm’s canal in glaucomatous pathology
Source: Life Sci Alliance. 2023 Jul 6;6(9):e202201721. doi: 10.26508/lsa.202201721 (PMC10326420; doi:10.26508/lsa.202201721)
Supplement: Supplementary file 15 [file LSA-2022-01721_SdataFS5.1.xlsx]

## Sheet: Dcn
Characterization of trabecular meshwork clusters
TM-1	TM-2	TM-3	Uveal	Fibroblasts
2.76456	3.75568	4.59253	4.62055	3.75477
4.0788	4.25779	5.40748	4.82524	4.13861
3.69468	4.42239	3.9937	3.57396	4.51337
3.9067	4.12569	5.60345	3.32777	4.73558
3.48673	3.05916	4.69309	4.30466	4.0799
0	4.62091	5.62157	4.98082	3.20621
4.22206	4.01239	5.32278	3.30578	4.54312
4.02228	3.01935	5.17482	4.32871	4.55603
3.36945	4.53826	4.64949	5.06407	4.29808
2.91407	4.21203	3.49771	5.03727	4.11023
3.74348	2.49616	4.6026	3.06475	4.96018
2.78364	3.50413	4.2082	2.14738	4.14242
4.27545	4.92886	4.32336	3.49822	5.09193
4.05807	4.50375	3.72816	2.45042	4.60121
4.04245	3.96968	4.5882	3.74808	4.32979
2.32256	3.75537	5.31612	4.36855	4.68567
3.61865	4.78857	4.98358	3.99196	5.47318
3.26361	4.39112	4.55677	4.37037	5.39748
3.62882	4.3778	4.71127	3.56158	3.97053
2.4036	3.11701	4.03993	3.73177	4.6823
5.3302	4.09985	4.455	4.85096	4.37602
0.977301	3.65343	3.61076	3.04802	4.63748
2.74113	4.31093	4.08592	3.71232	4.39016
3.44274	3.44918	5.83968	4.96245	4.3855
3.5656	4.27495	4.30307	3.75559	4.82917
4.01059	4.41805	3.88735	5.05388	5.05018
3.20345	3.67992	3.49173	4.07221	4.09389
4.18063	4.25963	4.34309	2.76763	4.29111
3.58742	3.26268	4.25226	4.50246	4.5145
3.94426	4.16046	3.76593	4.86134	4.58067
4.80803	4.32925	4.8801	5.12411	5.21978
3.9482	4.31378	4.46162	4.38591	3.93086
2.44945	3.02009	4.90506	3.29202	4.49355
2.74536	4.29429	3.57353	3.60189	4.93696
3.29452	4.84072	4.69815	2.45309	5.21504
4.31665	1.96027	4.46505	4.48876	4.02602
3.32675	4.27599	5.23001	4.95819	4.60761
4.35488	4.73535	3.26121	3.97827	4.95992
2.41257	4.24416	4.55786	2.41591	5.07152
3.80461	4.13212	5.24109	5.06511	4.27301
2.36645	2.93219	3.37438	3.02071	5.21498
3.96152	4.30878	5.7264	3.98447	4.07407
3.46423	4.59128	2.27226	3.96417	4.63671
3.45929	4.83944	5.40314	3.58937	4.30774
3.95185	4.30473	4.36044	3.41456	4.23292
4.23569	4.01953	3.36768	3.88229	4.53246
3.90972	0	4.0589	4.81196	4.85438
4.41845	3.24594	5.12158	2.83757	4.80192
1.10276	4.77292	5.68848	3.42916	5.0501
4.32566	3.08579	5.26893	3.05198	5.21208
4.9761	4.02033	4.24816	2.17134	4.52983
3.30493	3.2502	3.03505	3.02009	4.15856
3.42827	3.29751	4.5068	4.17564	4.35272
3.91069	2.47149	4.94041	3.88057	4.29775
3.36267	4.43204	5.07308	3.80332	4.25181
2.86698	2.83246	4.56424	3.99413	5.2861
4.37554	3.8343	5.39142	4.4836	4.8381
4.56489	4.59164	3.7484	4.40001	4.4744
2.58081	4.25723	4.99342	4.37067	4.82502
3.48399	2.30538	4.92634	4.12955	4.42981
4.55458	3.67001	3.96372	3.31959	3.83916
4.4838	3.72859	5.04341	2.93977	4.34652
3.11856	4.21612	4.21138	3.09768	4.87141
5.08978	2.37165	2.9969	4.65318	4.64613
3.28204	3.67345	4.6091	2.73812	4.3061
4.03563	3.18965	4.8355	4.47796	4.58586
3.79368	4.2472	3.92608	3.54946	4.46087
3.02009	5.00044	5.51643	2.74581	5.14506
3.5944	3.92186	4.78992	4.15972	4.92733
3.04099	3.53224	5.30666	2.6711	1.49225
3.24467	2.337	4.13163	4.41729	3.85794
4.14617	4.77122	2.80214	3.31027	4.26584
4.65119	3.08103	5.02291	5.07288	3.90479
4.0063	4.09966	4.39517	4.40838	4.59948
4.35253	3.89162	3.18732	4.41219	4.69572
4.69281	4.5778	4.7459	4.32049	3.80559
3.60118	3.14044	4.54975	3.44842	4.47495
3.43976	4.52864	4.3206	4.13161	4.52806
3.24469	4.2474	5.09328	5.06796	4.13915
3.51262	3.80616	4.5627	4.21858	4.37977
3.65059	3.64823	5.63924	3.007	4.03754
2.59738	5.10067	5.13714	5.25185	4.60447
4.81341	4.40014	3.97391	3.68105	2.86185
3.68524	4.46164	3.98825	4.37913	5.48698
3.86325	2.61233	5.10706	3.18687	4.63465
4.63393	3.25262	5.00856	3.94953	4.19999
3.7777	4.32748	5.53039	4.31537	4.87331
4.29508	3.75062	3.95917	4.9323	4.43858
3.58368	3.55035	4.93779	4.34866	3.93784
3.6248	4.92735	4.2985	4.81054	3.49663
3.70674	3.90514	4.93905	4.4916	4.36361
4.38056	3.66526	5.36592	2.92032	4.3452
4.01932	2.45074	3.52927	5.16867	4.58235
3.78589	4.16365	4.45558	4.05901	5.34319
4.88854	3.27917	4.69144	4.12901	4.5881
3.36319	2.17479	4.8113	3.86015	4.99782
4.10789	3.84446	4.46763	3.45015	5.45308
3.85828	5.04716	4.01009	4.13578	4.49522
3.59463	4.33399	4.99381	3.77238	4.75279
3.8921	4.10871	4.44659	3.20699	3.99172
3.10651	4.8112	3.82589	3.69745	4.3005
4.05007	3.54934	4.80226	4.22339	4.65821
3.65613	4.1784	5.55107	3.62959	4.30992
3.92239	3.89559	5.48553	3.87012	3.71191
3.90524	2.98441	5.26511	4.54029	3.87755
3.08782	4.80376	5.59218	4.15032	5.53632
3.5399	3.85593	4.01774	3.8575	3.97403
3.08106	2.88854	3.38707	3.5026	4.58161
3.10892	4.42264	3.44309	3.72248	5.08619
4.17384	2.63644	4.72672	5.03349	4.02656
3.94085	4.60463	3.49545	3.89428	4.66359
3.75253	3.76591	4.21804	4.22223	4.12496
4.23273	3.63702	3.78405	3.79302	3.96135
3.53208	3.86057	4.54588	3.79178	4.40266
2.56776	2.94011	4.91501	3.27019	5.34543
4.19316	2.47917	4.46697	3.52268	4.50535
3.36913	4.33082	4.77702	3.86154	4.28287
4.46828	3.03946	4.80786	2.89627	4.14472
3.69627	3.36109	4.99709	3.39572	4.03929
2.41767	3.01301	1.56714	3.6231	4.39766
2.85004	3.81548	5.20721	3.37925	4.11493
4.7452	4.73855	2.5357	3.54479	4.90164
3.45758	3.78257	4.46812	3.03772	5.11019
4.42306	4.62973	4.36986	2.787	5.00005
4.69799	3.9322	4.3327	4.83798	4.7164
3.02174	3.31392	5.0339	4.58266	5.48475
2.11585	4.08537	3.63761	4.33588	4.63811
3.00396	4.77515	4.75125	3.37944	4.10686
3.18199	4.83666	5.10854	3.73196	4.54816
3.19883	3.49861	5.18016	3.62749	4.06362
3.9838	3.82303	4.73929	4.81954	4.99465
4.32283	4.16768	2.12807	4.1622	4.60527
3.97186	4.1587	3.90967	3.91422	4.74648
3.42935	4.14026	4.56197	4.62562	4.35036
4.46011	4.08057	3.78047	4.04631	4.3371
3.59395	3.91341	4.6681	2.73036	5.11737
3.93871	4.16362	1.54052	3.78361	4.80743
4.19175	4.20721	3.80433	4.64722	5.20264
3.42443	4.36718	4.13551	4.6398	4.0722
4.20056	3.8597	2.32595	3.88584	3.85598
3.49333	4.69726	5.21592	4.03733	5.37553
4.41155	3.73238	5.53026	4.729	3.70316
2.82935	1.21	5.31719	2.55458	4.18192
2.9986	3.6207	4.51811	2.78575	4.18791
3.17084	4.62312	4.45551	4.6793	4.7642
3.82677	4.01346	4.31787	3.2583	4.69384
3.50221	4.28626	4.81214	4.60988	4.36239
3.23985	4.56828	3.98965	4.44931	4.74855
1.63737	4.00741	4.82454	3.38925	4.17967
3.16647	3.3328	4.74117	4.22027	4.04975
3.61404	3.79771	4.64277	4.72988	5.09411
4.0659	4.91394	5.35377	2.86118	4.79084
3.55508	4.10095	4.0176	3.74568	4.51701
5.12715	0	5.20293	3.45044	4.25878
3.51373	2.11842	5.02122	2.85455	4.6217
2.62098	3.80562	4.39282	0	4.09006
3.38504	1.79552	3.75679	0	4.7752
3.72182	4.04603	5.5494	4.41432	4.58586
4.33462	4.18643	4.18502	4.50958	3.82023
3.13875	2.955	4.00717	3.29763	4.89629
4.7495	4.18442	5.39749	4.31731	2.87852
4.04605	4.55511	5.22659	3.27166	4.77507
3.96737	4.06617	4.53808	2.30891	4.69742
3.55486	4.29552	4.97337	3.38892	4.49258
4.25132	4.9938	4.60933	3.81907	5.22566
3.26962	2.67037	4.01393	4.4212	4.35242
3.41083	4.0473	3.69273	4.80576	4.50315
3.49092	4.20338	4.71828	3.37567	3.99776
4.47345	4.48632	5.05096	3.0311	3.992
3.55302	3.90127	4.57209	3.00858	4.76217
4.3751	2.5067	5.12561	5.18386	4.78482
3.43851	4.19366	4.35132	4.26385	4.46649
4.08385	2.82572	4.21702	4.57718	4.19262
3.79199	4.0115	5.80204	4.15463	4.07972
3.98648	3.70059	4.4321	3.00751	4.03509
3.83711	4.30469	6.02063	4.91746	5.0093
4.08904	3.8707	4.8614	5.23244	4.01899
2.87594	4.18417	4.08412	2.55035	5.03055
4.13025	4.35464	3.59101	4.62655	5.17157
2.41164	3.38081	4.75164	4.76674	4.88392
2.99466	3.31271	3.90618	5.25722	2.83246
2.26122	4.01354	5.27374	2.07765	4.29709
3.44998	4.29613	4.50962	4.50478	5.28254
2.93225	3.78577	4.44835	3.44997	4.72775
3.1256	2.52606	5.08649	4.10607	4.46646
4.05485	4.04276	4.21995	3.82742	4.02734
3.79043	3.55071	4.31994	4.23884	4.63746
3.4431	3.29805	5.16423	4.60507	4.1359
3.071	3.5043	3.77928	3.35113	4.88049
5.129	5.28927	5.02533	3.6458	4.58698
2.75266	4.01899	3.98125	4.86153	5.09289
4.26051	4.27558	4.97878	4.25298	1.75521
4.58355	4.01836	4.26905	3.38607	3.95823
4.34256	3.39173	3.98899	4.6851	3.65325
4.75254	4.41821	4.48589	2.95031	4.3392
3.85731	3.75627	3.45538	3.26263	4.52421
3.15265	2.19604	4.57038	3.65195	4.04436
4.24524	2.95742	4.36991	4.60891	4.0534
3.42743	2.41411	5.53992	2.33517	4.51711
4.18883	2.75956	4.98537	3.42837	4.48929
2.85193	1.71372	4.68755	4.11466	4.56401
4.58513	2.5006	3.13349	3.93742	3.95144
3.69031	3.37845	5.03592	3.54261	5.13622
4.07177	3.05989	4.8742	3.73789	4.52658
2.89043	3.49775	5.15644	3.50673	5.09311
3.995	3.98914	4.99063	3.85534	4.17508
1.48113	3.47625	4.84588	2.85532	4.71166
2.83422	4.52802	3.97383	4.47013	4.34576
4.59705	0	3.67019	4.19612	4.31274
1.9735	3.22183	3.93085	4.3072	4.51848
3.27298	3.57216	3.09606	4.36545	4.53799
4.0615	3.17208	3.50522	4.54324	4.23231
2.38065	3.29796	5.20195	4.71857	4.66763
4.69568	4.79424	4.76386	3.17938	4.30677
3.06466	4.13237	4.4753	3.35938	4.52123
2.67742	3.87135	3.76995	4.66459	4.07779
4.82998	3.7654	3.57795	3.34339	4.2196
4.58899	4.27952	4.78714	5.15456	4.53016
4.86953	3.55281	4.54189	4.37861	4.08249
3.23847	3.90341	5.61477	3.97575	5.1121
1.90985	3.82328	5.2584	3.98655	4.33333
3.54761	2.78843	4.49636	4.03994	3.81172
3.58793	3.99128	5.45442	4.74987	3.6689
2.98043	3.00083	4.3748	3.67158	4.36854
3.96804	3.53427	5.47056	3.37447	3.21745
3.21685	2.19666	3.83847	3.61634	4.55023
3.75529	2.18121	5.42043	3.95375	4.35115
1.5791	4.18739	4.91477	4.91117	5.08728
3.50974	4.18516	2.70898	3.74713	4.95695
3.78696	3.29581	3.69771	3.20161	4.43118
3.16262	1.80183	4.90475	3.78719	4.55103
1.80384	2.45406	4.14402	4.70918	4.91512
4.06903	3.98085	4.09383	5.25067	5.4161
3.7767	4.89084	5.48855	3.67908	4.82294
3.65646	3.49671	4.04213	3.69916	4.6338
4.64811	3.1054	4.7857	2.34138	4.40433
3.94434	2.99054	3.86968	4.98343	5.01507
4.09944	3.82864	3.82703	4.36277	4.85111
4.04128	3.27589	4.24871	3.77379	4.4599
4.39266	4.3292	4.49667	4.64591	3.00799
4.46938	3.38596	4.61397	3.26018	4.20805
2.68484	2.76815	5.02333	3.4969	4.00427
4.36808	2.89167	5.21585	3.57156	4.39652
4.34675	0	2.72855	3.41394	4.30809
3.83796	4.0914	5.29761	4.42985	5.00832
3.40305	4.38015	4.07654	4.61603	4.29818
4.31269	4.43968	5.10182	3.52661	4.23712
4.28778	1.2912	5.01312	3.77783	4.46374
3.31478	4.68326	5.30293	5.06933	3.795
3.89811	3.45531	4.89577	3.47992	4.9752
4.53499	2.31082	3.87888	4.14941	4.64986
3.52762	4.04712	3.80916	4.59183	4.70507
4.50983	3.50283	4.90587	4.22782	4.49795
3.91585	4.2894	5.12821	4.64717	4.31078
3.4529	3.16532	5.02806	4.74584	4.66893
5.21307	4.554	6.01934	5.05374	3.98267
3.90842	3.87358	4.43541	4.30116	4.62956
4.79422	3.59329	4.72906	2.63127	3.70094
4.58058	3.03442	4.64071	2.98375	4.20289
3.3975	2.20491	5.16933	3.97186	5.11293
4.04846	4.60631	5.32303	3.68207	4.97091
4.26515	3.51463	4.90168	4.16663	5.54652
3.62306	3.09106	4.89755	2.71611	4.10891
3.44739	4.65707	3.86961	5.27078	4.94032
3.84915	3.62649	4.53113	4.66634	4.15822
4.42057	3.24176	4.50138	3.87268	4.83817
3.66064	4.87716	3.92399	3.88233	4.25836
4.61536	2.08548	4.93485	4.17199	4.19187
1.58355	3.51563	4.65719	3.7575	4.41955
3.1055	4.41199	4.11047	3.59653	4.49419
4.1373	4.63412	4.56559	4.06769	4.23427
4.22825	3.56487	3.92938	4.47404	4.63758
3.59663	3.12305	3.92995	0	3.93896
5.36737	2.66923	5.02794	4.60002	4.25684
3.26963	2.19156	4.29127	3.7169	4.42294
3.98559	3.41911	4.99193	2.6852	3.92008
3.33685	4.28112	5.73188	3.23671	3.80219
4.07692	3.41388	3.49888	5.57066	4.89299
3.28864	4.07382	3.41778	5.21133	3.91998
3.41605	2.07612	4.77998	4.05114	4.46362
4.33741	4.81832	4.32257	4.17772	4.34776
4.57471	2.46687	4.45243	1.71273	4.67922
3.58447	4.07301	4.8885	3.799	3.72804
3.4739	3.56009	4.89983	4.26259	3.35693
4.64146	3.15602	3.84198	2.92982	4.15826
4.21267	3.92929	3.6458	3.17785	3.99684
2.65484	3.40109	3.57665	4.58007	4.72013
4.14007	2.15397	4.70573	4.96546	3.99046
4.04322	2.23632	4.41038	4.30757	5.52557
3.39453	3.55397	4.17296	4.99033	4.12785
2.46968	0	4.3387	3.32751	3.62594
3.65368	2.75572	4.91265	4.3166	4.009
4.77782	4.15597	5.12923	3.52476	3.94075
3.95349	2.93207	4.20843	2.71762	4.46002
4.25239	2.34132	4.54145	3.47655	4.68879
4.26886	3.94677	5.02612	4.09234	4.22339
2.875	2.99234	4.97548	0	4.84164
3.58386	3.51144	4.86743	3.53251	4.20989
4.25558	4.61081	2.85055	4.74665	5.18295
4.4748	3.67908	4.20093	3.3499	4.56143
3.1498	3.60132	4.19956	3.40109	4.18491
3.51046	1.54689	4.56122	4.49896	4.56635
4.09429	4.35876	4.29294	3.29989	5.17339
3.14813	4.11719	5.2815	3.66677	4.55494
4.16215	4.49048	4.37639	4.22849	4.60909
3.62624	3.83323	5.30443	4.13089	4.55207
3.4692	4.37398	2.44608	3.74807	4.93812
3.77271	4.73868	4.48929	3.63369	4.78506
3.81976	2.86639	3.39235	3.61301	3.22607
4.9019	3.89433	4.33404	3.93195	5.09493
2.54596	3.56112	4.61956	3.91053	3.86728
3.71318	3.56493	5.42569	4.29789	4.76219
3.75139	1.94497	4.05591	3.6531	4.10926
4.45139	4.16231	5.08924	2.66274	5.02623
4.24047	3.1606	5.36254	3.24078	4.48748
4.77344	2.4392	4.23252	5.25355	4.67222
2.25165	3.3824	3.75092	4.48565	3.75995
3.09383	3.17605	4.72501	3.92066	4.26893
3.13349	4.17229	4.84645	4.95676	4.77171
4.11902	3.51154	5.52611	3.99592	3.97945
1.76317	4.94614	4.1938	1.55436	4.07269
3.79273	3.78654	3.88606	2.92346	4.99077
3.67783	2.62141	5.50002	4.2057	4.56483
2.96454	3.88869	4.85336	4.98334	4.33643
3.78816	3.57848	4.57622	1.57484	3.59486
4.00959	2.57311	3.12905	4.80108	4.12674
4.28162	2.73362	4.93073	1.76699	4.67732
3.79784	2.17082	4.17424	4.5948	3.96001
2.23112	4.46697	5.04037	3.93921	4.08698
4.40717	2.57535	4.75052	4.13528	5.60687
4.69202	4.86066	4.74286	3.41246	4.95996
3.54491	1.59849	4.08659	3.21862	4.18774
4.50411	4.10499	5.00408	4.76456	4.25874
1.98303	2.42751	4.70442	4.09082	4.88986
4.5244	4.28857	4.55595	4.65065	3.90603
3.56865	3.10943	4.40504	2.75956	4.189
4.98572	5.07833	4.74674	5.15245	4.2245
4.39821	4.37446	5.09671	4.62807	4.08766
3.36244	3.63665	3.1327	3.43275	3.36139
4.14104	4.37194	4.79571	3.66364	4.76751
3.30769	3.5718	4.50193	4.32786	5.14106
3.61699	2.34421	4.38155	2.8495	4.10204
4.34663	2.67424	4.85974	2.77212	5.02186
4.02956	3.48699	3.29353	1.19792	4.41441
3.94517	3.40095	5.50516	3.93533	4.481
3.64464	4.19616	4.61948	3.89275	5.11693
4.05483	4.37896	5.19584	4.16925	4.11574
3.30628	4.00302	3.10364	3.50156	4.39182
3.36971	3.07215	5.38079	3.98616	3.71322
4.18956	3.26261	5.5203	5.164	4.33645
3.80028	2.76194	4.94653	4.65422	4.78629
3.57128	3.76364	5.10117	4.51307	4.37979
2.39994	3.58901	3.87971	3.17477	4.58662
3.85268	2.91279	4.30938	3.17391	5.00285
2.7325	4.10373	4.08563	4.65412	4.45592
4.45385	4.27166	4.77533	3.61365	4.46292
3.40201	3.69553	5.06224	2.85103	4.40093
3.54066	2.40063	5.11099	4.35872	4.78132
3.70853	4.72714	4.84449	3.69713	5.46068
3.4835	3.68243	5.01718	2.76025	4.68543
3.73245	3.18683	4.43712	4.16721	4.22794
4.32701	4.0264	5.16053	4.83713	4.53599
3.14511	2.85191	4.56985	3.37799	4.99062
4.37761	2.64929	4.19509	4.68503	4.39521
4.03991	4.9837	4.12985	5.10158	4.81415
4.79025	4.1417	4.30181	3.94768	4.44886
4.18978	3.96229	4.03304	3.55632	4.1683
3.96988	3.61041	4.1806	3.05239	4.66039
3.37826	3.88479	4.77646	3.00113	4.62674
2.94657	4.87685	3.26435	3.87066	5.12161
4.43839	3.36968	4.63134	4.67487	4.1231
2.86686	3.4089	5.07598	4.52669	4.44471
2.82946	4.2364	5.03655	4.00606	3.93797
4.98838	2.80651	4.49897	3.68899	4.48062
4.49059	4.35328	1.99807	4.07876	4.69154
4.63698	3.97271	4.60286	4.90995	4.26007
4.22275	3.86533	3.79569	4.34094	4.89575
4.12639	4.1661	5.38586	2.57439	4.35665
2.81865	2.59315	4.93404	4.68518	4.47905
3.18977	3.58569	5.29521	2.87615	4.34617
4.84389	3.92107	4.52862	4.9931	4.94284
3.95909	3.8114	3.47548	4.86328	4.48022
3.92795	2.48534	5.03308	4.07618	4.72176
4.54393	5.18838	4.06488	4.10304	4.68052
4.12302	2.63476	4.79252	3.75071	4.23719
4.26261	4.12531	4.72846	4.12974	4.4987
4.52609	3.96403	4.55031	4.77123	4.06314
2.4193	3.08294	4.3519	5.04318	5.15516
2.23854	3.47352	4.47481	3.35693	4.75551
1.88693	3.66724	3.48948	4.26297	3.6301
4.93018	1.78802	1.64796	3.83666	4.32448
3.46702	4.64288	5.10881	0	4.46021
4.4171	3.11211	4.90413	3.98323	4.05174
3.06021	4.27808	4.8301	4.31491	4.4603
3.16391	2.15095	5.21458	4.88954	4.37871
4.6741	4.60914	5.11816	3.15647	3.99706
3.73365	4.00677	3.53272	3.67533	4.21266
2.83321	3.07947	5.03752	3.54626	3.53703
3.1825	3.29513	4.88031	4.17302	3.97632
3.41057	1.51096	4.69351	3.93573	4.22869
2.64734	3.04104	4.59342	3.50028	4.44443
3.4993	4.05823	4.30648	3.29376	3.97021
4.25931	3.62602	4.41706	3.02505	4.02394
4.68383	2.73902	4.77369	3.7694	4.62058
4.39787	3.09822	5.16805	4.54474	3.82124
4.56806	4.36054	4.82708	1.50439	3.58261
4.97372	3.44567	4.94761	4.43795	4.65151
3.90408	3.54282	3.84708	4.73955	4.4943
4.25518	1.88456	4.02673	3.3167	4.2198
4.00589	4.9169	3.78424	3.70968	4.48667
4.06595	4.51645	4.24816	3.9131	4.54294
4.1767	2.60733	4.31881	3.66102	4.80555
1.90716	3.10772	5.63964	4.07189	4.84008
2.76333	3.92903	4.32617	3.26989	4.08104
3.32609	4.62587	3.3487	3.15812	4.00616
4.40191	4.00478	4.58981	4.27233	4.33087
3.16564	4.70669	4.91181	4.36823	4.29257
2.77889	4.34729	5.67155	3.6511	4.4501
4.44659	3.62216	3.95569	4.08772	4.17778
3.53801	2.10565	5.5602	4.72944	5.29243
4.48646	3.38727	4.25996	2.86014	4.17524
3.85487	4.52983	5.22368	3.68368	5.40773
4.01062	4.31516	4.54716	3.11334	4.2309
3.85221	3.82962	5.16775	3.26485	4.27098
2.2132	3.79418	2.1958	4.30414	4.94839
2.32568	3.66827	4.88681	3.80845	4.03307
3.64446	3.13699	4.94609	4.47989	3.23016
3.59438	3.20372	4.42007	4.08247	3.50355
3.97173	3.65754	3.78609	3.25482	4.81746
3.92704	1.9608	3.6283	4.22537	3.10374
3.22556	4.76672	5.08693	2.82125	4.41592
4.2841	2.04661	4.06871	5.29432	4.71166
3.77491	4.73081	5.10224	4.57556	5.04803
3.83778	3.84966	4.23618	3.42484	4.75463
4.0016	4.71635	5.0821	5.16225	5.02393
3.82771	4.04952	2.26546	3.71683	4.51888
3.88991	4.0881	4.83641	3.28871	4.88349
3.43072	2.73127	4.80179	4.05886	4.7765
3.71552	3.78255	4.53276	3.4579	4.98462
3.077	3.05517	5.0063	4.85901	4.77453
4.38037	2.64369	5.26529	3.96439	5.25567
3.51136	2.37946	4.88447	3.15688	4.94215
3.86697	5.20352	3.74094	3.577	4.38624
4.52395	3.52379	5.40817	3.59337	3.83177
3.77615	2.57367	5.14754	4.10116	3.83545
2.58022	3.00255	4.79205	3.67572	4.27727
1.28284	4.08276	4.7105	3.4054	3.77745
3.73375		4.58379	4.78479	4.44414
3.21158		5.05096	4.70311	4.60502
3.17797		3.28922	2.63632	4.77318
3.90778		4.24609	4.57962	4.99304
2.16768		4.12382	4.16451	4.59192
4.08599		4.69592	3.09276	3.96134
3.05121		5.26611	5.03449	4.62217
3.49169		5.14944	2.78059	4.49401
2.93204		3.83231	3.01387	4.4996
4.29044		4.86299	4.47349	5.31727
3.59486		4.53634	4.88101	4.56369
4.01574		4.49867	4.48675	4.90719
3.11375		5.28234	4.32721	4.39533
2.61054		5.60094	2.00657	4.21355
4.27627		3.89122	3.06426	5.06006
3.64909		5.39389	1.37921	4.7681
3.68056		4.86773	3.3596	4.65555
3.35743		4.63109	4.53302	5.06034
3.04991		4.42619	4.0939	4.99608
2.9917		4.42425	4.32258	4.39966
3.835		4.64487	4.32281	4.18074
4.21624		3.8926	4.12629	4.99667
4.05027		4.92674	3.6533	4.35488
4.11912		4.65034	4.97545	4.4629
3.56514		4.22062	4.23034	3.84786
3.81026		5.308	4.2604	5.28672
3.52554		2.7023	3.71444	4.37692
3.71097		5.03945	3.91838	4.74489
4.16753		3.75949	4.1936	5.63563
4.02876		4.42408	4.63959	5.01519
3.24663		4.116	4.51859	4.85568
3.98645		4.82364	4.9805	5.54201
3.872		4.07562	3.84552	4.42066
3.73808		5.22556	5.12214	5.40848
4.00095		4.51097	4.82878	4.66297
3.78391		4.80576	4.78831	4.81552
3.29834		3.32553	2.55961	3.61677
0		5.06679	2.88328	5.10876
2.76064		5.37945	5.23772	5.47461
2.96572		4.48497	3.94186	4.6223
4.32632		4.53469	4.47743	4.56586
3.9409		4.24385	4.5043	4.07218
3.79197		3.98457	4.07745	5.15947
4.70521		4.69191	2.20886	5.46608
2.86268		3.96203	4.27766	4.88966
3.79926		4.18574	2.86016	4.90032
3.72108		3.28171	4.56119	4.29571
3.64353		5.0116	3.99881	4.89907
3.13419		4.24162	4.89317	5.3753
5.14075		5.26734	4.16769	4.61217
2.29783		3.65113	4.19712	4.4086
3.66084		4.22932	4.15548	4.15233
4.17344		2.58418	3.48878	4.66739
2.42234		4.67792	3.79595	4.50965
3.68637		3.35871	4.37804	3.69694
4.35175		4.99112	3.40972	4.92062
3.68128		4.78293	4.84266	5.11919
4.59038		2.63302	3.82484	3.38971
4.0583		3.899	2.42955	4.66109
3.81242		4.38908	4.91911	4.01851
3.33539		4.56952	3.73686	4.01797
4.65122		4.64609	5.16241	3.98979
4.45915		3.38796	3.89275	5.09693
3.40754		5.00209	3.0541	5.54322
3.83015		5.9209	3.52908	3.94612
4.55392		5.07866	4.40888	5.1943
3.12328		5.67325	1.42301	5.38058
2.56776		5.03482	5.20255	4.79294
0		5.06465	4.28534	5.08364
5.19836		3.68351	2.69131	5.12084
3.88685		5.28045	2.80384	4.91407
3.07875		4.75117	3.98308	4.04269
3.75326		4.16384	3.52867	3.95031
4.10938		3.25191	4.23028	4.74831
3.42601		4.42419	5.45915	4.88113
3.66786		4.09471	4.25342	4.72968
4.19237		4.36088	3.62588	4.62937
2.08502		4.97714	2.88818	4.56703
3.41462		4.75117	5.30239	4.75799
3.99252		4.78989	4.09162	3.88661
3.97402		3.47283	5.04588	4.3813
4.5023		5.07164	4.05923	4.562
3.79948		4.92554	5.12854	4.15338
3.37651		4.91413	4.72483	4.96667
3.55244		5.63884	4.90668	3.37056
3.21677		5.399	3.20862	4.28967
2.65711		4.29643	4.06934	3.61427
4.46383		4.89746	2.51727	3.38515
3.90038		4.54078	4.26598	4.27048
5.0829		4.41209	2.91334	4.74193
4.33967		4.93028	3.96252	4.09647
4.76423		5.69654	3.88591	5.22801
2.29686		4.51418	3.46184	4.52681
3.02455		4.71092	3.77059	4.43521
3.72158		4.61961	3.65768	5.12869
3.90683		4.21843	2.16108	3.65493
3.36342		5.0558	3.75342	4.68791
3.05265		5.13342	4.21476	5.5163
3.45293		4.36334	4.7726	3.81691
3.63729		5.44835	4.32792	4.43977
3.51058		4.02878	4.40989	4.81134
3.22819		4.96551	4.70741	4.83222
3.96922		5.51281	5.15815	4.14425
3.2387		4.24617	4.81589	4.98766
2.71611		2.77192	3.75844	4.43295
4.01867		4.94519	3.08189	4.55866
4.07136		4.66002	3.61055	4.55651
3.26453		4.83518	3.55134	4.51235
3.70862		4.61807	4.35895	4.64503
3.37558		3.07947	4.28695	3.89653
3.687		4.70438	4.37449	5.04183
4.59595		4.20952	3.48865	4.15978
4.98442		3.52562	4.71651	5.23357
3.27595		4.45019	3.92694	4.7953
4.51517		5.0753	3.6377	3.93498
4.16645		5.19924	4.86504	3.76815
3.64076		5.24796	4.15695	4.3174
3.48418		4.74234	5.25864	3.65778
3.12032		4.09933	4.53171	4.95334
4.67857		4.73	4.38281	4.60341
4.02198		5.46767	3.81011	3.68538
4.50484		4.21973	5.61276	5.17701
3.72944		5.19531	4.31202	5.13471
4.20074		5.33296	3.69139	4.67454
4.24419		5.0374	4.53781	5.42303
1.76317		2.65872	2.78296	3.86704
3.13629		5.34981	3.58025	4.75022
3.99946		2.64458	3.46938	4.32468
3.87124		4.63305	3.57375	5.80664
3.87465		5.13651	4.54878	5.2224
3.56437		5.51548	3.94282	3.89872
4.23722		4.77192	3.73828	4.40664
4.29868		3.65035	4.32792	3.42708
3.66094		5.0082	3.83183	5.04825
3.06874		4.11556	4.3354	4.37015
3.8955		5.10244	3.73539	5.1932
2.98294		2.51431	4.42871	3.46348
3.11126		3.85935	3.43495	4.66497
4.11103		4.70707	3.8722	4.38729
3.88617		3.36624	3.43868	4.76339
3.46613		3.82225	3.56869	4.55347
4.27689		5.28554	3.96372	5.68776
3.34124		4.75519	3.36154	4.59024
3.89147		5.1293	3.91656	5.02007
3.4717		4.38571	3.69707	5.18048
4.68537		4.9471	3.51007	4.88344
4.29611		4.17442	4.38795	5.23275
4.55042		4.4674	4.01657	5.00528
4.4122		5.52019	4.64528	3.55174
2.64679		3.88791	3.14256	4.46552
4.70183		4.27056	4.40346	4.43952
3.28943		5.35313	4.89543	4.43796
4.37789		3.69008	4.41306	4.76315
4.18287		2.63026	3.04107	4.87944
4.22488		5.57375	4.0269	4.37454
3.72032		4.28731	4.10932	4.58934
2.588		5.07027	3.33168	4.28505
4.47645		3.30409	4.84206	3.96698
3.45009		5.64221	3.15815	3.84182
3.58536		4.57213	5.40082	4.93674
3.0166		4.68559	3.75362	5.02487
3.28575		5.10018	4.03165	4.50802
1.4223		5.16703	3.85686	5.70646
3.26479		5.24749	3.28021	4.65518
4.79734		4.39226	4.95093	4.4908
4.24312		5.14336	3.38464	5.43989
4.62863		4.11441	3.96787	3.67277
3.22487		2.72038	3.73299	5.1991
4.25737		5.05119	4.17702	4.9232
3.68302		5.18633	4.70289	4.05382
3.51708		4.77099	3.31368	4.62571
4.11348		5.36978	4.52748	4.36603
3.5379		3.99911	3.33089	4.42137
4.8653		5.42424	3.11044	4.24145
3.41483		4.10229	4.87879	3.95809
3.25603		4.67654	4.1629	4.27466
4.18947		5.35093	3.80025	5.66977
4.65154		5.25617	3.39885	4.25837
3.66735		5.67055	3.98284	4.07136
4.39932		2.96224	3.44298	4.29004
4.16545		3.5239	4.69792	4.41575
4.58127		4.34459	4.36659	4.93608
3.71664		4.18949	4.51256	4.83772
5.23638		4.79399	3.27802	5.05539
5.10429		4.14736	4.07064	3.7035
3.74239		4.11977	3.59157	4.09869
5.50983		5.08844	4.18393	4.1865
3.88713		4.45453	4.92038	4.09536
4.40504		4.15093	3.10151	3.85034
4.19384		5.64952	4.44409	4.28166
3.70412		4.54213	4.50524	5.12584
3.76585		3.66642	4.82542	3.40368
3.23358		3.31019	3.52503	3.44862
2.76442		3.43426	5.10205	5.59167
3.49264		5.64124	4.2245	4.63445
5.00818		4.23954	4.32036	3.4852
4.18295		5.16181	5.02679	5.20751
3.8264		4.70536	4.63169	5.83258
4.60057		4.91745	4.5763	4.33885
2.08225		5.03151	1.55672	4.7303
3.12982		5.53219	3.89852	4.60504
3.99881		4.32638	3.46049	4.15985
1.34718		4.67947	4.33674	5.1724
4.17255		4.99975	4.51147	5.39465
3.5271		2.95673	3.81562	3.65902
5.56785		3.59177	2.73648	4.03459
1.22627		3.96528	4.85172	3.7392
3.54184		2.87676	3.38646	4.78808
3.02288		5.65088	4.07258	4.45185
1.80948		5.11588	4.0997	4.78935
2.6454		5.12969	4.68191	4.38005
3.89644		4.20987	4.71844	5.01599
3.63416		4.0914	4.77203	4.34371
2.73114		4.62116	4.73266	4.99156
4.48595		4.7629	4.12239	4.31834
4.80247		3.59624	4.77704	4.46353
4.04271		1.77163	4.69031	4.76556
4.89535		4.38078	3.68664	4.82951
3.49841		4.40535	4.25141	5.28014
2.93774		3.84734	3.81991	4.65689
3.43274		5.30737	4.6637	4.7537
3.7784		3.72236	5.41911	5.94522
4.05249		3.98042	3.79006	4.15788
4.86111		0	3.94168	5.08271
2.94101		5.25073	4.39002	4.34292
3.36257		4.22145	3.24251	4.68573
4.05471		4.34271	4.05917	4.0407
2.62057		3.34571	4.51896	5.47114
3.43879		5.02655	5.32991	4.99242
4.6078		4.79733	4.65392	5.33903
4.29407		4.29624	3.0046	4.6678
3.17354		5.12964	4.06312	4.97812
5.11275		5.42615	3.95127	4.89628
4.10011		4.65944	3.50526	5.26386
3.50965		3.94985	4.80586	4.94102
4.72475		4.55268	4.65153	4.11009
4.78281		5.72423	3.03958	4.70703
3.57184		4.93416	3.39327	4.40762
5.2836		5.89884	4.97291	4.32438
3.49105		4.4846	3.72185	5.06374
4.95401		3.85658	3.66193	4.82935
4.83291		4.95684	3.47334	4.33632
2.80214		5.41111	2.37618	4.2199
3.74253		2.69373	3.88542	4.4978
4.82758		3.2328	5.37319	5.05187
3.92337		4.25052	3.92742	4.77045
5.34393		4.15586	3.14193	4.82396
4.21881		4.34523	3.36425	4.17906
0		3.80588	4.26657	4.33816
3.86025		4.07641	5.34959	5.23938
3.97833		5.15775	3.7281	4.48837
3.44176		3.57655	3.9525	4.5965
2.58112		4.25603	4.37765	4.29484
5.01607		5.23437	4.68256	5.1303
3.0541		4.89462	4.17304	4.49522
5.11323		4.37931	4.29056	4.12383
3.64452		5.36684	3.16702	4.97204
4.28634		5.20138	4.76522	4.29579
4.35428		3.5977	2.5656	4.10475
3.41663		4.78073	5.02159	5.14285
3.07198		5.41231	4.50813	5.1654
3.36991		5.42062	3.02195	3.96364
4.69275		4.91688	5.40907	4.05419
4.66718		3.7988	3.67429	4.7208
1.9262		4.92715	3.16699	3.6278
3.00455		5.42778	4.11566	5.18746
3.87671		4.55832	3.38589	4.07092
4.89341		4.66631	3.83058	4.0799
5.18686		4.97228	3.65021	4.31108
3.98271		5.03661	4.01969	4.87157
2.03727		5.04225	5.0187	4.3536
4.75866		5.16831	3.22091	4.40258
2.76355		4.10206	4.67915	4.09269
3.76098		4.91586	3.3179	5.16462
3.16273		4.8601	4.15995	5.28062
3.41982		4.59068	4.22092	4.9537
4.19601		4.65555	4.20521	4.7435
3.577		4.84781	3.30224	5.65913
3.27882		4.81879	4.33003	3.95838
4.59459		5.01998	4.5249	4.01627
3.5973		5.44265	4.50934	3.93583
2.80603		4.88457	4.41753	4.92357
4.45891		4.74859	4.41845	4.2198
5.18934		4.61512	3.89	4.17346
4.06503		4.9571	4.90391	4.17026
4.15562		5.61599	3.78005	3.92744
1.81796		5.79502	4.82842	4.90266
3.61463		3.52259	4.33038	4.82151
4.19629		4.35555	4.00773	4.85494
3.90312		3.44567	4.67036	4.5326
3.74991		4.97476	3.71713	4.50035
3.5083		4.16806	4.45869	4.55697
4.40756		4.53472	3.90299	5.38453
4.49756		4.58586	1.31891	4.54442
3.22209		5.09975	4.62364	4.20714
2.89976		3.96149	4.80987	4.3196
3.54568		4.80365	3.81895	4.3444
3.59608		4.26428	4.67193	4.74767
2.67436		5.01708	5.53758	4.48475
3.81102		4.19203	4.29109	4.84732
4.63091		5.09997	3.76419	4.79366
2.90696		4.55342	4.40375	4.72927
4.10273		4.65758	4.02914	4.49638
3.56664		4.70153	4.41479	4.3665
4.55275		4.87031	4.95658	4.06234
3.59446		3.6437	2.83257	4.87549
3.62263		3.9812	1.27853	4.65899
4.57146		5.00446	4.16709	4.11202
3.71663		2.80037	3.72931	4.3778
4.15176		4.56845	3.19485	4.55809
5.04408		5.14769	4.67918	4.82656
4.21168		5.23147	3.77514	4.43067
4.8832		5.02346	3.7058	5.22621
4.33499		5.91203	3.99175	4.71916
2.60418		4.25306	3.66845	4.51074
4.4973		4.62658	4.4801	4.95726
4.43419		3.35567	3.75026	4.03205
3.29044		4.80307	2.84965	3.61417
3.98273		5.31429	3.8306	5.06004
2.86841		4.29262	4.41394	5.03398
1.90262		4.69894	3.5916	4.38373
3.6416		4.88963	3.53985	4.68285
1.81818		5.06759	3.52167	5.33876
3.05725		5.48232	4.99956	4.82348
3.00137		3.44763	4.29992	4.5087
2.43223		5.0538	4.34224	4.25157
3.15396		2.48702	4.40777	4.85105
4.02662		4.40082	4.93146	4.29037
5.15313		3.94814	3.90393	4.46622
4.58273		4.31521	4.55096	4.46664
4.83257		5.558	2.6697	4.60046
2.96398		5.66794	3.68565	4.79264
4.7264		5.20182	4.6072	4.78248
3.59051		5.53736	3.01154	4.54937
4.9485		5.80849	4.23212	4.30084
3.36425		5.67887	4.27364	6.28807
5.75685		4.70986	3.04605	3.93843
3.29013		3.93805	4.52944	5.52566
4.83295		3.84957	4.32714	4.52152
3.5261		4.9064	3.44455	4.04686
3.47095		3.51596	3.08862	4.48676
2.82597		4.29745	4.78905	4.8082
3.45786		5.78719	3.99885	4.53848
3.82484		3.49255	5.20594	3.75466
2.87053		5.18804	3.38617	3.76426
2.77529		0	3.44714	3.62411
4.17931		5.51308	5.26206	5.62024
2.45706		3.80812	2.70992	4.88823
3.8017		4.47557	3.97724	4.58607
3.64657		4.60731	4.51835	4.1985
3.58595		5.50015	3.40165	5.31237
3.41676		4.48272	4.43504	3.94451
4.60038		4.53799	4.74887	3.84211
4.22661		3.66112	4.06071	5.3043
4.57985		4.70973	5.07518	5.21328
4.4885		5.50296	4.58726	4.58286
4.20094		4.01458	3.62729	4.64658
3.67504		4.88358	3.63556	4.40571
4.24415		4.68971	3.06312	3.99589
2.89499		5.034	4.39225	5.13416
3.01639		5.42652	4.91827	4.71166
3.8258		4.65581	2.99914	4.84174
3.77012		5.26071	3.5178	4.43054
2.46803		5.21495	3.10201	4.48571
5.17857		5.46203	3.45612	4.27965
3.58051		4.59552	3.59639	4.28878
1.80289		5.16284	4.68687	4.23368
4.51509		3.31016	4.53448	3.70946
4.49361		4.91107	4.6764	5.17721
2.35753		2.77212	3.49277	4.8217
3.46238		5.11373	2.29501	4.90099
4.82956		3.71287	3.89301	4.85396
3.73803		3.18022	5.36382	3.99174
4.30928		5.30849	2.54452	4.52724
4.45728		5.07009	4.17923	4.87183
3.50597		5.58312	4.13142	5.34285
2.608		4.31135	3.91575	3.8075
3.71253		3.67047	3.33763	4.09636
4.03428		5.11586	3.73472	5.05989
5.33292		4.20284	3.7532	4.25254
4.09692		4.88295	3.53612	4.36814
4.00009		3.48656	4.14472	3.99178
4.9425		2.91627	5.03829	5.09947
4.21063		4.94921	3.62462	4.94114
4.28348		5.29094	4.05895	4.98744
3.43714		4.691	4.43388	4.13857
4.52531		4.641	4.13453	4.55605
3.02964		4.08995	3.0007	4.65563
4.35548		4.55156	3.6462	4.30874
4.56281		4.93326	4.33797	4.63282
4.25812		4.4881	3.76983	4.33878
3.46135		3.99321	4.74851	3.83413
3.57553		5.3683	4.69162	4.74481
2.7949		1.61329	3.75891	5.03945
4.606		5.12378	3.15258	3.9158
3.94258		4.61574	3.54842	4.02217
4.19401		3.77222	4.71486	3.98081
3.31319		5.0791	3.6636	5.06448
3.41105		4.88078	3.38957	4.37906
3.76289		4.45396	4.44885	5.02609
4.21481		5.38224	3.57046	4.4982
4.17104		4.12682	4.70006	4.78937
1.89489		4.56125	3.80002	3.33317
4.27756		4.56769	3.43728	5.26751
3.34307		4.86337	3.58766	4.89874
2.44865		5.18012	3.81532	4.69045
4.00612		4.07686	3.34224	5.52421
2.39517		4.50113	3.21696	4.59267
3.76467		4.15487	3.32464	4.99579
4.96534		5.19213	2.84121	4.53483
3.59933		4.92689	3.73528	4.42433
3.47398		4.81482	4.34594	4.9777
4.61487		5.56687	4.44901	5.74984
4.11541		4.4154	3.38039	2.99342
3.63616		3.86898	4.44495	3.90724
2.93689		3.84575	4.59512	4.84232
3.30403		4.44402	4.33107	4.42842
5.21347		4.50084	3.17039	4.05209
5.42623		4.89783	4.13673	4.53688
3.93155		3.8211	3.8799	4.78368
3.52266		2.02205	4.20448	4.08315
2.61415		3.28563	5.13617	4.79183
4.44698		4.46726	3.80945	4.55517
4.62574		4.22818	4.58273	4.26931
3.21664		4.71072	4.23706	5.00254
4.25519		5.07404	2.73448	3.15263
4.16647		5.17688	4.04185	4.98416
3.40457		2.22717	4.94275	3.76022
3.4551		4.48003	3.12357	4.58352
4.41167		2.87373	4.15786	4.49368
4.54852		4.2005	3.10648	5.1829
3.25734		4.60263	3.60511	4.59213
3.56533		4.9626	3.19844	4.30222
3.88052		4.86901	4.27869	4.54862
4.02878		4.21901	4.41779	4.21136
5.34527		4.69443	4.05866	5.0906
4.66824		2.96786	3.94149	5.46185
4.98669		5.5437	4.3449	4.46074
3.42872		4.17696	4.95139	4.2826
3.99776		3.70541	4.05219	4.65583
3.49219		4.43013	3.97564	4.39769
2.72204		4.15242	3.40031	4.37826
3.9512		5.20713	4.01403	4.31741
3.59192		4.24063	2.88101	4.7319
4.23553		5.28939	3.53068	4.84281
4.32346		3.81395	4.7182	4.29918
3.97817		4.96604	3.9957	4.4926
2.56311		5.06277	4.05835	5.45607
4.12899		4.62737	3.66657	4.67766
3.45014		4.15909	4.54552	5.26255
5.95012		4.36237	3.65166	4.65614
4.38167		4.94591	4.08647	3.05421
3.16264		2.87011	3.10263	5.48656
3.3504		3.75709	4.71134	4.97061
3.30434		4.78125	2.80672	4.45681
4.45284		3.71765	2.19474	5.31161
3.98111		3.47802	4.77866	4.71199
5.11699		3.509	4.75483	5.30063
5.09787		5.72777	3.40131	4.50243
1.3576		4.30955	3.67364	5.51308
4.11272		5.10284	4.40958	4.83911
4.33623		5.71789	3.85286	5.09255
3.70218		5.26264	3.16476	3.47608
1.84023		5.26332	5.22453	4.90584
0		4.30102	5.04345	4.37896
2.72603		5.00612	4.76652	4.65582
3.95222		4.61323	4.81368	4.80707
2.40589		4.39742	5.08603	4.66777
4.04945		3.9551	3.45175	4.11399
2.80069		3.24586	3.58986	5.34255
4.62626		5.12451	3.95763	4.27226
2.93858		5.00877	3.84873	5.40916
4.81318		4.96866	2.58286	3.94423
4.23136		3.50553	3.65417	4.349
2.62544		4.3431	4.59191	5.46611
3.49616		5.34266	5.11337	4.21893
4.5884		3.98773	3.54704	5.24448
5.4111		4.67837	4.41815	3.86889
4.57155		4.92942	4.78707	4.63495
4.13142		4.81758	3.1293	4.25277
3.6307		4.17596	5.60627	4.66513
5.02209		4.97326	4.51867	5.03853
3.99776		5.36464	4.96864	3.77664
4.2135		4.72262	4.49857	5.09166
4.62768		5.35844	3.99342	4.69157
4.8048		4.58266	3.84092	4.34816
3.98		5.72314	3.6057	4.53503
3.19517		5.31264	4.58256	3.7524
4.27751		4.71423	3.35443	4.73445
5.04795		4.08038	4.21442	4.91438
3.45962		4.38553	3.4577	4.16061
3.92941		5.35219	4.5602	4.69612
4.38048		5.27845	3.48838	5.10872
4.26137		4.40429	4.17791	5.14705
3.33818		4.61876	4.46882	4.41002
3.14627		4.62845	4.24489	3.97902
5.46889		4.86214	4.11983	5.49682
4.44538		4.54875	4.8677	4.10357
2.96611		4.80527	3.81196	5.44463
3.70968		5.34074	3.16544	4.82914
2.98349		3.96223	4.02926	4.29679
5.08628		4.92849	5.05873	5.35121
1.60656		4.68923	4.99805	4.68
3.7029		3.86997	3.46373	5.07761
3.50762		4.88802	5.10779	4.18915
4.1742		4.93496	2.9909	4.89424
4.96861		4.13696	3.56237	5.3227
4.09542		4.12139	3.50544	4.96473
2.87997		5.42074	4.69156	5.03401
4.22118		4.53951	4.4741	4.79149
5.13835		4.67211	2.63472	4.47776
2.79234		4.43277	4.46289	4.58717
2.79079		5.21165	4.54259	5.13628
3.3208		4.36152	3.61067	4.9873
4.5934		3.2861	3.511	4.7516
3.34541		5.40971	4.16304	4.49137
2.68321		4.76186	3.4536	2.82199
4.58798		5.36707	4.80622	4.6229
1.62908		4.59625	4.36697	4.66646
3.59663		4.27743	4.24522	4.90679
2.89812		4.93004	4.86985	4.09694
5.02255		4.76028	4.54768	4.32912
4.20294		4.48466	4.50024	4.53954
5.39327		5.36183	3.39727	4.49736
2.71112		4.64943	3.26013	4.74305
3.02871		5.08851	3.1558	4.23188
5.07256		4.08038	4.05206	4.97792
3.23069		5.01601	3.8248	3.98323
4.19314		5.26633	4.50266	5.19672
5.17632		4.841	3.06733	4.40674
3.69248		4.56977	3.97999	5.53027
3.50594		4.0839	3.3456	5.54143
4.32453		3.49702	4.06672	4.54849
2.45074		5.25044	3.93227	5.12636
3.93544		3.77247	3.67076	5.48194
1.612		4.77854	4.61526	5.02911
3.6016		3.98818	4.1399	3.71432
4.83141		5.42087	4.20486	5.07834
5.3957		2.33307	4.13551	4.56369
3.67696		5.39391	3.47306	4.90261
2.64279		4.81008	2.4271	6.00812
2.46556		5.06074	3.87542	4.25952
4.49232		4.2256	4.15776	3.96685
3.60996		4.37381	2.96489	4.71468
1.31621		4.6666	4.40542	3.94493
4.31044		3.33757	2.48449	4.66113
4.50214		4.35586	3.37661	4.35531
3.13184		3.94938	4.78483	4.11704
3.52562		5.5151	4.0012	5.17905
3.23957		4.20957	2.27402	4.00964
2.5598		3.83805	4.16607	4.80562
2.89335		5.19093	3.78941	4.75633
4.27909		3.31191	3.02727	4.71786
4.25012		3.55277	3.31417	4.63211
4.63705		5.4817	4.09294	4.67847
4.26346		5.21627	3.06003	5.28681
4.45272		4.74008	4.14581	4.95366
3.97611		3.91755	3.57048	4.84876
4.0772		5.15672	3.84906	4.20556
1.95661		5.11195	3.45165	5.24419
4.63636		3.59409	4.20269	4.5874
2.98808		3.88239	4.80602	4.15742
3.22224		3.53693	3.57827	3.97285
4.44554		4.46432	2.94292	5.10394
2.33757		4.9466	4.36978	4.01485
5.35514		4.40521	4.85954	3.78418
3.30812		2.93622	3.2593	5.0282
4.11062		4.61093	4.96975	5.0546
5.09123		5.37074	3.89339	4.34199
4.33754		4.50703	1.27018	5.05857
3.30133		1.91996	3.7428	4.40071
3.82522		4.34554	4.10812	4.34959
4.29567		5.02963	3.76379	4.40944
4.27411		4.00001	4.17575	5.10747
2.92534		4.83935	3.38957	4.98404
4.64548		5.20405	4.4915	5.40178
3.17883		4.45914	3.51422	4.30462
2.37018		5.37248	3.65147	5.4615
4.87135		2.4631	3.53015	3.70338
4.95528		5.37345	3.62464	4.95086
4.09886		4.50918	3.06554	5.15255
3.8518		1.73263	1.53966	4.99945
4.06092		4.75262	2.35594	4.90848
3.97062		5.52151	4.44033	4.00986
4.04684		4.99825	4.1658	5.03725
1.92112		4.6737	4.16804	4.33828
4.74596		5.7778	4.71961	4.05813
2.67655		5.04955	3.83014	3.98541
3.61759		4.72632	5.13224	5.02661
4.51948		3.63348	3.56601	4.85383
2.92662		4.80561	0	4.32541
3.54153		4.07918	4.41151	4.06227
3.45767		5.24151	2.92301	5.13269
3.75213		3.77859	0	3.62424
4.76946		3.78467	2.3279	5.35411
3.93585		3.99682	2.21248	3.69083
2.31904		3.33317	4.27478	4.04712
3.37906		4.8223	3.5769	5.35656
4.99938		4.25427	3.61303	4.07599
4.85372		5.11184	4.79738	4.54982
4.56526		4.59044	3.90113	4.17421
4.16049		3.01656	3.46268	4.16768
4.80688		3.87173	3.74244	4.0385
5.08087		5.57052	3.27999	5.31687
2.17157		4.54112	3.98347	4.43478
3.7118		4.74066	4.46171	4.76312
4.32047		4.54404	3.96082	5.24255
5.12217		5.55208	4.87037	5.23947
4.14834		4.82256	3.87697	5.61428
3.59822		5.25951	4.39496	4.08072
4.85365		4.92101	1.78265	3.54679
4.61741		2.54709	3.80274	4.98402
4.4777		3.766	3.28886	5.32497
2.37598		3.88663	3.82716	4.67755
4.29486		4.77933	2.67006	4.91901
4.91589		4.87757	4.36982	4.86955
4.84952		0	4.4082	4.178
3.67481		4.34988	4.09552	4.15164
4.27986		5.7478	3.65585	4.66517
4.18455		5.41336	4.71314	5.04406
4.79905		4.60969	4.07462	5.33143
4.81018		5.21146	5.35189	5.39527
2.67533		3.9662	3.86491	5.42046
3.54205		4.67748	3.50848	5.5239
4.00531		4.21727	4.2602	4.12909
3.19837		4.89583	4.52595	4.20712
2.27932		5.36585	3.84421	5.16979
4.31258		5.03628	3.23593	5.33261
4.24534		4.28645	4.28393	4.18487
4.81064		5.26129	3.54674	5.3826
3.8844		3.17965	4.08423	4.72855
2.9963		3.64321	3.24536	4.56149
3.57863		3.28872	4.81011	4.5345
4.62345		4.493	4.68536	5.28692
5.35294		5.30719	3.45374	4.32104
2.67886		3.66529	2.81754	4.78489
3.56213		4.305	4.42115	4.52818
2.66756		4.84732	3.49334	5.32472
4.20805		2.7125	2.09735	5.76202
3.67296		3.68895	4.53168	4.89801
3.73415		3.35612	3.95238	4.84854
2.82707		5.42938	4.12838	4.76979
3.49854		4.53574	3.69059	4.99939
4.66664		5.1763	3.42705	5.8193
3.47459		3.70387	4.68403	4.15821
5.04283		5.76344	4.1527	3.84759
3.01404		4.10608	3.8058	5.23057
3.97435		4.37103	3.51857	4.93648
3.36466		5.88677	4.38972	4.72967
3.70425		4.76456	3.61716	4.84955
5.15012		4.10263	4.67723	4.72467
4.28445		4.8816	4.14785	5.69286
3.55748		4.86395	3.16721	3.96357
4.3326		5.03566	1.07492	5.03518
3.983		4.48944	3.06202	4.98311
3.88161		4.62162	3.36498	4.97338
4.24078		5.30283	3.91026	4.43428
3.73869		5.84494	3.50562	4.71757
2.51511		3.34592	4.1867	4.80797
4.0691		4.64561	4.20204	4.95072
4.63195		3.63665	1.23796	4.72098
		5.06784	3.28376	4.75246
		5.45596	1.61635	5.69016
		3.17978	3.29113	4.45579
		4.29261	3.81432	4.78638
		4.64038	3.60944	4.30894
		4.97787	3.42089	5.10441
		4.46828	3.29267	4.27159
		4.47504	3.5997	5.14082
		4.45828	5.25328	4.57996
		5.45446	2.3043	5.56449
		5.1822	2.51111	5.31605
		4.36393	3.3742	4.01709
		4.45156	3.9587	4.48069
		5.20208	2.53209	4.69731
		4.93594	4.39311	4.61418
		4.30559	2.45081	4.29798
		4.70588	4.14242	4.16951
		4.63243	4.26778	4.49316
		2.96494	3.9337	4.09333
		0	4.31548	4.40872
		4.61277	3.99818	4.12618
		4.42895	3.11185	4.27028
		4.8665	0	5.19184
		4.99991	3.60727	4.98607
		4.20921	4.8223	4.94833
		4.72801	3.74082	4.35133
		4.67273	2.90696	4.19962
		4.0872	2.94219	4.51614
		3.92256	2.82746	4.83947
		5.16575	2.97724	3.68234
		3.79239	3.55859	4.97711
		4.10989	4.7161	4.99878
		5.05262	3.86668	4.52584
		5.08467	2.48158	5.03786
		3.99514	3.78553	5.39498
		4.18553	3.37899	4.20877
		5.30499	2.81884	3.67192
		3.73604	2.57378	4.91054
		5.21194	0	4.25264
		4.7197	3.51577	5.12261
		4.22432	4.69787	4.99318
		4.40101	3.26508	5.36488
		4.77952	1.22101	4.50914
		3.65944	4.2684	4.02637
		4.93909	4.27424	4.62632
		4.44443	4.40872	4.35933
		5.2894	0	5.33192
		4.11685	4.1381	4.76514
		4.26221	2.51807	3.99101
		5.23528	4.84747	5.26463
		4.29174	5.27183	4.67756
		3.93019	4.65617	4.97614
		5.54652	3.74062	4.04109
		3.59411	2.47572	4.63778
		4.47042	3.55018	4.79482
		4.41821	4.76986	4.29003
		5.07197	3.86875	5.43466
		4.93888	0	4.17751
		4.2805	3.70365	3.67518
		5.1272	4.23115	4.26414
		4.42386	3.78123	4.69353
		4.43093	4.59868	4.6704
		3.69426	3.89687	5.01943
		3.11637	4.49104	3.86325
		5.61264	4.93923	4.44106
		3.47034	3.6623	4.75186
		5.04718	4.47346	4.19471
		4.36873	2.88777	4.21619
		4.97601	4.43558	4.10099
		5.37368	4.25174	5.10469
		3.2557	1.45339	5.14096
		5.18901	3.68483	4.68452
		2.62794	4.29413	4.48938
		2.91607	3.13064	4.85743
		4.79262	2.5656	4.12211
		4.53236	3.85425	3.97039
		4.18438	1.67634	4.85524
		5.13376	4.73271	5.01919
		5.20918	4.49587	4.37139
		4.8425	3.25626	3.80956
		1.63932	4.10484	5.44027
		4.70607	2.11089	4.74236
		4.33692	2.53228	4.10267
		3.35003	3.91513	4.38645
		4.91992	3.89032	4.61046
		2.27304	3.88802	4.44878
		3.56303	4.47538	4.87152
		3.89031	3.96518	4.94842
		5.46578	4.83458	4.43703
		5.56565	3.12582	4.98967
		3.3517	3.96479	4.14433
		4.69937	4.66094	5.15086
		3.64255	4.5401	4.06321
		4.80238	4.16654	5.35022
		5.5003	3.69489	4.41374
		3.55831	3.72782	5.04331
		3.44625	3.72437	3.42314
		3.59103	2.13649	4.5284
		4.10241	0	4.32581
		4.4148	3.9243	5.89836
		4.14689	3.18915	4.30757
		4.04192	3.50932	4.57087
		3.9192	3.93999	4.89736
		4.83417	3.64142	4.04667
		5.2748	2.92736	4.90107
		4.71589	4.28517	3.67496
		6.10164	2.84416	3.94739
		4.35735	3.73008	4.43968
		4.72081	3.92499	5.04206
		4.09402	3.13634	4.23907
		5.15172	2.87641	4.37563
		3.65383	4.44689	4.23615
		4.56412	4.29337	4.4924
		3.97068	4.59514	4.17596
		5.08337	4.4891	4.03487
		4.69488	4.46085	4.75569
		3.44097	2.8806	4.65009
		3.56528	4.26663	5.33645
		4.23283	4.64642	5.11626
		5.29013	2.25699	4.43331
		3.94292	3.94785	4.29833
		4.80434	4.53135	4.24018
		4.14837	3.44497	5.7996
		5.22628	2.73651	4.55392
		5.46596	4.72807	4.87743
		5.12792	3.46635	4.58194
		5.03506	4.52222	4.39051
		3.59503	3.87658	4.51104
		5.00249	3.29372	4.25787
		4.30226	2.44772	4.28734
		4.89629	4.41997	5.03101
		4.35755	2.38312	4.73969
		4.83417	1.87492	4.31414
		3.95154	4.13119	4.19888
		5.16929	4.41532	4.70818
		4.71519	3.76449	4.81503
		4.93229	3.90964	4.30832
		3.09595	3.56453	5.07775
		4.56434	3.57915	4.41796
		4.60152	4.95975	4.64515
		4.79281	3.89896	3.92844
		4.96304	3.9034	5.20695
		4.78952	3.55079	4.78789
		3.51826	2.72618	4.37877
		4.7687	3.8523	3.8044
		5.07791	5.04458	5.34347
		3.75186	4.29491	4.64385
		4.71988	3.63769	5.18041
		4.01364	3.59624	5.39324
		4.25362	3.47097	4.92659
		3.44878	1.8157	3.98042
		3.72324	2.48745	5.1872
		4.1876	3.72186	4.37898
		3.95251	3.50918	4.97
		4.73462	4.54877	5.21142
		5.20808	3.81847	4.08185
		4.9242	4.50664	4.8742
		5.70671	2.04856	4.09396
		4.97891	0	4.6037
		4.00523	4.03769	5.21919
		4.36242	3.98569	5.05711
		3.74727	3.98664	4.16145
		4.16621	4.14231	5.24598
		4.95568	4.492	4.66824
		3.54732	1.11999	4.40771
		4.54968	3.97465	5.37743
		3.71287	4.6985	4.84601
		3.05667	4.24919	3.48571
		3.4705	4.18039	4.30899
		4.63861	3.85613	5.20833
		3.71879	3.02241	4.92584
		4.44904	4.47684	4.18409
		5.41865	4.42746	4.73039
		4.32988	3.38892	3.77211
		4.93682	4.06675	3.75309
		3.58415	4.55706	5.00197
		5.94735	3.84461	4.68082
		4.60038	5.00306	4.63485
		4.43919	4.19945	5.65708
		4.37474	4.03675	4.11038
		3.44837	3.6598	4.23205
		4.97574	3.98758	4.41276
		4.45423	2.25302	4.57524
		3.76895	3.80927	4.82095
		3.28872	4.09361	4.56912
		4.62736	3.16228	5.02445
		4.33625	4.07235	4.89854
		4.60288	3.8718	4.45558
		5.4634	3.68585	5.33086
		3.81948	4.39403	5.31512
		5.03264	4.0299	4.93308
		5.5333	4.27541	4.89344
		4.54884	4.08965	3.91771
		5.46199	3.20683	3.74693
		4.91634	3.30392	4.73168
		2.63956	4.19957	5.08695
		4.47644	3.55409	4.18284
		5.62139	3.33057	5.23225
		5.17837	3.57294	4.97952
		3.80247	3.43466	3.54153
		4.24563	4.55766	4.61863
		4.22927	4.47372	4.70457
		4.93616	5.10027	4.8786
		3.77062	3.86713	3.97973
		4.0011	4.46893	4.13151
		5.3379	4.22582	4.41717
		3.31255	4.23389	4.38524
		3.08692	2.61885	5.42736
		4.76949	4.5301	4.34753
		5.07742	4.08389	5.43383
		4.08896	4.37542	5.00898
		4.76029	4.40832	4.75511
		4.43423	3.8895	0
		5.49783	2.62023	4.63985
		6.20769	2.16927	4.36846
		4.81434	4.23009	4.53123
		5.09168	1.45692	4.92688
		4.98723	3.41643	4.72723
		4.32858	3.74818	4.45725
		5.34799	4.48234	4.4311
		3.15101	4.77528	4.58861
		4.01707	2.76492	5.31526
		4.89515	3.16837	4.79596
		5.6128	4.01663	5.21698
		4.00832	4.71019	4.08427
		5.05892	3.39348	4.88427
		4.16654	5.09322	5.13869
		5.33758	2.49158	4.18021
		5.79347	3.45552	4.66311
		3.37544	4.0835	4.62841
		4.47698	4.02978	4.01257
		4.55714	3.88335	5.20085
		4.50153	1.52585	5.17237
		4.40981	2.90696	4.81844
		4.28838	3.12539	4.40944
		4.05332	4.20671	4.69468
		4.31711	3.50615	5.2072
		4.4501	3.89697	5.6314
		5.47161	3.59762	4.59858
		4.43693	4.22322	4.32114
		5.01047	3.42258	5.29584
		5.10821	4.00424	4.93814
		5.15424	5.10963	4.67997
		3.78461	4.52931	4.34778
		4.12375	4.63696	4.5188
		5.16001	1.70538	4.42386
		5.57532	4.04916	4.37705
		5.11859	3.55293	4.26708
		5.42144	3.83223	4.84108
		4.66953	3.76876	4.38223
		4.83327	2.9945	4.57327
		5.26733	3.90345	4.2916
		5.49973	5.36977	4.44753
		5.59378	3.71786	4.38413
		5.14228	4.7881	5.28093
		2.99602	2.02338	4.91436
		5.15832	5.02196	4.60214
		4.29019	2.39088	3.98262
		4.53972	2.85198	4.55406
		4.59959	3.08035	4.42711
		5.23367	3.08869	3.91329
		5.02151	3.56221	4.23998
		2.23982	3.90995	5.26938
		3.52606	3.80589	4.3759
		5.29813	3.4123	4.34024
		5.72904	3.80526	4.53312
		4.44329	1.83756	3.94089
		3.28724	4.2368	3.91569
		4.624	3.86508	5.14035
		3.91941	2.39917	4.3332
		3.36319	3.74885	5.17163
		2.07551	4.26501	4.41998
		5.09622	3.8552	4.72194
		5.50529	3.64714	4.8249
		4.66967	4.74822	3.50686
		5.24497	4.46188	4.85964
		3.9756	3.82673	4.48086
		5.51225	0	4.38185
		5.32817	3.06963	4.44116
		6.0844	3.60996	4.15864
		4.83052	4.3141	5.16126
		4.85756	3.16682	4.49667
		4.63391	4.01111	5.16698
		4.36993	3.37832	4.8742
		4.78122	1.28986	4.87215
		4.22465	4.73352	5.00409
		4.39241	3.28114	4.95201
		4.66893	4.12332
		3.97124	4.48565
		5.56785	4.20479
		5.46617	4.23847
		4.36885	3.87381
		4.07454	4.15639
		3.94189	4.1978
		5.22309	4.23412
		3.04677	2.99962
		4.48358	2.8623
		4.95831	4.80576
		4.93805	3.30061
		4.59179	2.84002
		4.23633	4.17259
		4.81559	2.12477
		4.55937	3.16398
		4.82627	4.26487
		3.15437	0
		4.26057	4.17485
		4.63197	4.143
		4.68363	4.41738
		3.96004	4.72958
		4.83965	3.03996
		5.08631	4.64194
		4.77685	4.17691
		4.73646	1.58186
		5.19957	2.41303
		3.84891	3.53145
		4.81954	3.10286
		4.79262	3.70178
		5.08213	4.3456
		4.97665	2.73574
		3.22998	4.48107
		4.78629	4.0246
		5.457	4.7466
		4.35262	4.09458
		4.01705	3.16321
		4.62965	2.90823
		5.00357	2.79274
		3.51452	4.25572
		4.63316	3.38199
		3.99607	3.43966
		4.55704	3.70951
		5.226	4.97121
		4.03511	3.03615
		3.55978	4.20746
		4.52847	3.99094
		3.86931	3.88495
		4.07751	3.99863
		4.60916	3.90762
		5.43611	4.30496
		4.98111	4.09191
		3.73817	4.02895
		5.29039	2.86252
		2.98808	3.36449
		5.15568	3.14275
		5.01555	3.89994
		5.29051	4.53527
		3.67351	3.35537
		5.01381	4.3367
		3.53669	3.52025
		4.27325	3.70735
		3.82676	4.17154
		3.7667	2.50249
		4.59382	4.83823
		4.94899	4.58682
		3.97552	3.8853
		3.36027	3.54131
		5.77986	5.25295
		4.77107	3.46388
		4.47193	1.5966
		4.186	4.84606
		5.00768	2.09402
		4.41189	4.36817
		3.61389	3.75389
		5.05849	1.39888
		4.32431	3.16804
		5.02055	3.2605
		4.48259	4.35552
		2.93183	4.13895
		4.75976	4.1991
		4.2619	4.11692
		3.58485	3.8773
		3.13124	3.61407
		5.19841	4.8449
		4.30052	4.22782
		4.05404	4.3705
		5.26046	3.67727
		4.70189	3.99373
		5.00003	3.90762
		5.12719	4.50403
		4.43457	3.796
		3.77694	4.40055
		4.52309	3.83821
		4.97748	3.7201
		2.97092	3.37
		4.53355	4.41533
		5.34306	2.58474
		4.16736	3.9187
		5.25276	3.70309
		5.5525	4.48706
		4.25885	2.9511
		5.30736	3.02584
		5.29676	4.18609
		5.27416	3.63625
		5.77945	4.01624
		4.63285	3.17477
		4.76331	2.85853
		4.37017	4.30874
		4.75848	4.2822
		4.79324	3.96885
		5.10319	4.79195
		5.14758	3.41586
		5.11396	4.10429
		4.7408	5.10079
		5.03268	4.09962
		4.68401	4.19046
		4.6082	3.2037
		4.9746	3.94914
		3.83744	3.52624
		5.81163	3.86798
		5.47817	4.44978
		5.66311	4.23078
		4.99739	3.91092
		4.61412	4.13938
		4.94555	3.16504
		4.17057	2.98834
		4.8425	3.79521
		5.61192	3.09102
		4.08707	3.49024
		5.55605	4.93548
		5.30916	4.30764
		5.3029	3.36211
		5.22516	4.52577
		5.96543	4.14267
		4.17159	3.87455
		5.22788	3.85288
		4.99102	3.56779
		4.7648	4.36334
		4.88585	3.38999
		3.31894	4.48934
		4.485	4.93535
		4.40657	2.7227
		4.26259	4.22764
		5.00485	3.21066
		5.04399	3.85453
		5.06701	4.2266
		5.05321	0.862041
		4.98127	2.81582
		4.03606	3.39684
		5.31794	3.40372
		4.28777	4.07768
		3.34484	3.7797
		3.41086	3.12965
		4.07827	3.00306
		3.92194	3.9956
		5.0934	3.26698
		4.80153	2.51059
		4.77194	3.44049
		4.74741	1.23131
		3.90654	4.12332
		3.28687	3.94665
		5.43733	3.83833
		4.32177	3.89519
		4.19914	4.58088
		5.09043	4.18995
		4.86964	4.58723
		3.29886	3.53519
		4.27257	4.09215
		4.28246	3.63594
		4.27313	3.7456
		4.39805	3.77537
		3.2581	3.39087
		4.06433	4.08736
		3.5372	4.09223
		4.4476	3.91482
		5.68636	4.96299
		3.64467	3.62114
		4.81788	5.06604
		4.59564	3.11643
		5.27721	3.83972
		3.83053	3.83361
		3.29001	5.3933
		5.28945	4.18098
		4.29109	3.12638
		5.40647	4.96405
		4.25472	3.1854
		3.60103	4.56853
		3.66091	3.81515
		4.12375	4.16062
		5.17007	3.16228
		4.42212	3.48134
		3.58823	2.74173
		5.21126	4.14271
		4.8914	4.02269
		3.9714	3.09165
		5.31644	3.5295
		4.53773	4.78173
		3.59223	3.5716
		3.19987	4.43246
		3.02567	1.53707
		4.03607	3.74827
		4.37252	2.87506
		4.76456	2.74542
		4.44837	4.82431
		5.10079	4.60381
		4.46053	3.68076
		5.09887	4.28695
		4.81799	3.01547
		4.20587	4.19294
		4.96448	4.47323
		5.13178	3.84959
		3.74903	3.74706
		4.7937	3.97068
		4.98464	4.91426
		4.33181	3.1227
		5.30837	4.07207
		4.37766	3.60341
		5.128	4.55258
		3.18799	3.60892
		3.95503	3.79517
		4.73727	2.85571
		4.88201	4.02437
		5.35869	3.40051
		4.83329	4.32104
		4.90162
		4.93678
		5.24779
		4.73799
		4.61717
		5.66411
		4.69214
		4.41759
		4.72616
		4.41472
		4.59876
		4.5842
		5.43948
		3.29989
		5.1462
		4.94808
		3.17956
		4.83435
		5.2831
		4.03192
		4.03275
		4.68998
		5.19566
		0
		4.37301
		4.5933
		4.05444
		3.74596
		3.81891
		4.16999
		4.2804
		4.95781
		5.76564
		4.79269
		4.73035
		4.16683
		2.12937
		4.46785
		4.96189
		3.81736
		5.57956
		5.46472
		4.28709
		4.69925
		4.45874
		3.97777
		5.67891
		5.45286
		4.47354
		4.22821
		5.212
		4.71583
		4.22108
		3.95007
		4.65653
		4.22189
		4.88654
		5.07325
		4.47904
		4.57693
		4.12349
		5.58637
		3.39134
		4.62073
		1.92378
		4.42779
		5.41587
		4.37484
		4.9985
		3.88518
		5.24303
		4.05985
		4.45097
		3.05924
		4.19092
		3.88014
		3.97853
		3.38199
		4.6305
		5.26791
		4.53777
		4.8525
		4.43219
		4.96797
		4.75895
		5.06644
		3.65414
		5.01006
		5.09214
		3.98771
		5.15051
		5.04791
		4.69046
		4.33481
		4.82206
		5.37885
		4.94193
		4.22755
		4.81666
		5.50372
		4.85582
		4.67791
		3.97978
		5.38086
		4.40526
		4.77086
		5.25454
		5.95756
		2.88754
		5.11028
		5.78559
		4.88141
		4.83638
		4.17729
		4.52808
		4.01755
		5.51441
		4.23945
		4.82724
		4.39771
		3.37661
		3.62602
		4.34376
		4.64482
		5.75361
		4.43776
		4.8177
		3.18929
		5.38243
		4.17354
		2.67424
		5.10682
		3.85621
		4.56918
		3.97664
		4.48115
		4.20905
		4.85882
		4.82955
		3.73478
		4.26731
		4.60527
		4.25769
		4.70209
		3.47003
		3.50953
		3.9282
		4.04763
		5.71889
		5.49287
		2.6413
		3.67673
		4.55082
		4.35356
		4.10682
		5.07585
		5.48113
		3.91503
		4.24673
		3.94156
		3.54536
		3.45493
		4.34842
		3.94333
		3.54718
		4.37576
		4.22943
		3.133
		4.81655
		4.52253
		5.14358
		5.5087
		3.75363
		4.538
		4.63779
		5.24361
		4.59161
		3.93071
		5.40315
		4.85426
		5.06763
		4.95093
		5.06606
		4.28406
		4.79831
		5.70871
		4.59808
		4.76309
		4.81716
		5.2961
		5.42864
		3.8223
		4.81818
		4.26584
		4.64314
		3.41215
		4.89113
		4.42881
		5.55785
		5.07052
		3.31647
		4.37698
		4.82226
		3.23803
		5.01977
		3.55409
		3.04834
		5.44709
		5.15836
		4.4457
		5.0702
		3.63816
		4.8425
		3.38209
		3.21123
		3.92464
		2.88983
		3.21221
		4.46778
		3.7812
		5.0308
		5.06792
		3.27917
		5.56356
		4.97462
		4.70441
		3.42808
		5.41428
		4.29276
		4.52958
		5.04937
		5.30901
		4.48501
		5.17892
		5.34981
		5.50299
		2.58967
		4.85529
		3.6623
		4.68999
		4.76922
		3.85472
		5.00169
		4.58072
		3.7721
		5.45564
		5.41026
		3.29487
		4.63146
		5.5478
		3.56174
		4.70656
		5.52576
		4.93697
		4.41196
		5.45313
		5.50638
		3.79359
		4.99831
		5.14244
		4.22582
		3.92785
		4.9719
		5.30108
		3.20138
		5.08607
		4.12151
		4.37475
		5.67741
		4.37393
		5.82082
		3.41426
		5.08012
		5.07472
		4.65905
		4.3786
		4.05222
		0
		4.56833
		5.31924
		4.08959
		4.05765
		4.52247
		4.23004
		4.53418
		6.15163
		3.5131
		5.70057
		4.50067
		5.06747
		5.24806
		4.37934
		4.7421
		4.95357
		3.91296
		4.67038
		5.25122
		3.88133
		3.44711
		4.13703
		3.59098
		4.38818
		3.8407
		3.99333
		5.62902
		5.22674
		4.41931
		3.61388
		4.44934
		2.87569
		3.9354
		3.9494
		3.1856
		4.56255
		3.77773
		5.22973
		4.66622
		4.21443
		5.32884
		3.8943
		4.28943
		4.5705
		3.22707
		5.1261
		3.30961
		4.08024
		4.86772
		4.81968
		5.12523
		4.33246
		4.51806
		3.61939
		4.1864
		4.5157
		4.24024
		2.73598
		4.43908
		5.30319
		4.20398
		5.40333
		5.48275
		5.25736
		4.78315
		4.89364
		4.76416
		3.26614
		4.32225
		3.20319
		3.26825
		4.56507
		4.47499
		3.57096
		4.33256
		4.85739
		4.03946
		4.74553
		2.9809
		5.14432
		5.51765
		1.19277
		4.74254
		4.50205
		4.2387
		4.20468
		5.02944
		3.94935
		4.21703
		4.95435
		5.30865
		5.16838
		3.79167
		4.74641
		4.8133
		4.0665
		4.79368
		5.32003
		4.48217
		5.50375
[truncated: 4 more rows]

## Sheet: Myoc
Characterization of trabecular meshwork clusters
TM-1	TM-2	TM-3	Uveal	Fibroblasts
0	0	0	0	0
0	0	0	0.890932	2.42356
0	0	2.06327	0	0
0	0	2.73782	0	0
0	0	2.01376	0	0
0	0	0	0	2.34891
0	0	3.62461	0	0
0	0	0.737979	1.60567	0
0	0	2.25228	1.17748	2.64072
0	0	0	0	3.1228
0	0	3.24594	0	0
0	0	3.29157	0	0
0	0	0	0	0
2.80384	0	3.35008	0	3.73601
0	0	0	0	0
0	0	0	0	0
0	0	2.60067	0	0
0	0	2.85622	0	0
0	0	2.99567	0	0
0	0	4.52707	0	1.24956
0	0	0.902796	0	0
0	0	3.9593	0	0
0	0	3.13272	0	0
1.4733	0	3.55971	0	0
0	0	0	0	0
0	0	2.31266	0	0
0	0	3.78233	0	0
1.47929	0	0	0	0
0	0	0.805072	0	0
0	0	0	0	0
0	0	2.16159	0	0
0	0	0	1.48139	0
0	0	0.625908	0	0
0	0	1.5788	0	0
0	0	2.29635	0	3.3948
0	0	0	1.08377	0
0	0	2.86116	4.70889	0
0	0	0.906386	0	0
0	0	0	0	0
1.98411	0	3.71552	0	0
0	0	1.89329	0	0
0	0	0	0	0
0	0	2.64276	3.26606	0
0	0	0	0	1.79106
0	0	3.30612	0.875539	0
0	0	0	0	0
0	0	1.10939	1.01802	1.81821
0	0	1.61555	0	0
0	0	4.05476	0.977715	0
0	0	0	0	0
0	0	0	0	1.02922
0	0	0	0	2.68724
0	0	4.29123	0	0
0	0	0	0	0
0	0	2.21994	0	0
1.21465	0	0	0	0
0	0	0.689764	0	0
0	0	4.63874	0	0
0	0	2.59994	0	0
0	0	3.4376	0	0
0	0	0	0	0
0	0	0	0	0
0	2.33377	2.95705	0	0
0	0	0	0	0
0	0	2.00877	0	0
0	0	0	0	0
0	0	0	1.76264	0
0	0	4.1076	0	0
0	0	0	0	0
0	0	0	0	0
0	0	0	0	0
1.03998	0	2.80214	0	0
0	0	1.89302	0	0
3.07036	0	0	0	0
0	0	0	0	0
0	0	0	0	0
0	0	3.55228	0	2.2296
0	0	3.46709	0	0
0	0	0.588677	0	0.752695
0	0	3.18354	0	1.4711
0	0	2.36296	0	2.67414
0	0	1.12376	0	0
0	0	0	0.986595	3.20123
0	0	0	0	0
0	0	0.990515	0	0
0	0	3.69044	0	0
0	0	2.98617	0	0
0	0	4.5566	1.33767	0
0	0	3.04452	0	0
0	0	2.90598	0	2.75818
0	0	0	3.30146	0
0	0	0	0	1.97939
0	0	0	0	0
0	0	0	0	0
0	0	2.1384	0	0
0	0	3.13291	0	0
0	0	2.19191	1.06698	0
0	0	0.527241	0	0
0	0	1.96067	0	0
0	0	4.32622	0	1.11322
3.77703	0	2.37538	0	0
0	0	1.7972	0	3.20213
0	0	4.88226	0	1.81699
0	0	1.1674	0	0.614979
2.28723	0	4.21871	0	0
0	1.13855	4.15859	0	0
0	0	1.86525	0	0
0	0	3.51637	0	0
0	0	1.67264	0	0
0	0	0	0	0
0	0	0.9867	0	0
0	0	0	0	0
0	0	2.81146	0	0
0	0.861804	1.14796	0.914017	0
0	0	0	0	0
0	0	0	0	0.737865
2.13781	0	1.67917	0	0
0	0.977508	0	0	0
0	0	1.42301	0	0
0	0	0	0	0
0	0	0	0	0
0	0	0	0	0
0	0	0	0	2.95138
0	0	0	0	0
2.38731	0	3.84704	2.82236	0
0	0	5.38862	0	0
0	0	3.27019	0	0.838184
0	1.472	1.9743	1.80225	0
0	0	0	0	0
0	2.98893	0	2.49689	0
0	0	2.79544	0	0
0	0	0.908149	0	0
0	0	2.07734	0	0
0	0	0.947607	0	0
0	0	2.18972	2.30156	0
0.905859	0	3.05314	0	0
0	0	1.04152	0	0.901317
0	0	3.8399	1.33282	0
0	0	0.861686	0	0
0	0	3.55154	0	0
0	0	1.35706	0	0
0	0	0	0	0
0	0	2.88485	0	0
0	0	4.18926	0	0
0	0	0.935022	0	0
1.23191	0	0	0	0
0	0	3.68629	0	1.76478
2.41777	0	0.733506	1.06731	1.90521
0	0	2.53578	0.987651	0
0	0	1.70165	0	0
0	0	2.35063	0	0
0	0	1.81861	0	3.42916
0	2.24975	0	2.14194	0
0	0	2.04076	1.67881	0
0	0	0	0	0
0	0	4.39282	0	0
0	0	0	0	2.10364
0	0	0	0	0
0	0	2.82397	0	0
0	0	0	0	1.54515
0	0	2.00404	4.4467	0
0	0	2.94781	0	0
0	0	2.06548	1.95193	0
0	0	3.66548	0	0
3.54833	0	2.58452	0	0
0.911606	0	0	0	0
0	0	0	0	0
0	0	0	0	0
0	0	0	0	0
0	0	0.943755	0	2.51098
0	0	3.91477	0	0
0	0	0	0	0
0	0	3.09578	0	0
0	0	0	0	0
0	0	5.17189	0.956695	0
0	0	2.06643	0	0
0	0	0	1.19373	0
0	0	2.69659	0	0
0	0	0	0	0
0	0	3.20044	0	0
0	0	0.90665	0	2.66184
0	0	3.55244	1.50249	3.44049
1.29532	0	0	0	0
0	0	0	0	2.75841
0	0	0	0	0
1.07201	0	0	0	0
0	0	0	0	0
0	0	3.29681	0	0
0	0	0	0	0
1.05256	0	3.78886	0	0
0	0	1.03434	0	0
1.09715	0	4.35022	2.03665	0
0	0	0	0	0
2.3443	0	2.05908	0	0
0	0	2.87444	0	0
0	1.64458	1.92308	0	2.69609
0	0	2.34194	0	0
0	1.10776	2.21143	0	0
0	0	0	0	0
0	0	1.22406	0	0
0	0	4.9425	0	0
0	0	0	0	0
0	0	4.84766	0	0
0	0	3.43302	0	0
0	0	3.9464	0	0
0	0	1.21623	1.04725	2.85553
0	0	0.896393	0	3.11239
0	0	0	0	1.00456
0	0	1.75482	0	0
0	0	4.20371	0	0
0	0	2.62828	0	2.20984
0	0	0	0	0
0	0	0	0	2.60937
0	0	0.875457	1.1294	0
2.33069	0	0	0	0
0	0	0	0.798563	0
0	0	4.1454	0	0
0	0	2.92943	0	0.738378
2.12158	0	1.01241	0	0
0	1.90424	2.99762	1.12869	0
0	0	4.99268	0	0
0	0	0	0	0.744651
2.32751	0	3.27903	0	0
0	0	2.15769	0	1.71991
0	0	5.35827	0	0
0	0	0	0	2.60863
0	0	2.04586	0	0
0	0	2.83941	0	0
1.1514	0	0	0	0
0	0	0	1.03434	0
0	0	0.667751	0	0
0	0	0	0	0
0	0	0	0.852435	0
0	0	0	0	0
0	0	1.769	0	0
0	0	3.45141	0	3.90162
0	0	3.96021	0	0
0	0	0	0	3.83214
0	0	0	0	0
0	0	0	1.1331	0
3.36175	0	3.857	0	0
0	0	1.98028	0	0
0	0	0	0	0
0	0	0	0	0
0	0	3.15613	0	0
0	0	0.994791	0.840274	0
0	0	1.18816	0	0
0	0	1.188	0	0
0	0	0	0	0
0	0	0	0	0
0	0	0	0	0
0	0	0	0	0
0	0	2.1243	0	0
0	0	0	0	0
1.02945	0	1.85124	0	0
0	0	0	0	0
0	0	1.14362	0	0
0	0	2.40759	0	0
0	0	3.96967	0	0
0	0	4.16954	0	0
2.06623	0	4.84739	0	0
0	0	0	0	0
0	0	2.82177	0	0
0	0	0	0	0
0	0	2.18313	0.877176	0
0	0	0	0	0
0	0	0	4.16059	0
0	0	0	0.985857	0
0	0	1.95284	0	0
0	0	0	0	0
0	0	0.757236	0	0
0	0	0	0	0
0	0	1.92733	0	0
0	0	0.760802	0	0
0	0	1.5267	0	0
0	0	3.46508	0	0
0	0	2.92337	0	0
0	0	0	0	0
0	0	0	0	0
0	0	0	0	0
0	0	3.05265	0	0
0	0	3.10049	0	0.806717
0	1.95688	3.39406	0	1.77015
0	0	1.3878	0.924896	0
0	0	5.21205	0	0
0	0	0	0	0
1.5274	2.16705	5.16346	0	0
1.14144	0	2.82771	0	0
0	0	2.90132	0	0
0	0	0	0	0
0	0	2.0248	0	0
0	0.969615	1.60944	0.549283	0
0	0	1.39933	0	0
0	0	1.72671	0	0
0	0	0	0	0
0	0	1.67223	0	0
0	2.1486	3.17596	2.85363	0
0	0	0	0	0
0	3.37014	3.76983	0	0
3.36541	0	1.41849	0	0.574587
0	0	0	0	0
2.88105	0	3.39016	1.41588	0
0	1.27313	0	0	0
0	0	1.65307	0	0
2.40298	0	0	0	0
0	0	3.58461	0	3.31166
3.53612	0	3.30899	0	0
0	0	2.0405	0	0
0	0	0	0	0
0	0	0	4.18978	0
0	0	0	0	0
0	0	0	0	0
0	0	2.28902	0	0
0	0	4.33792	0	0
0.743781	0	1.20761	0	1.4772
0	0	1.25689	0	0
0	0	2.00065	0	0
0	0	2.90896	0	0
0	0	0	0	0
0	0	4.8015	1.67293	0
0	0	3.69298	3.06927	0
0	0	0	0	0
0	0	0.788676	0	0
0	0	0	0	0
0	0	0.592194	0	0
0	0	3.62222	0	4.0589
0	0	4.11192	2.37084	0
0	0	3.70273	0	0
0	0	0	0	0
2.25972	0	1.72022	0	0
0	0	0.9478	0	0
0	0	2.22518	0	1.30916
0	0	0	4.23346	0
0	0	0	0	0
0	0	1.56191	0	0
0	0	4.09932	0	0
0	0	0	0	0
1.62596	0	3.22411	0.772213	0
0	0	3.52353	0	0
0	1.72273	3.67369	0	0
0	0	3.42525	0	1.33716
0	0	3.03209	1.20165	0
1.31428	0	0.925723	1.25241	0
0	0	0	0	0
0	0	4.40295	1.52262	0
0	0	1.96353	0	0
0	0	0	0	0
0	0	0	0	3.59624
2.33764	0	0	0	0
0	0	4.12479	0	0
0	0	3.65994	0	0
0	0	5.07765	0	0
0	0	0	0	1.33928
0	0	2.96262	0	0
0	0	0.931745	0	0
0	0	0	4.48273	0
1.1733	0	2.12799	0	0
0	0	2.86126	1.10871	0
0	0	0.888819	0	0
0	0	2.96349	0	0
0	0	1.11099	0	0
0	0	1.35471	0	2.39608
0	2.33468	1.06835	0	0
0	0	0	3.57433	0
0	0	0	0	0
0	0	2.11424	2.70924	0
0	0	0	0	0
0	0	3.43579	0	0
0	0	1.73084	0	0
0	1.37611	0	2.86671	0
0	0	0	0	0
0	0	0	0	0
0	0.826807	3.12132	0	0
0	0	0	0	0
0	0	0	0	0
0	0	2.93444	0	2.58929
0	0	0	2.29408	0
0	0	3.69171	0	2.14145
0	0	1.27489	0	0
0	0	4.25466	0	0
0	0	1.6283	0	3.04861
0	0	0	0	0
0	0	0	0	0
0	0	2.80185	0	3.34491
2.23844	0	1.12496	0	0
0	0	2.68351	0	0
0	0	0	3.65119	0
0	0	0	1.64553	1.82808
3.17988	0	0	0	2.44016
2.79713	0	1.67375	0	0
2.15566	0	3.09022	0	0
1.22017	0	0	0	0
0	0	0.806168	0	0
0	0	0	1.77841	0
0	0	1.33313	0	0
0	0	0	0	2.93453
0	0	2.58307	0	0
0	0	1.82284	0	0
0	0	0	0	0
3.02148	0	0	0	3.07187
0	0	2.5188	0	0
0	0	0	0	0
0	0	0.823709	0	0
0	0	0	0	0
0	0	3.37464	0	0
1.41742	0	2.27119	2.44271	0
0	1.2614	1.4474	2.00564	0
0	0	0	0.954331	0
3.85678	0	0	0	0
0	0	0	0	1.00139
4.82986	0	0	0	0
0	0	3.73861	0	0
0	0	0	2.30365	0
0	3.60039	0	0	0
0	0	0	0	0
0	0	0	0	0
0	0	1.89903	0	0
0	0	4.89013	0	0
1.9806	0	0	0	0
0	0	1.83788	0	0
1.34351	0	0	0	1.87034
0	0	3.10927	0	0
0	0	3.86456	0	0
0.930813	0	0	0	2.44353
0	0	0	0	0
0	2.24975	4.09442	0	0
0	0	0	0	0
0	0	1.03833	0	0
0	1.94061	4.00468	0	0
1.8576	0	0	0	0
0	0	0	0	0
0	0	0	0	0
1.42433	0	1.26778	0	0
0	0	1.65993	0	0
0	0	3.46854	0	0
0	0	0	0	0
0	1.33282	0	0	0
0	0	0.993397	0	1.82328
0	0	2.40549	0	0
0	0	0	0	0.487414
0	0	1.67563	3.34847	0
0	0	0	0	0
0	0	3.50239	0	0
0	0	2.71531	0	0
0	0	1.09476	0	0
2.58022	0	3.72354	0	0
0	0	3.46473	0	0
0		3.75638	0	0
0		3.15333	0	0
0		0	0	0
0		3.63925	0	0
0		3.08004	0	1.74513
0		4.4028	0	1.0439
0		0	0	0
0		0	0	0
0		0	0	1.06237
0		0	0	0
0		0	0	0
0		0	0	0
0		0	1.95436	0
0		4.05655	0	0.921695
0		1.54544	0	0
0		2.60399	0	0
0		2.2123	0	0
0		1.91798	0.961159	0
0		1.08754	0	0
1.1321		0	0	0
0		0	1.39544	0
2.87325		3.41302	0	0
0		3.18032	0	0
1.64341		0	0	0
0		4.30115	0	1.90755
0		0.767729	0	0
0		0	1.37766	0
0		4.89175	0	0
0		1.11357	0	2.05018
0		0	0	0
0		0	0	0
0		3.44851	0	0
0		0	0	0.808576
0		0	0	0
0		1.80352	0	0
0		2.57423	0	0
0		2.9921	0	0
0		2.53993	0	0
0		5.05041	0	0
0		0	1.05463	0
0		0	0	0
0		1.24553	0	0
0		2.42882	0	0
0		3.83699	0	0
0		3.07388	0	0
0		2.98988	0	0
0		0	0	0
0		2.54141	0	2.83742
0		4.11838	0	0.934834
0		0	1.9743	0
0		1.67316	0	0
0		4.68179	0	0
0		0	0	0
0		0	0	0
0		1.72728	0	0
0		0	0	3.64061
0		0	0	0
0		0	0	0
1.56689		0	3.15415	0
0		0	0	0
2.48794		0	0	0
0		4.3616	0	0
0		0	0	0
2.87247		0	0	3.83705
0		0.844867	0	1.84695
0		0	0	1.67457
0		0	0	3.5055
0		2.87676	0	3.80168
0		1.88991	0	0
0		1.47538	0	3.56793
0		3.48399	0	0
0		2.66784	0	0.820777
0		2.61473	0	0
3.35194		1.12167	0	0
1.88385		3.81196	0	0
0		1.33778	0	0
0		3.47134	0	0
0		3.09297	0	0
0		0	0	3.6764
0		1.95522	0	0
0		1.95219	3.3328	1.66148
0		2.78312	0	0
4.28033		0	0	0
0		1.76277	0	0
0		2.80718	0	1.50671
0		2.28915	0	3.61014
0		0	0.97206	0
0		2.59043	0	0
0		0	0	0
1.79301		0	0	0
0		2.1476	0.528954	0
2.84825		2.02766	0	0
2.29686		0	0	4.19466
0		1.00106	3.81404	0
0		0	0	0
0		0	0	0
0		0	0	1.40488
0		1.01607	0	3.3206
0		0	0	0
0		3.97865	0	0
0		0	0	0
0		3.58721	0	0
0		4.5495	0	0
0		1.29407	0	2.83058
0		3.36167	0	0
0		0.845246	3.4354	0
0		3.70359	0	0
0		0	0	2.78712
0		0	1.20556	0
0		3.07947	2.86541	0
0		2.99141	0	2.56948
1.15675		1.78747	0	0
0		0.889409	1.55923	0
0		0	0	0
0		2.61486	0	0
0		2.70498	0	0
0.96086		0	1.28643	1.86264
0		0.891696	0	0
0		1.3591	2.18874	0
0		3.21166	0	0
0		0	0	0
0		2.41793	0	0
0		4.75554	0	1.20737
0		0.784378	0	0
0		0.966375	2.3896	0
0		0	0	0
0		1.67446	0	0
0		0	0	0
2.2561		0	0	0
0		4.60657	0	0
0		3.95673	0	0
0		4.11656	0	0
0		0	0	0
0		1.77042	0	0
0		0	0	0
0		3.0395	0	0
0		0	0	0
0		0	1.14582	0
0		0.909387	0	1.22575
0		3.6928	0	0
0		0	0	0
0		0	1.00128	0
0		0	0	0
0		2.96961	0	0
0		4.67027	0	0
0		3.97804	0	0
0		0.835586	0	3.16222
0		2.46523	0	0
0		0	0	2.6012
0		1.69134	0	0
0		0.880138	0	2.7507
0		4.37248	2.38214	0
0		0	0	0
0		3.33881	0	1.41305
3.80369		4.37103	0	0
0		0	0.872609	0
0		2.20523	0	0
0		0	0	0
0		3.52838	0	0
0.926092		2.33616	1.55578	0
0		4.27538	0	0
0		2.20664	1.06773	0
0		0	0	0
0.762811		0	0	1.03915
0		3.90762	0	0
1.20185		3.75929	0	0
1.54179		0	0	0
0		0	0	2.95865
1.09502		0	0	0
0		0	0	0
0		1.01521	0	0
0		1.91052	0	0
0		1.63299	3.40818	1.54823
0		0.902796	0	0
0		0	0	0
0.770245		0	0	0
1.16798		0	0	2.36013
0		1.56384	0	2.56621
0		2.78629	0	0
0		1.11117	0	0
0		0	0	0
0		1.90278	0	2.12488
0		0	0	0
0		3.12582	0	0
0		1.41423	0	0
0		2.40612	1.25869	0
0		0	0	0
0		0	0	0
0		2.17607	0	0
0		4.54868	0	0
0		2.51563	0	1.92229
0		1.98198	3.20072	0
0		0	0	0
0		0	1.39956	0
0		0	0	0
0		4.23954	0	0
0		3.43947	2.34806	0
0		0	1.1098	0
0		1.63134	0	0
0		4.78647	0	2.21049
0		3.68771	0	0
0		1.49207	0	0
0		4.12393	0	0
2.19557		0.819994	0	0
0		0	0	1.13182
0		0.632578	0	0
0		0.816174	0	0
0		1.55259	1.51955	0
0		1.90507	0	0
0		0	0	0
0		4.31402	0	0
0		3.63841	0	0
1.1146		3.02567	1.85745	0
0		0	1.2077	3.08561
0		0.921938	0	0
0		0	0	0
0		1.23553	0	0
0		0	0	1.09941
0		0	0	0
0		0.547003	0	0
0		0	0.87562	0
2.60803		4.33279	0	1.66698
0		2.91848	1.22474	1.31811
0		0	0	0
4.61436		0.817443	0	0
0		0	0	0
4.08921		1.12799	0	0
0		0	0	0
0		0.887219	0	1.36017
0		2.38058	0	0
1.5977		2.8743	0	0
2.15532		0	0	0
0		2.15095	0	0
0		0	0	1.1429
0		1.53422	0	0
0		4.19724	3.17217	3.39374
1.20067		0	0	0
2.73497		3.59516	0	0
0		0	1.02714	0
0.98386		2.03553	0	1.31104
0		1.72817	0	0
0		2.15041	0	2.11617
0		0	0	0
0		0	0	1.28435
0		0	0	0
0		0	0	0
0		2.3808	0	0
0		2.24672	0	0
0		0	0	0
0		0.728923	0	0
0		0.769902	0	0
3.22659		0	0	0
0		0	0	0
0		2.21531	0	0
0		1.94184	0	1.49829
0		0	0	0
0		1.52234	0	2.20965
2.24445		4.07697	0	0
0		0	0	2.83308
0		0	0	1.69026
0		0	1.12728	0
0		2.83749	1.77204	0
0		1.28294	1.71186	0
0		2.80871	0	0
0		3.32719	0	2.11938
0		3.2991	0	0
0		0	0	0
0		1.94027	0	0
0		3.18829	0	0
0		3.34485	0	0
0		0	0	0
0		0	0	0
0		0	3.77669	0
0		0	0	3.05538
0		1.28454	0	1.09688
0		0.783796	0	2.96797
0		3.02195	0	0
0		0	0	0
0		1.21249	0	0
0		2.95875	0	0
0		3.57489	0	0
0		0	0	0
1.17779		1.52076	0	0.939462
0		3.37311	0	0
0		1.87189	0	0
1.76304		5.17433	0	0
0		0	1.05744	1.08702
0		0.862753	0	0
0		3.23755	0	0
0		0	2.44873	0
0		2.95171	0	0
0		1.11556	0	0
0		0	0	0
0		2.66663	0	2.38921
0		4.86024	0	0
0		1.14655	0	0
0		0.59733	0	0
0		0.739807	0	0
0		0	1.36109	0
2.84972		0.936623	0	0
0		0.684121	0	0
0		0	0	3.08543
0		0	0	0
0		0.867611	0	0
0		3.62666	0	0
0		1.08506	0	0
2.95585		2.87528	0	2.73093
2.0743		0	1.78885	0
1.00963		0	0	0
0		1.45616	0	0.82993
0		0.857561	0	0
0		0	0	0
0		1.84287	0	3.1697
0		0	0	0
0		0	0	0.704384
0		1.06773	0	1.89433
0		3.02179	0	0
0		1.88067	0	0
0		0	0	0
0		2.58924	0	0
0		2.80622	0	3.39374
0		0	0	1.03492
0		5.07882	0	0
0		3.3019	0	0
0		0	0	0
0		4.53686	0	0
0		2.03015	0	0
0		2.32627	0	0
0		0	0	0
0		1.16436	0	1.32873
0		0	0	0
0		2.53612	0	0
0		3.48228	0	0
0		0	0	0
0		1.10899	0	0
0		4.07215	0	0
0		0	0	0
0		0	0	1.64915
2.73272		1.87437	0	1.03656
0		0	0	0
0		0	0	0
0		0	0	0
0		4.77589	0	2.56643
0		2.92881	0	0
0		0	0	0.719447
0		0	0	0
0		5.52954	0	3.05915
0		3.93067	0	2.62082
0		1.59888	0	2.77918
0		0	0	1.91501
0		5.48252	0	0
0		0	0	0
0		4.77273	0	2.24589
0		2.90304	0	0
2.2168		0	0	0
0		3.09837	1.51192	0
0		1.75786	0	0
0		0	0	0
0		0	0	0
0		1.98836	0	0
0		4.92065	0	0
0		0	0	1.16473
2.1172		4.42565	0	0
1.40744		0	0	0
0		4.53698	0	0
0		0	0	0
0		0	0	0
0		2.3884	0	0
0		0	0	1.51718
0		2.77212	0	0
1.40837		0	0	0
0		3.28451	0	0
1.27073		0	0	0
3.11725		3.81521	0	0
0		2.97606	0	0
0		0	0	0
0		0	0	0
0		3.00246	0	0
0		2.69488	0	0
0		1.87021	0	0
0.893142		4.41213	0	0
0		0	0	0
0		0	0.980309	0
3.71816		0	0	0
0		2.17444	0	0
0		0	0	0
0		0	0	0
0		0	0	0
0		4.48907	0	0.780706
0		2.44247	0	0
0.872771		4.71359	0	1.13153
0		0.875784	0	0
0		1.00128	0	1.96871
0		0	0	0
0		0	0	0
1.72198		1.12643	0	1.10871
0		1.27378	0	0
0		0	0	0
0		4.55702	0	0
1.6917		0.757477	0	0
0		0	0	0
1.32791		1.57096	0	3.97332
0		0	0	0
1.72893		1.79458	0	2.46968
0		2.32	0	2.09183
0		0.789397	0	2.82542
1.05074		0	0	2.50438
2.13742		4.26923	1.3254	0
0		0	0	0
1.20409		5.10086	0	0
0		0	0	0
0		3.33161	2.29863	3.2322
1.92874		0	0	0
1.00144		0	1.74578	0
0		0	0	0
0		0	0.851203	1.52459
0		1.24531	0	1.84718
0		0	0	0
0		2.1161	0	0
0		0	0	0
0		0.738264	0	0
0		0	0	0
0.92979		0	0	0
0		0	0	0
0		2.69236	0	1.39032
0		0.867531	0	0
0		0	0	0
0		0	2.27183	0
0		0	0	0
0		0	0	0
0		0	2.0936	0
0		0	0	3.62804
0		3.38076	0	0
0		2.0095	0	0
0		1.09828	2.87451	0
0		2.1953	0	0
0		1.77835	0	0
0		3.83608	0	0.783085
0		0	0	0
2.83573		3.88363	0	0
0		2.73598	2.25876	1.03821
0		3.33542	0	0
0		0.648364	0	0
0		0	0	2.04778
0		2.83907	0	0
0		5.5221	0	0
0		0	2.35416	1.94935
0		0	0	0
0		2.68661	0	0
0		1.90635	2.29021	3.00554
0		0	0	0.911874
0		2.69214	0	0
0		0	0	2.86682
0		4.27805	0	3.31054
0		3.62129	0	0
0.623811		0	0	3.21734
0.917162		0	0	2.79451
0		0	3.34365	0
0		2.5894	0	0
0		0.981455	0	0
0		0	0	0
0		0	0	0
0		4.53993	0	0
0		1.76531	0	0
0		0	0	0
0		0	0	1.31961
1.38705		0.90332	1.37225	0
0.815822		0	0	2.33646
0		0	0	1.22601
0		1.40744	0	1.09238
0.846157		0	0	0
0		0	0	0
0		4.13059	0	0
0		0	0	0
0		0	2.52509	0
1.51607		1.99734	2.40311	0
1.04259		0	0	0
0		0	0	0
0		0	0	0
0		0	0	0
0		0	0	0
0		3.60752	0	0
0		3.70314	0	0
0		0.776245	0	0
1.4592		4.33933	1.04235	1.16458
2.23553		0	0	0
0		1.76458	0	0
0		0	0	0
0		0	0	1.23901
0		3.22829	0	0
0		4.57943	0	0
0.911829		1.1703	2.16955	0
0		1.57377	0	0
0		1.01398	0	0
0		3.15835	0	0
0		1.10095	0	0
0		0	0	3.35693
0		0	0	0
0		2.38169	0	0
0		1.09755	0	0
0		0.857483	0	1.98804
0		3.15645	0	0
0		4.03708	1.16186	1.18531
0		0	0	0
0		3.42545	2.83956	0
0		3.15877	0	0
0		0.997483	0	0
0		0.953939	0	0
0		2.65592	0.753884	0
0		0	0	0
0		1.97114	1.67018	0
0		3.53414	0.974108	0
0		3.79387	0	0
0		2.88037	0	0
0		1.8592	0	0
0		0.710592	0	0
0		0	0	0
0		3.75342	0	0
0		3.01186	0	0
0		0	0	1.01735
0		2.01025	0	0
0		0	0	0
0		0	0	0
0		1.907	0	0
0		2.64649	0	0
0		0	0	1.37368
0		0	0	0
0		3.72689	0	0
0		3.287	0	0
0		0	3.35739	0
0		0	0	3.39148
1.72564		0	0	0
0		0	0	0
0		0	0	0
0		2.5327	0	0
0		1.26304	0	0
1.51857		1.01712	1.16534	0
1.11158		0	2.84119	0
0		0	0	0
0		1.73359	3.05885	0
0		2.04253	0	0
0		3.22322	0	0
0		0	0	0
0		0	0	0
0		2.60076	0	1.50289
0		0	0	3.70886
0		0	0	0
0		3.41958	0	0
1.42081		1.80564	0	0.800112
0		4.33298	1.67881	0
0		0	1.57818	0
1.28748		0	3.11862	3.07519
0		0	0	0
0		0	0	0
4.08467		2.20941	0	0
0		3.97699	0	0
0		3.75176	0	0
0		1.45516	1.2432	0
0		0.911428	0	2.91701
4.21699		3.54029	0	1.57818
0		1.69062	0	0
0		0	3.2426	3.21331
0		0	0	0
0		1.3512	0	0
0		2.76222	0	1.24514
0		0	0	0
0		1.51927	0	1.56684
0		3.27019	0	2.33195
0		3.41839	0	0
0		0	0	0
1.25		1.91996	0	0
0		0	0	0
0		4.73762	0	2.58953
0		0	0	0
0		0	0	2.19557
0		3.45417	0	2.00148
3.65885		0	0	0
0		2.88435	0	0
0		3.50325	0	0
0		0	0	0
0		2.84331	0	2.11169
0.780001		4.86001	0	0
0		0	0	0
0		2.53655	0	0
0		0	0	0
2.68103		3.53641	0	0
0		1.21432	0	0
0		0	0	0
0		0	0	0
0		2.01516	0	0
1.0861		2.71797	0	0
2.70581		1.86356	0	0
3.60731		2.43223	0	3.22157
0		0	0	0
0		0.952959	0	0
1.71634		0	0	0
0		0	0	0
3.33416		3.75607	0	3.45121
0		0	0	0
0		0	0.881296	0
0		1.4346	0	0
0		1.29426	2.22361	1.35824
0		1.11336	0	0
0		1.79678	0	2.68093
0		0	0	0
0		0.425542	0	2.30967
0		0	0	0
0		2.84344	1.87258	0
4.02048		0.940222	0	1.64341
3.27263		3.15769	0.828984	0
0		1.81441	0	0
0		0	0	0
0		0	0	0
0		1.57271	0	1.7081
1.08338		0.825435	0	0
0		0	0	0
2.52703		0	3.13693	0
0		1.1584	0	0
0		3.12686	0	0
0		3.44001	0	0
0		3.82328	0	1.19743
0		2.29944	0	0
0		1.9101	0	0
3.13432		0	0	0
0		0	0	0
0		0	0	0
0		0	0	0
2.82009		0	1.11048	0
0		0	0	0
0		2.61776	0	2.52304
0		0	0	0
0		0	0	0
0		0	0	0
0		2.30146	0	0.784961
0		2.89123	0	0
0		0	0	0
0		0	0	0
0		2.32401	0	0
0		0	0	0
0		0	0	0
0		0	0	0
0		0	0.496476	3.14697
0		2.3598	0	0
1.03539		3.70906	0	0
1.0439		0	0	0
0		0	0	0
0		2.321	0	0
1.7003		0	0	0
0		1.00324	0	0
0		0	0	0
2.19439		0	0	1.18768
0		3.64762	0	0
0		1.04247	0	0
0		0	0	0
0		1.4086	0	0
2.79259		2.16825	0	0
0		0	0.611564	0
1.76277		3.36865	0	0.73076
0		3.47503	0	0
0		0.979581	0	1.13956
0		1.15511	0	0
		2.8442	0.920421	2.622
		0	1.10438	2.93376
		0	0	0.536125
		0	0	0
		3.08633	0	0
		0	0	0
		0	0	0
		1.10478	0	1.08261
		0	0	0
		3.46698	0	2.28679
		3.92602	0	0
		0	0	0
		0	0	0
		3.35189	0	0
		2.38616	0	2.88067
		1.03951	0	0
		0	0	0
		0	0	0
		0.929326	0	1.77692
		0	0	0
		0	0	3.16445
		0	0	0
		0	0	0
		4.05792	0	1.09569
		0	0	1.06163
		0	4.26503	0
		2.24197	0	0
		0	0	0
		0	0	0
		4.86459	0	2.08486
		0	0	2.81631
		2.77165	0	0
		1.72576	0	2.20413
		4.42956	0	0
		0	0	0
		0	0	0
		2.7397	0	0
		0	0	0
		1.00709	0	0
		1.98659	0	0
		1.51372	0	0
		0	0	0
		1.84616	0	0
		0	0	0
		3.18251	0	0
		2.56661	0	0
		0.858735	0	1.6088
		4.93432	0.792758	0
		0	0	0.874478
		4.4065	0	0
		0	3.32242	0
		0	1.12643	0
		1.32852	0	0
		0	1.86333	0
		0	0	0
		0	0	0
		2.52228	0	0
		0	0	2.9028
		2.13379	0	0
		3.37547	2.98732	0
		3.6278	0	0
		0.849667	0	2.77918
		3.61628	1.5705	0
		0	0	0
		0	0	0
		0.938987	0	2.91612
		0	0	0
		0	0	0
		0.852204	0	0
		3.73948	0	0
		0	0	0
		0.732635	0.989028	0
		0	0	1.78142
		0.950908	0	0
		0	0	0
		3.0346	0	0
		3.39434	0	2.955
		1.36298	0	3.57465
		1.48905	1.0599	0
		4.10097	0	0
		1.63932	0	0
		2.27413	0	3.76728
		0	0	0
		0	0	0
		3.48643	0	0
		0	0	0
		0	1.13711	0
		0	0	0
		2.25241	0	0
		1.14217	0	0
		0	0	0
		0	0	0
		0	0	0
		2.88968	2.54128	0
		0	0	0.796417
		1.56639	0.819071	0
		0	0	0
		0	1.05341	0
		0	0	0
		3.22504	0	0
		1.53923	0	0
		0	0	0
		0	0	2.31925
		0	0	0
		0	0	0
		0	0	0
		0	0	0
		2.86281	0	0
		1.69569	0	2.50576
		5.06203	3.26443	0
		0.883455	1.1294	0
		0	0	0
		0.737979	0	0
		0	0	0
		1.81995	0	0
		0.886296	1.84808	0
		1.89698	0	0
		0	0	0
		0	3.2522	0
		0	0	1.54719
		0	0	0
		0	0	0
		0	0	4.22355
		2.16476	0	0
		0	2.06202	0
		0	0	0
		2.75864	0	0
		0	0	0
		0	1.09715	0
		1.07074	0	0
		3.35568	0	0
		3.81201	0	0
		2.62154	0	0
		0	0	0
		2.9406	0	0
		2.36274	4.06071	0
		3.99456	0	0
		4.27266	0	2.29815
		0	0	2.39156
		0	3.60447	0
		2.32268	0	1.81001
		0	0	0
		1.87235	0	0
		0	0	0
		1.3848	0	0
		0.523093	3.3456	0
		0	0	0
		1.92428	0	0
		0	0	0
		3.91121	0	2.61761
		1.80451	0	0
		0	0	0
		0	0	0
		0	0.892376	1.48283
		1.8129	3.64823	0
		0	0	0
		0	0	0
		4.10656	0	0
		0	0	0
		0	0	3.65939
		0	0	0
		1.84729	2.61328	0
		4.43944	0	0
		0	0	0
		0.853904	0	0
		2.69712	0	0
		1.3494	0	1.96818
		0	0	0
		0	0	1.43265
		0	0	0
		3.91504	2.84978	0
		1.80381	0	0
		3.01721	0	0
		3.61566	3.20197	0
		0	0	0
		0	1.07314	0
		1.27517	0	0
		3.67158	0.945099	0
		1.00063	0	0
		0.943276	0	0
		0	0	0
		0	0	0
		1.43679	0	0
		1.95271	0	0
		0	0	0
		1.45894	0	0
		1.50133	0	2.2984
		0	0	0
		3.00447	0	3.2316
		0	0	0
		3.6149	0	0
		3.13858	0	1.91059
		1.78752	0	1.77978
		4.40167	0	0
		0	0	0
		0	0	3.88161
		0	0	1.04533
		3.6461	0	0
		1.82262	0	0
		1.86817	0	1.88504
		0	0	0
		0	0	0
		2.81591	0	0
		0	0	1.20401
		0	0	0
		1.35482	0	0
		0	0	0
		0	0	0
		1.34813	0	0
		0.364795	1.01848	0
		0.602372	0	1.5133
		1.22001	0	0
		4.08263	0	0
		0	0	3.56037
		2.3229	0	3.54865
		0	0	0
		0	0	0
		0	0	0
		2.98108	0	0
		3.20243	2.94457	0
		0	0	0
		0.832271	0	0
		0	0	0
		3.09367	0	0
		0	0.82414	0
		2.34039	0	0
		0.739406	0	3.20032
		2.47614	0	0
		2.56255	0.873096	0
		0	0	0
		3.74587	0	0
		4.47398	0	0
		4.18723	0	0
		1.07658	0	0
		0	0	0
		0	0	0
		1.7269	0	1.27927
		0	0	0
		3.09343	0	0
		0	0	0
		2.67713	2.45003	0
		1.47123	0	0
		1.53137	0.925908	1.35727
		0	0	1.06735
		0	2.33153	0
		0	0	0
		0	0	0
		2.7335	0	0
		2.68436	0	0
		1.10912	0	0
		3.33024	0	0
		0	0	1.63297
		0	0	0
		4.77706	0	1.78306
		1.88362	0	1.57575
		0	0	1.1148
		2.03457	0	0
		0	0	0
		3.18495	0	0
		0	0	0
		1.07926	0	0
		1.98467	0	0
		0	0	0
		2.22435	0	0.897683
		3.37123	0	0
		2.71011	0	0
		0.812949	0	0
		3.7016	0	0
		0	0	0
		0	0	1.74033
		0	0	0
		4.25825	0	0
		4.70612	0	0
		2.42425	0	0
		0.76477	2.41702	0
		0	0	0
		3.34039	0	0
		3.14312	0	0
		0	0	0
		0	0	0
		2.7925	0	0
		2.54653	2.73863	3.71781
		1.62465	0	0
		0	0	0
		3.66619	0	0
		3.70267	0	0
		2.1663	0	0
		0	0
		0	1.00074
		0	0
		3.99681	0
		1.37159	1.21083
		2.89075	0
		0	0.582014
		0	2.62687
		0	0
		0	0
		4.58504	1.77732
		0	0
		2.14161	0
		0.709331	0
		0	0
		3.27739	0
		1.02726	0
		0	0
		0	0
		3.08344	0
		0	0.851126
		0	2.02852
		2.64369	0
		1.9719	0
		3.17149	0
		0	0
		0	0
		3.74313	0
		0	0
		2.42063	0
		3.95021	2.45611
		0	0
		1.39498	0
		0	0.579482
		4.0405	0
		0	0
		2.0747	0
		2.14205	0
		1.44727	0
		3.31373	2.77946
		4.1045	0
		0	0
		1.11515	0
		2.60292	0
		0	0
		0	0
		2.31863	0
		0	0
		0	0
		0	0
		3.88244	0
		0.982865	0
		3.34453	0
		1.10343	0
		0	0
		0	0
		0	0
		1.91798	0
		0	0
		0	0
		4.35048	2.21901
		0	0
		2.04602	0
		0	0
		3.92617	1.02577
		3.67479	0
		4.17787	3.43133
		0	0
		0	1.33396
		2.75828	0
		0.96504	0
		0	1.78347
		0	0
		2.35892	0
		0	3.39652
		0.972981	0
		3.72915	0.849667
		0	0
		0	0
		0	0
		0	0
		3.52386	0
		2.89316	2.44319
		2.34053	0
		2.37861	1.76638
		0	0
		0	0
		3.72161	3.83261
		3.0665	0.861015
		1.73956	0
		0	3.64684
		3.52967	0
		2.36442	1.15549
		3.30523	0
		0.756245	0
		0	1.61168
		0	0.889325
		0	0
		0	0
		0	0
		0	1.29812
		2.73362	0
		1.48244	0
		0	0
		0	0
		0	0
		4.5321	0
		0	0
		0	0
		0	1.9629
		0	1.21199
		0	0
		3.30725	0
		4.16433	0
		0.96386	0
		0	0
		1.05805	0
		0	0
		0	0
		0	0
		0	0
		3.4568	0
		3.3061	1.56131
		3.45701	0
		2.78344	1.71831
		0	0
		0	0
		0	0
		0	0
		0	0
		3.97016	0
		0	0
		0	0
		2.55943	0
		3.4496	0
		0	2.30951
		4.32264	0
		0	0
		1.76578	1.54573
		3.75106	0
		3.99383	0
		0	1.87562
		0	0
		3.09096	0
		3.34753	0
		1.66397	0
		0	0
		3.75614	0
		2.76234	0
		0	0
		0	0
		2.62627	0
		2.21994	0
		3.98386	0
		0	0
		0	0
		0	0.642456
		3.91951	0
		2.6598	0
		2.87958	2.47786
		0.944619	1.15377
		0	0
		0	0
		0	0
		0	1.55083
		0	0
		2.2518	2.07247
		2.69516	0
		2.23198	0
		1.90412	0
		0	0
		0	0
		0	0
		0	0
		0	0
		3.58058	0
		0	1.9781
		3.33181	0
		0	0
		0.800045	0
		0	0
		0	0
		0	0
		0	0
		0	0
		2.00139	0
		0	0
		0	0
		0	0
		3.39137	0.94693
		0	0
		3.82901	0
		3.67679	0
		1.66582	0
		1.14144	0
		3.20531	0
		3.78848	0
		0	0
		2.54723	0
		0	0
		3.56427	0
		3.57228	0
		0	0
		3.28361	0
		0	0
		1.96805	0.848442
		0	0
		2.30722	0
		0	0
		0	0
		3.1679	0
		3.82614	0
		1.46288	0
		1.69287	0
		0	0.524665
		3.52189	0
		2.41628	3.86836
		0	0
		3.48406	0
		3.5126	0
		1.38919	0
		4.23227	0
		1.28953	0
		1.83415	0
		0	0
		2.6454
		4.58959
		2.22178
		0
		2.82652
		0
		0
		0
		2.98711
		2.43965
		0
		2.76704
		1.79385
		0
		0
		2.35508
		1.72406
		4.59947
		1.8031
		0.687495
		0
		3.04762
		0
		0
		0
		0
		0
		0
		4.38462
		0
		0.910185
		0
		0.977198
		0.781347
		0
		1.3576
		0
		3.03904
		0
		0
		3.72296
		3.87207
		3.55307
		0
		0
		1.42926
		3.34894
		0.765754
		3.86423
		1.09463
		0
		0
		0
		0
		0
		0
		0
		3.25307
		0
		0.825435
		0
		2.7406
		0
		0
		3.47144
		0
		2.29837
		1.41999
		1.17253
		0
		0.767729
		0
		0.722159
		2.05033
		2.44704
		0
		0
		0
		0.752487
		0
		0
		3.72549
		0
		0.453131
		1.89314
		1.31302
		3.32797
		0
		3.56411
		0.632433
		2.52818
		0
		0
		0
		0
		0
		3.91348
		0
		1.15953
		0
		4.43427
		0
		0
		3.87257
		3.26546
		0.780257
		1.71093
		2.11344
		0
		0
		0
		0
		0
		4.12408
		1.37478
		0.846233
		3.31876
		0
		0.800382
		0.821561
		0
		0
		0
		4.19831
		0
		0
		0
		0
		4.53026
		1.77814
		0
		1.03809
		0
		0
		0
		4.31887
		0
		3.2938
		4.0765
		0
		3.30958
		0
		2.51743
		3.21417
		2.65138
		0
		0.958178
		2.95224
		3.18131
		0
		3.23609
		2.00411
		0.883705
		0
		0.699507
		2.19226
		0
		0
		2.75326
		0
		1.01927
		0
		3.11055
		0
		0
		0
		0
		0
		1.41153
		0
		0
		2.90093
		0
		0.953547
		0.852821
		0
		3.1377
		0
		2.23891
		4.90865
		4.39994
		2.35767
		0
		0
		0
		2.29686
		0
		0
		0
		0
		0
		2.977
		1.4422
		0
		2.84738
		2.45027
		0
		0
		3.74531
		2.47249
		0
		3.89929
		0
		1.7211
		2.69803
		3.83459
		0
		0.928353
		0
		0
		0
		0
		0
		0
		0
		1.63632
		1.76719
		2.55854
		4.08239
		0
		0
		3.32186
		0
		1.22746
		2.2895
		3.81391
		0
		0
		0
		0
		0
		0
		0
		0
		0
		0
		0
		0
		0
		0
		3.49751
		3.00189
		0.99954
		0
		0
		2.87063
		4.07523
		0
		0
		1.93815
		0
		0
		2.96001
		0
		0.847984
		2.76652
		3.09453
		0
		3.58459
		0
		3.82764
		0
		1.82125
		4.50485
		3.41635
		0
		4.05805
		3.18782
		2.26182
		2.51985
		3.26832
		0
		3.31899
		2.70959
		0
		0
		0
		4.36239
		2.26915
		0.770712
		0
		0.775612
		3.2031
		0
		0
		0
		0
		3.68309
		2.76293
		0
		3.34864
		1.07213
		0.992007
		0
		0.876029
		1.16885
		0
		0
		1.50602
		0
		4.24082
		2.74733
		0
		0
		4.95597
		2.81238
		0
		0
		1.49332
		0
		0
		0
		0
		0
		2.45781
		0
		0
		1.44727
		3.13061
		0
		3.54284
		0
		0
		2.32568
		2.84668
		2.79698
		3.69044
		1.98106
		2.47983
		2.14161
		0
		1.57332
		0
		0
		0
		3.56272
		1.93067
		2.06633
		0
		0
		3.59924
		2.7586
		4.34722
		0
		2.5668
		0
		4.11767
		0
		0
		3.44751
		0.848137
		0
		0.830953
		3.12794
		0
		3.44739
		0
		0
		4.1571
		0
		0.939177
		2.08471
		4.03438
		0
		1.5388
		0
		3.96992
		3.28964
		0
		3.61749
		2.80185
		3.32732
		0
		0
		1.84403
		0
		3.49017
		0
[truncated: 4 more rows]

## Sheet: Pdgfra
Characterization of trabecular meshwork clusters
TM-1	TM-2	TM-3	Uveal	Fibroblasts
1.69775	1.20002	0	0	0
0	0.948963	0	0	1.1175
1.67881	2.3423	0	0	0
0.580001	2.68818	0.615291	0	0.597919
1.01521	0	0.733281	1.21083	0
1.96343	1.79664	1.53614	1.98605	0
1.51192	1.03293	0	0	0.879148
1.01836	1.08106	1.45281	0.952616	0
1.77163	1.72747	2.09078	1.8007	1.55201
1.91848	2.82735	0	0	1.1209
0.661338	0	1.70262	0	0
0	1.67867	0.566066	0	0.568081
1.32995	2.42406	0	0	0.749149
1.27666	0	0	1.01723	1.05098
2.04329	0	0	2.02063	1.15101
1.19406	0	0	0	0
1.0681	1.49359	0.939652	0.890678	2.39272
1.52431	1.51372	1.31711	0.749208	0
0.837068	1.08741	0	0	0.713076
1.79699	2.10327	0	0	0.808438
0	1.30749	0	0	0
1.46199	1.8129	0	0	1.09397
0.959964	0	1.9242	0.954724	1.28021
0	0	0.760074	0	0.688628
2.43469	0	1.10715	0.872122	0
3.18717	2.56421	2.05744	2.21822	0
0	2.00694	2.23075	1.91231	0.645676
0	1.73205	0	0	0
1.7951	2.40223	1.78296	1.28776	2.5089
1.95679	2.30403	1.20737	1.20963	0
1.30827	1.79051	0	0.951932	1.85146
1.99542	1.45314	0.609488	0.757537	0
3.40454	1.77042	1.82771	0	0
1.76759	1.56949	2.16312	0	1.38817
0	0	0	0	1.80564
0	1.62285	0	1.08377	0
1.42517	2.11672	0	0	1.06138
1.48521	2.46408	0	0	1.40558
1.10939	2.52168	2.50709	1.11185	0
0.94318	0	1.25419	0	1.05135
1.22814	1.9038	1.05793	3.16787	0.848366
3.18233	1.31282	0.949643	1.83668	1.28843
1.81785	0.926368	2.27226	0	1.02154
2.5891	1.13956	0	1.20819	0
0	1.07238	0	0.875539	0
1.94728	1.53579	0	1.50876	1.9006
1.40003	0	1.95975	0	0
1.11487	2.94198	0.851664	0	0
1.10276	2.64115	1.77967	0	1.4422
1.42914	0	2.11848	0	0
1.77596	2.83085	0	0	0
2.02309	1.78492	0	0	1.31861
1.19213	2.06102	1.50739	0	0
1.59222	1.52896	1.37732	0	0
1.60561	1.72576	0.861962	0	1.02899
1.21465	1.2987	0.583097	0	1.7569
2.02025	2.45527	0.689764	0	0
1.23467	1.77204	0	0	0
1.00941	1.56086	1.73583	0	0
1.09002	0	0.862357	0	0.675052
0.894936	0	2.16882	2.87105	0.628469
1.59352	0	1.9685	0	1.3274
2.1047	1.41235	0	1.74033	0.798294
1.59645	1.44417	0	0	2.00806
1.66235	2.27465	1.27582	1.22661	0.979269
0	0	0	1.76411	0
2.13843	2.95703	0	0	0
1.77042	1.06573	0	0	0
0	1.14801	1.0522	0	1.0264
2.25546	0	1.7808	0	1.49225
0	0	1.06986	0	0
1.03998	2.28934	0	0	1.15081
1.09675	1.69617	0	0	0
2.42258	1.18831	1.5345	0	1.10155
1.61651	1.94574	0	0	1.3896
1.63068	0	0	1.8114	0.692598
0	0	0	0	1.80916
1.70963	1.52976	1.61922	0	0.719123
0	1.10763	2.10589	2.07171	1.47434
2.5167	0	1.72747	0	0
1.5988	2.39563	0.789725	0	1.80211
1.78698	1.44989	0	1.36656	2.20926
0	1.97261	2.53356	0	0
1.1135	2.9763	0	0	0
2.17134	1.85836	0	0.935116	0
0	0	0.8154	1.61329	1.28852
1.04984	2.10829	0	1.42122	0.919785
1.40033	0	0	0	0.590215
0	2.32484	0	2.41442	1.05195
1.07226	1.92745	0	1.56171	2.38392
1.94852	1.08054	0	1.77556	1.50952
2.13557	1.57	0.71244	0	0
1.48534	1.51123	0	0	1.31511
1.78678	1.20737	0	0	0
0.649716	1.4337	0.727261	0	0.756815
2.03318	2.80944	1.23484	0	1.14159
0	1.94842	0	0	0
0.999866	0	1.642	0	2.17663
1.74402	1.09199	2.45806	0	0
0	0	0	0	0
2.38422	1.93114	0.680829	0	1.28031
0.879643	2.19173	2.40382	0	0.987545
2.02267	1.45755	1.30074	0	0
0.974827	0	0	1.20819	0.992969
2.48985	2.71345	0	1.18216	0.707239
0	1.13855	0	0	0
1.64537	2.79875	0	0	0.948478
1.12433	1.13812	0	0.850895	0.799168
0	1.34508	0	1.5411	0
1.38005	2.17226	0	0	0.911606
1.64966	0	1.79958	1.53293	0
2.73952	1.11798	2.35681	0	0.895749
0	0	0	0	0
0.978233	1.86713	0	0.914017	1.88149
2.10681	0	1.10317	0	0.864022
2.01799	1.15885	1.29445	0	0.737865
2.13781	1.84965	1.15705	0	2.22398
0	0.603722	1.34152	0	0
1.97474	1.40884	1.13132	0	0.831758
1.8099	2.84047	0	0	0
1.73234	1.37622	0.686563	0	0.759287
0	1.10614	0	0	0
1.21332	1.75265	0	0	0.920693
0.961159	0	0	1.80458	0
0.880469	1.57849	0	1.29091	2.06975
1.15363	1.11117	0.984385	0	1.3455
1.5365	1.84291	0	0	1.28767
0	2.66944	0.709804	1.9567	0
1.5788	1.56639	2.30769	0	1.17927
2.73851	2.3449	1.50648	0.95247	0
1.05879	1.1098	1.07201	1.618	1.19118
0	1.35824	1.69363	0	0
0	1.25833	0	0	0
1.09542	0	0.947607	1.67031	2.19382
0.937851	1.48666	0	0	0
0.905859	1.94363	1.72039	0	0.826807
1.79762	1.09133	0	0	0
0	0	1.44727	0	2.18916
1.13841	1.38457	1.75527	1.42421	0.756635
1.94232	1.55098	0	0	1.40732
0.985331	1.18279	0.892972	0	0
2.29048	1.54908	2.20457	1.5966	0.64156
2.05784	1.21	0	0	0.930394
2.69867	1.95453	0	1.90278	0.934083
1.71659	2.38281	1.40965	0	1.76528
3.01662	1.03364	0	1.12615	0
1.02542	1.29619	2.08842	0	0
0	1.68678	0	1.26509	1.90521
1.63737	1.83557	0	0	0
2.20998	3.18458	0	0	0.986964
1.94866	2.18909	0	2.06362	0.699558
1.90684	1.37082	0	0	0
0	2.24975	0	0	0
1.87072	1.78947	0	0	0.780129
1.37655	0	0	0	0.858814
1.49897	1.25608	0	0	0.717346
0	1.25599	1.52701	1.56161	0
0	1.83513	0.457029	2.39744	0
1.02703	0	0	1.45126	0.942128
1.48073	0	0	0	1.54515
1.22703	0	0.957337	0	0
0.940127	1.37148	0.918426	0	0
1.39864	1.97383	1.37434	0	0.903582
1.71037	0	1.08267	0	0
0.98871	0	0.859457	0	1.85851
0.911606	1.47278	0	0	0.642883
0.846461	1.33819	0	1.59645	1.81678
2.06896	0	1.39979	0.978854	1.2169
1.95245	1.14465	0	0	1.01961
1.60752	1.85396	1.42051	0	1.34267
0.865533	1.05689	0	1.45788	0
0	2.36733	1.02279	1.36613	0.67096
0.831685	2.82572	1.50794	0	0.870102
0	1.67492	0	0	0
0	0	1.032	2.19893	0
0	1.53736	0.685731	0	0.989877
1.15482	1.59222	0	0	0
1.46981	2.15229	0.930813	0.906826	0
0.993183	2.48298	0.929605	0	1.89481
0	1.27573	1.08584	2.81828	0
1.00259	2.86432	1.37423	2.19853	0
1.14699	2.17056	1.72678	1.50249	0
1.29532	2.24287	1.9335	0	0
0	2.37849	0.672976	0	0.80255
1.93705	1.35482	0	0	0.801668
1.91157	2.07918	1.64661	0	0.651558
0	1.51774	0	1.16443	1.74409
0.953155	1.00698	0	0	0.802414
1.63173	0	0	0	0
1.55391	2.21484	0	0	1.44454
1.37038	0	0	0.830806	0.79615
1.09715	1.44072	1.00742	2.33513	0
2.36895	2.73797	0	1.06585	0
2.19028	1.43289	1.486	0	1.41908
1.04833	2.33848	2.4968	0	1.777
0	1.64458	0.900362	0	1.32557
0.840499	2.19604	0.942702	0	0.809198
1.57292	1.62041	0	1.0439	0
1.9401	2.0524	0	0	1.47837
0	1.54719	1.52637	1.31143	0
2.01869	0	0	1.77217	0
2.12222	0	2.48298	0	0.683586
2.04563	0.779426	0	0	0
0	0	0	0	1.20737
0	2.36201	0	0	1.48349
1.33674	0	0.782634	2.12813	0.912052
1.48113	0	0	1.62826	1.66675
0	0	1.30191	0.891781	1.49546
2.8036	1.97831	0	0.773971	0.602934
1.41047	0	0	1.80014	0.70263
1.53194	1.24443	1.54146	0	0
0	1.77461	0	0.806443	0
2.02039	1.6112	0.805209	2.40619	0
1.62793	1.36667	0.875457	0	0.701449
1.55054	0	0.831099	0	0
1.07683	0.942702	1.1911	1.96174	0
1.26267	0.707448	2.27212	0	0
1.18326	2.66383	0	2.77788	0
1.3706	2.36921	0	1.25635	0.954381
0.928585	1.90424	0	0	0.620295
1.35482	1.46212	1.21199	0	0
1.09331	0	0	0	0.744651
1.04749	2.40865	0	0.935398	2.15661
0	1.4312	0	0	0
2.1296	1.21682	1.42421	1.10357	2.25745
2.47537	2.36028	0	0	2.7066
2.30521	1.93047	0.853208	0	1.6741
1.0734	2.80724	0	2.5433	1.20885
1.1514	2.01095	1.94677	0	1.55069
1.90948	2.37488	1.0878	1.03434	0
1.82823	0	0	0	0
0.819	1.29715	0.755317	0	0
0	3.17789	0	0	0
1.04917	1.5089	0	0	0
0	1.66157	0	0	0.707709
2.33005	2.59791	1.48021	0	0
0	1.06113	2.31082	1.94201	2.06783
0	0	2.44849	0	1.66791
1.94437	0	0	0	0.701911
1.86325	1.95609	0.983546	1.65068	1.32163
1.8822	1.16186	0.895107	2.23553	1.50086
1.58958	0	0	0	0
0.977301	2.57715	0.805414	0	0
0	1.59066	0.951688	0	1.83028
2.2759	0	1.49479	0.711225	0
1.76518	0	0	0.840274	0
2.21728	2.4396	0	0	0.979685
0	0	1.188	0	0.90806
0	0	1.78626	0	0
2.60023	2.02442	0	0	0
2.32457	1.95375	0	0	0
0	0	0	0	0
1.80649	0	1.69014	0.801329	0
1.89039	2.69674	1.01052	0	0.71783
2.30235	1.18468	1.30396	1.42781	1.80437
1.02006	0	1.45453	1.85093	1.03527
0	2.28584	2.00342	0	0
1.55689	1.80014	0	0	0
1.08884	2.02766	0	2.66731	0
1.67399	0	0.856546	0.894764	0.725387
1.00201	1.13424	1.98208	0	0
0.982394	2.07775	1.32002	0	2.10078
0	0	0.657416	0	0
1.0651	0	1.82677	2.55815	0
0.90921	1.0734	0	0.877176	1.1907
1.26059	2.58696	0	0	1.1387
1.09662	1.31203	0	0.97048	0
2.11852	1.50945	0.903669	0	0.812182
1.58355	0	0	0	1.95705
1.18916	1.11048	0	2.28928	0
1.81419	1.80777	2.18904	0	1.49475
1.67917	2.00657	0.939462	0	0
1.08884	2.01686	2.12093	1.14801	1.56389
1.07213	0	0	0	1.62793
0	1.84046	1.03015	0	0.747975
1.75812	0	0	0	0
1.54748	0	1.12201	1.50249	0
1.79846	0	0	1.00522	1.09536
0	0	0.701757	1.21891	0.677331
1.65	0	0	0	0.868734
1.94036	2.34592	0	0	1.10129
2.52	1.02876	0	0.922151	1.55215
1.71734	1.3959	0.745348	0	1.4464
1.59082	1.02899	0.694149	0.924896	0
1.14406	0	0	0	1.76526
1.44591	1.04629	0	0	1.61083
1.5274	0	0	0	0.594186
1.14144	0	0	1.22763	0
0.651382	2.23632	1.41754	0.952665	0
2.591	0	1.3736	0	1.89496
0	1.2654	1.45566	0.947994	0
0	1.77678	1.60944	0.901795	0.693998
1.75958	2.34393	1.39933	0	1.42397
0	0	1.19727	0	1.18776
0.931931	2.14194	1.13453	1.17531	1.14203
0	0.805688	0.892546	0.952176	0
1.55113	1.89907	0	1.45164	0
2.34434	3.59596	2.39078	0	0
1.07517	2.15859	0	1.40767	0
0	0	0	0	0.574587
0	2.35192	1.30288	1.07607	0.767853
1.22516	1.04677	0.625302	0	2.00871
1.08741	0	1.92462	0	0.607465
1.55083	0	0	0	0.79137
0	0	0	1.17982	2.69493
1.18958	3.03152	0	0	0
0	2.17882	0	0	0.893142
1.45139	2.8063	0	0	0
2.31464	2.74095	0	0	0
0	1.22558	2.25089	1.98111	0.874723
1.08493	1.14348	1.42842	0	1.55709
0	1.83779	0.870264	0	0.911162
0	0	0	0	1.01588
2.20508	1.7076	0.897253	2.03703	1.82764
0	0	2.08399	0	1.4772
0	0	1.5627	1.35088	0.790185
1.80862	1.34655	0	0	1.13054
1.13338	2.2852	1.57956	0	1.43557
0	0	0	0.993397	1.28976
1.69134	1.25276	0	0.893057	0
0	0	0	1.05292	0
2.33167	2.41072	0	0	0
0	2.79154	0.788676	0	1.91108
1.0433	0	0	1.18326	1.4539
1.78871	0	0.961608	0	1.51316
1.15214	1.23002	1.41628	2.53118	0.856546
1.09265	0.745173	0	0	0.846309
1.12376	1.58571	0.771712	0	0.887639
1.87796	1.16549	0	0	0
1.3507	2.31273	0	0	0.99954
2.63682	3.06448	0	1.23692	1.22372
2.69803	0	0.916666	0	1.30916
1.06535	0	0	0	0
1.74021	2.42751	1.1951	0.777387	2.55259
0	1.75627	1.79573	0.992969	0
0	2.35278	1.52473	0	0.742393
2.16667	0	1.3619	0	0
1.62596	1.15616	0.958872	0.772213	0.734859
1.73046	1.67687	1.31961	0	0
0.919876	1.72273	0.788414	0	0
0	1.97062	0	0	2.082
2.61585	0	0	1.73186	0.752339
1.03486	0	0.925723	0	0.695455
2.32297	0	0	0	0.822204
1.05683	2.7406	0	0	0.706718
1.94061	1.67935	0.799707	0	2.27496
1.1311	0	0.817231	1.99697	1.12468
2.27841	0	0.724618	0	0
0	1.37148	0	1.59222	0
0.920875	2.34365	1.60317	0	0.863545
0	2.45042	0	1.17222	0
0.824211	2.30484	0	2.42038	0
1.25437	2.12944	0	0	0
0	2.16756	0	0	0.975239
0.787368	2.0804	2.16271	1.02726	0.765693
1.48121	1.68918	2.11406	1.32893	2.09741
1.1733	0	0	1.20278	0
0.983755	0	0	0	0.808645
0	1.35354	0	1.24075	1.82134
1.01308	0	0	1.7808	0
0	1.99204	0.518268	0	0
1.79981	0	1.35471	0	1.25134
1.83912	0	0	0	1.0808
0.837588	1.2889	1.1341	0	0.932025
2.562	1.37611	1.13438	0	2.49427
0	1.44889	2.11424	0	0
1.89505	1.39475	0.869538	0	0
2.2683	1.87726	0	0	0
1.4223	1.29407	0	1.13884	0
1.32852	0	1.19014	0	0
1.28473	0.907179	1.49636	1.07543	0.631504
1.80862	0	2.23807	0.819852	0
0	0	0	0	0.64105
1.3355	3.07898	0.961958	0	0
1.82241	0	1.13942	1.91798	1.19341
1.127	2.91106	0	0	1.63057
1.84165	1.13898	0.87693	0	1.51275
2.46441	0	0	0	2.14145
0.838482	0	1.27489	0	1.13963
2.33342	1.30788	0	0	0.890932
1.50384	1.91959	0	0	1.35311
1.78761	1.91206	0	1.36591	0
1.63904	2.31954	1.79124	1.3067	0.96992
0	1.6863	0	0	0
1.64661	1.82067	0.71297	0	0
1.20393	0.843129	1.71298	0	0.819781
0.896393	1.60434	0	1.94638	0
1.26962	1.82546	1.27415	1.79517	1.28398
1.6467	2.56643	0	1.25797	1.50221
0	2.88774	0	0	0.837812
1.0676	0	0	1.11916	1.41227
0	0	0	0	1.33591
1.03638	2.90003	0	0	0.927013
2.88722	2.21622	2.12755	0.970836	0
2.05398	0	2.07722	1.5398	0
1.58094	1.3893	0	0	0
1.5501	1.11496	2.07857	0	0
1.71765	0	0	1.09238	0
0	0	2.47564	1.14115	1.18626
2.11874	2.45042	0	0	0.904281
0	0	1.44952	1.72085	0.660116
0	0	1.80919	0	0
2.46236	0	1.26916	0	1.68523
0	0	0	1.29394	0.98428
0	2.18991	1.01645	0	1.62138
2.60312	2.63069	0	1.01186	1.09168
1.24567	0	1.4474	0	0.876275
0.870748	1.13068	1.4714	0	0.7652
1.51788	0	0	2.39457	0.939462
0.846461	0	0	1.40233	1.81908
0	2.48248	0	0	0
1.38222	1.98532	0	0	0
1.35247	2.50531	1.31781	0	0
1.13841	2.72425	1.86601	0	0
2.57985	0	0	0	0.987862
0	1.2711	1.25258	0.972265	0
1.11972	2.07959	0.883705	0	0
1.39134	1.36951	0.883372	0	0.464901
1.9806	0	0	1.29851	0
0	0	0.721071	0	1.33139
2.62075	2.99856	0.47438	1.53872	1.87034
0	0	1.61211	0	0
1.52868	0	0	0	0
1.7245	1.79259	0.851203	0.985225	0
1.11062	1.33571	0	0	0.759771
1.54617	1.99661	1.77783	0	0.767729
1.59378	1.54168	0	1.5335	0
2.12508	2.34656	1.53665	0	1.58268
0.878572	1.6045	0	0	0
1.15163	0	0.616426	0	0
2.66906	2.11424	2.06806	0	0
0	2.04661	0	0.980413	0
0.946834	1.2364	0	0	0
1.89879	1.19357	0	1.24602	0
1.36147	1.0912	0.937851	0.790843	1.64763
0	0	1.67106	0	1.15067
1.98082	0	0	0	1.06467
0	1.02749	0	0	1.00456
0	0	0	0	0.98871
0	0	0	1.04857	1.56205
1.52276	0	0	0	0
1.62171	1.23831	0	0	0.69702
1.68403	2.98137	1.52108	0	0.765385
0.924254	1.86956	0	0	1.53909
1.48428	0	0	0	1.63305
1.62269	1.65872	0.987228	0	1.23831
1.28284	1.92146	2.50002	0.962458	1.10973
1.42098		1.06461	0	1.16747
2.31854		2.06643	1.28153	1.78327
1.98406		2.06507	1.44467	0
1.74422		1.51068	0	1.68077
1.27517		1.69532	0	0
1.86941		0.871718	1.01275	0
1.35513		1.01213	0	1.20663
1.84165		0.998186	0	1.54472
1.16961		0	0	1.56579
1.92245		0	1.13582	2.14617
1.21216		0.902535	1.71349	1.35503
0		0.698236	1.92505	2.97136
1.52262		1.31031	0	0
0		0.738036	1.14611	0.921695
0		2.12586	0	0
1.69692		0	0	1.7348
0.986278		0.771212	0	0
1.49614		2.27324	0.961159	0
1.03974		0	1.61361	0.874804
1.1321		2.54777	0	1.13668
0		0	2.15082	1.83391
1.21933		1.8465	0	1.74734
0.978025		1.77331	0.715151	2.62536
1.41817		0	1.08858	0.887471
1.9057		1.6642	0	0.764218
0.867131		0	2.6458	0.885961
1.2105		0.871879	0.909387	0
1.06461		0.809613	1.73995	1.63322
0		0.704384	0	0
1.82038		0	0	0
0		0	1.75337	0
1.68738		0	0	2.77652
0		0	0	0
1.45427		0	2.003	1.81963
0		0	2.03418	2.60501
0		0	3.10313	2.34336
0		0.946737	0	0
1.84426		1.9227	0	1.61824
3.03238		1.95753	1.19743	0.84464
0		2.26129	0	0.794617
0.827386		0	1.09107	1.58586
1.84247		1.67352	1.17407	0
2.9743		0	0	1.95124
0		0	0	0
1.63454		0	0	1.46775
1.76679		1.30768	0	1.36061
2.40489		1.27036	0	2.0578
2.70538		2.27964	1.14465	0.764525
1.53937		1.1037	1.56489	0
0.956398		0	0.936245	0
0		0	1.8198	1.03084
1.94351		1.68006	0	1.36374
0		0	0	0
0		0	1.03438	1.16923
1.88055		0	2.31357	0.837588
0		0.950908	0	1.2454
0.960263		1.55617	0	1.01141
1.37511		0	0	0
2.2872		1.71075	1.0027	2.01216
0		0	1.59707	1.43814
1.38877		0	0	0.832785
1.12306		0	1.72792	0.816667
2.02423		0	0	0
0.871313		0	0	0
0		0	0	0
0.763789		1.73519	0	0
0.791502		0	0	0
0		1.05147	2.36213	1.68225
0		1.65136	0	0.938797
1.26267		0	0	1.06936
0		1.59912	1.27666	0
2.1446		0	0	1.80649
1.43618		1.65272	0	0.915721
0.787629		0	0	0
0		1.95055	0	1.73531
0.903407		1.33778	0	2.29667
0		0.809682	0.877996	1.95142
0		0.962658	0	1.99477
0.736727		1.32734	1.90833	1.04152
2.06222		3.05487	0	0
1.87096		1.39179	1.07492	0.725992
0		0	1.08623	0.809613
1.19357		0	1.97599	0
1.21066		1.22797	0.800923	0.684657
0		0.881628	0	2.58712
0		1.93312	0	1.53671
1.89923		0	0	1.43209
0		0.863149	0	0
2.53537		1.34919	0	0
0		0	0	1.4573
2.81586		0	1.12865	1.24233
0.965367		0	0.828329	1.43435
1.02554		0	0	1.67811
0		1.00106	0	0
0		0	0	1.68929
1.31045		0	1.57696	0
0		0.861962	0	0.931185
2.40566		1.83848	0	0
1.06886		0	0	0
0		1.40732	0	1.16443
1.93198		1.62695	0	0.918245
1.00467		0	0	1.92212
3.03026		0.857093	0.902099	0
2.65272		0	1.89489	0
0		1.14465	0	2.07086
1.76131		0.845246	0	0
0.991473		2.88861	1.13682	0
1.98677		0	0	1.5704
0		1.85966	0	0
0		0	0	0.900796
2.76181		0.854835	1.30926	1.38998
1.15675		0.977612	0	1.93857
0		0.889409	0	3.04834
0		1.61555	0	1.14479
2.59577		0	1.016	1.02657
1.91271		0.819142	2.12261	0.842376
0		0.871718	1.28643	1.45031
0.657148		0	1.46454	0
0		0.894593	0	0
1.41968		1.48226	1.3682	2.05611
1.9587		0	0	0
1.34152		0.758863	2.55453	0
1.83193		1.4568	0	1.20737
1.45553		0	1.77285	0
1.48952		2.01671	0	0
2.10977		0.978233	0	1.22985
0		1.35856	0	0.840424
0.895192		0	0	0.889325
1.34771		0	0	0
2.34499		1.36504	1.99826	1.9781
1.81606		1.55104	1.08003	1.78471
2.12521		2.28998	0	0.854369
2.15667		0	0	0
1.80056		0	0	1.84628
2.5006		0.91915	0	1.51469
1.40496		1.34602	0	0
2.05625		0	2.30284	2.22435
1.96409		0	2.25968	1.43192
0		2.29221	2.08656	0
2.12132		1.05244	1.47007	0.551052
2.16941		2.2967	0	1.72652
0		0.916171	1.00128	0
1.18515		0.777196	0.934646	0
1.02142		2.7975	0	1.4036
1.12475		1.98695	0	1.30985
1.56629		0.446972	1.27984	1.23182
1.82009		1.28435	1.09423	2.0352
1.01791		1.02761	0	0.987334
2.18406		0	0	2.45934
0		0	1.69242	0
2.39083		0	1.1575	0
1.73975		1.77325	0	1.06473
1.17795		0	0	2.72248
0		0	0	0
0		0	0	1.34834
1.17484		0	0	0
2.12607		0	0	0.938703
2.19984		0	0	1.15037
0		0	0	0
1.39853		0	0	0
1.67071		1.10722	0	0
1.81577		0.853363	1.90602	0
1.4223		0	0	1.15452
0.762811		0	0	0
1.00863		0	2.11489	1.02957
2.27454		1.5953	1.11062	2.02218
0.550772		0	0	0
0		0	1.71087	0
1.09502		2.27246	1.30123	0
0		0	1.15855	2.08904
1.07251		0	0	0.957188
2.14241		0.972572	1.87049	0
0.766185		0	1.17771	1.69447
0		0	0	0
1.23866		1.99164	0	0
0		1.62771	0	0
1.81961		0	0	0
3.05272		0	0	1.22474
2.07141		0	0	0
0		1.62449	0	0
2.25868		0	0	0
0		0	1.38412	0
1.06842		0	0	2.1136
1.58834		1.03492	0	0.97104
0.94558		0	0	1.78317
1.55716		0	0	2.14771
1.89577		0	1.04605	0.79863
1.67575		0	2.09934	0.892206
1.23848		0.749502	2.71828	1.68302
2.61258		1.59959	0	0
1.0015		0	1.12531	0
2.74418		0.450329	0	1.76571
0		1.56235	0	1.47798
2.97488		1.35014	0	1.18895
1.09595		0.940032	0	1.80805
2.30885		0	0	0
1.1713		1.39055	1.98926	0
2.43018		0.677713	0	0
1.56654		0	0	1.28303
0		1.06542	0	2.04986
1.62936		0	0	0
0		0	0	0.77372
0		0	0	1.0739
0		0	0	0
1.4592		0	0	1.13182
0		0.632578	0	1.14275
1.22627		0	0	0.638003
1.934		1.05147	0	1.89762
1.33313		1.23877	1.97172	1.74227
1.26797		2.29191	2.76194	2.04095
2.41416		1.1146	0	2.40102
1.74539		0.933333	1.95753	1.04713
2.21848		0	1.03049	0.936434
0.743781		0.8585	0.776055	1.06411
2.3502		0	0	2.39517
0		2.72027	1.51913	1.25941
1.55436		2.48332	0	1.2614
1.15526		1.2211	0	0
1.0229		1.12299	0	0
2.46163		0.547003	0	1.10058
1.83853		0	0	0
1.25689		1.88208	0	0
2.16448		0	0	1.63013
0.678525		0	2.02652	0
1.27036		0	0	0
0.673352		1.31911	0	0
1.10654		0	1.21548	0
0		0.70017	1.20197	1.06785
0.86307		0.887219	0.738435	0
0.955905		0.800382	0	2.16081
0.838929		0	1.31901	1.0039
0		2.28643	0	2.12014
1.08715		0	1.06089	1.032
0		0.857874	0	1.1429
1.06748		0	1.14	0
1.01995		0	0	0
1.20067		0	0	0.925815
0		0	0	0.845473
1.35674		0	0	1.86448
2.23792		0	0.751687	1.31104
2.48215		0.933521	0	1.39316
2.25064		0.923338	0	0
1.16671		1.59833	0	1.67229
1.74996		1.72198	0	1.82852
2.21103		0	0	0
1.45971		0	0	2.48783
0		0	0	0
1.12891		0	1.2634	0
1.17253		0	1.12069	1.02934
1.0505		1.43949	0	2.25394
0		0.769902	2.71614	2.06688
0		0	0	0
0.926829		0	1.1216	0
1.98596		1.20376	0	1.71242
0		0	1.18863	1.00687
1.40453		0	1.17872	1.00687
0		0	0	0
0		0	0	1.9947
0		1.05402	0	1.3632
1.41141		1.29909	1.04282	2.03226
0		0.851973	0	1.00204
2.86307		1.30259	0	0.843431
2.4926		1.82688	1.71186	1.5997
1.43362		0	0	1.89569
0		1.85191	0	0
0		0	0	0
2.04798		0	0	2.14947
2.00941		0	0	0
2.59616		2.16893	1.0895	0.78199
2.17496		0	0	1.78871
2.03727		0.64719	1.75245	0
1.37721		0.529728	0	1.95297
1.55054		0	2.62477	0.96931
1.13125		1.38044	0	1.30758
1.56287		0	0	0
1.5466		1.51936	1.30396	0.766987
1.4147		0	0	1.15975
0		1.32153	0	1.15244
0.85205		0.779745	1.14465	0.957584
1.2036		0	0	0.96572
0		1.53722	1.72425	0
1.00324		0.970938	1.5523	0
0		0.784767	0	1.73621
1.78409		1.33944	0	0
0.93521		1.04152	0	0
0.959368		0	0	0
1.81796		0	0	0
1.8941		0	0	0
1.9131		0	0	1.25205
0.853904		0	0	1.60944
1.06027		1.33252	0	1.56639
2.94419		0.705886	1.70354	0.954823
1.16035		0	0.870102	1.01678
1.71447		1.46968	0	0
0		0.8982	0	1.04306
1.3113		0	2.85231	1.18839
1.60149		0.968701	0	0
0.988922		1.16035	0	1.11833
2.3651		0	0	2.48131
0		0	1.28643	0.568745
2.71786		0	0	2.27847
0		0	0	0
2.81297		0	0.964663	0
1.44096		1.63776	0	0
1.66903		0	1.73199	0
0		0	0	1.8248
0.976888		1.22085	0	0
0		1.76277	0	0
0		0.999432	0	0
1.54312		0	0	0
2.09339		1.62378	0	0
1.54602		0	0	1.52783
2.11392		0	0	0
0		0	0	0
1.02554		2.49985	0	1.11357
1.0895		0	0	0
0		0	1.72538	0
0		1.64256	0	0
2.2085		0	0	0
1.63943		0	0	1.15908
1.90262		0.937945	0	1.7572
0		1.21058	0	2.95224
1.58319		1.85305	1.86771	0
0		0	0	1.92129
0		0	0	1.05463
1.49546		0.963559	2.00927	2.00669
0		0	1.01622	1.75314
0		0	0	1.39674
0		0	0.942989	0
2.38652		0.742855	2.72133	1.64178
0		0	0	1.46788
2.21557		0	0	2.18134
2.27637		0	0	1.43508
1.59269		0	0	1.24198
0		0	0	1.99158
0		0	0	0
0		0	0	0.891272
1.27666		0	1.60688	0
1.7564		0	0	2.1136
1.54024		0	0	0
0.939367		1.07175	2.37724	0
2.19038		0	0	2.15112
0.525314		0	0	0.789331
1.08144		1.51316	1.76038	1.03457
1.16923		0	0	1.13353
0		0	0	1.30916
1.06188		1.63222	0.998132	0.940888
1.84613		0.903757	0	0
3.08403		0	0	0
3.27904		0	2.22398	0
1.92395		0	0	0
0		0	0	0
1.67646		0.730258	1.92708	0.989452
1.40302		0	1.33006	1.71008
2.02054		1.0003	0	1.8198
2.15769		1.65486	0	1.95297
0		0	1.28511	1.55893
0		0	0	0
1.41647		1.03939	0	1.90489
1.41247		1.56489	0	1.82317
0		2.07235	0	1.28776
2.80981		0	1.31481	0
0.900796		0	2.08061	1.25689
0.571751		0	0	0
0		0	1.40349	0
1.50167		2.58437	0.932959	1.38502
1.26231		0	1.55824	0
0		0.974314	1.62859	1.18665
2.54886		0	2.7628	1.02233
0		0	0	0
2.32902		0.787433	0	0
1.0388		2.25814	1.07238	1.99638
2.16221		0	1.72047	0
0		0	0	0
0.914554		0	1.16869	0
0		1.1111	1.71168	0.932772
1.52431		0	0	1.18122
2.45576		1.57423	0	1.2727
0		0	0	1.93274
0		0	0	1.19679
2.10584		1.01904	1.27091	0
0		1.0151	0	0
0.783473		0	0	1.57098
1.50289		0	0	0
2.93774		1.28068	0.983546	2.1136
1.56072		0.854214	0	1.24373
1.0656		0	0.915901	1.2105
0		0	0	0.62109
1.22474		0	0	2.09163
0.817443		0.838407	0	0
2.49719		0	0	1.64881
0.850895		0	1.51462	0.695959
1.2469		0	0	0.932305
0		0.85005	0	0.787695
0.907796		0	0.702116	1.03738
0		0	0	0
1.41317		0	0	0
0		0	0	1.13054
1.23588		0	0.860542	0
0		0	0	1.79916
2.63232		0.802075	1.86448	0.990462
1.8789		1.1899	0	0
1.89489		0	0.940317	1.34676
1.72893		0	0	1.03073
1.39475		1.40083	0	0
1.50945		0	0	1.75101
2.76495		0	1.13096	0
2.13742		0	0.652968	0.987862
0		1.85769	0	1.46698
0		1.98451	0	0.699762
1.55701		0.851279	2.31143	0
2.88116		0	0	0
2.32644		0	0.673305	1.8465
1.49165		0	0	0
2.79692		0.98386	0	0.840649
0.784119		1.09562	1.6149	1.02841
0		1.24531	0.893142	1.30045
1.52234		0	0	0
2.22233		0	0	0
0		0	1.03809	0
0		1.15833	0	1.29513
1.65221		0	0	0
2.46282		1.81922	1.0433	0
1.4746		0	0	0
2.01893		1.32264	0	0
0		1.63765	1.40759	0
1.93236		0	0	0
0		0	0	1.73378
0.900189		0	0	0.836771
0		2.23553	0	0
1.88852		1.13783	0	1.41979
1.83402		2.5172	0	1.23623
0		1.34529	0	0
1.80564		1.44216	2.55394	1.20523
1.11322		1.60904	1.79426	1.33702
0		0	0	1.77386
0		0	0	1.61813
1.61192		1.82969	0	1.93745
0		1.06031	2.33776	0
2.45918		0	0	1.58086
0		0	0.619026	1.86756
1.21448		1.33564	1.12153	0
0.746047		0.648364	0	0.78548
1.95332		0	0	2.04778
1.28625		1.61442	0	1.9654
1.38077		1.72022	0	1.99013
0		1.53746	0	0
0		0.612066	0	2.45091
0		0.86212	0	1.80373
1.64088		0	3.53482	0
2.5506		1.84288	0	2.55815
1.1806		1.08727	1.1405	1.21698
2.14527		2.87011	0	0
0.865294		1.64526	0	0
1.40755		2.78258	0	2.22422
2.1741		1.79524	0	0
0		0	0	0.873746
1.98208		0	1.36798	1.34267
0.897081		0	1.12223	1.332
1.91304		0	0	2.79924
1.07811		1.31501	0	0.916801
2.29737		0.669701	0.79475	1.48578
0		1.46098	0	0
2.45066		0	1.48653	0
1.40072		1.05292	1.81376	0
1.21749		1.83513	2.65252	0
2.67508		0	0	1.90052
0.815822		0	1.40164	0.847984
2.03226		0	1.32914	1.76048
1.16565		2.59091	0	1.09238
2.03514		0	0	1.30636
1.17438		0.817885	0	0.882458
0		0	1.62498	2.22043
0.70677		0	0	0
0		0	0	0
0		0	0	0
0		0	0	0
0		1.52896	0.923247	0
2.05864		0	0	0
1.48244		0	0	0
2.06542		1.92096	0	1.99803
0		2.29944	0	0.80018
1.60164		3.14676	1.04069	0.781733
0		0.776245	0	0.968093
0		2.03804	0	2.02996
1.25431		0	1.18736	0
1.81215		0	0	2.6515
2.45469		1.23753	0	1.82502
1.5916		0.938703	2.1244	0
1.63421		0	1.5267	0
0		2.32723	1.11501	1.11048
1.55227		0	1.73212	1.02211
0		1.57377	0	1.21382
1.44727		1.01398	0	1.76743
2.51122		0	0	0
1.10614		1.38892	0	2.11874
2.5855		0	1.56534	2.00047
2.40765		0	0	1.31025
1.62777		0	0	0
0		0	1.11958	0
1.30279		1.8608	1.2891	0
1.22372		0	0	0
1.60656		1.93461	0	1.18531
1.45793		1.73943	0	0
1.0661		0	2.20322	0
0		0	0	1.58875
1.66079		2.2573	0	1.02565
0		0	0.903407	2.49035
1.64932		0	0	1.86379
0		0	1.00588	1.28021
2.41288		1.01718	0	1.73024
1.48257		0	0	1.1661
1.1584		0	0	0
0		0	0	0
1.56082		2.67735	0	1.1031
0		0	0	0.857639
1.58818		0	1.02991	0
1.92245		0	0	2.11668
1.62908		2.29448	0	0
1.5977		0	0	2.28536
0		0	0.514885	0
0.676332		0	1.22236	0
0.943372		0	0	1.08897
0		1.06848	0	1.89714
0.630147		0	1.07403	1.77096
2.38281		0.743723	0	0.906211
2.97842		0	0.979166	1.40302
1.49762		0.754421	0	1.8789
0		0.708283	1.15593	1.43035
1.25187		0	0.790711	2.12391
2.0782		0	0.899669	0
2.16257		0.742624	0	0
0.963258		0.926092	0	0
2.45074		0	0	0
1.29234		0	0	1.03915
1.94866		1.26304	0	1.47551
2.45934		0	0	1.7519
0		0	0	0
0		1.97496	0	0
2.04124		1.20311	3.05885	0
1.05244		1.90977	0	0
1.85396		0	0	1.54168
1.38062		2.43112	0	2.10105
0		0	0	1.49412
0		2.07065	0	1.50289
0		1.35014	1.32143	0
1.99771		1.30818	0	0
0		0	1.16246	1.67009
0.579482		0	0	1.23883
0		1.16656	0	2.04974
1.29523		0	0	0
0.838035		0	0	2.06492
1.17068		0	1.33654	0
1.40407		2.24892	0	1.92375
1.44591		0	0	0
1.69957		1.15735	0	0.930906
1.58048		0	0	1.67316
1.80884		0	0	0
0		0	0	1.58632
0		0	1.20901	0
0		0.633697	0	0.650942
0.852821		2.06347	0	2.64014
0.818717		1.12658	0	1.7993
2.88196		1.3512	0	0.766679
0		1.24487	0	0.805004
0		0	0.940222	0
0.56098		3.10965	0	0
1.58309		0	0	1.20132
2.65641		0	0	1.31084
0		1.15067	1.27018	1.04366
1.97767		0	0	1.1374
2.17461		0	0	0
0.883455		0	0	0.444789
1.55333		1.2676	1.69007	0.791965
0		0	2.26134	0
0		1.88244	1.70945	0
0		1.47007	1.79405	2.23003
1.07836		1.28059	0	0
0		0	0	0.974314
0		1.07913	0	0
1.47864		0	0	0
1.21282		0	0	0.844716
1.47123		0	0	1.85275
0.877914		0	0	0
2.46902		0	1.95193	0
1.92112		0	0	2.48989
1.44939		0	0	0.983022
1.18044		0	0	0
1.87058		0	0	1.82797
1.84695		0	0	1.0178
2.18051		0.802177	1.73416	0.598693
0		0	0.966173	1.58792
2.05819		1.63971	0	0
1.16005		0	0	0
2.59479		1.43192	1.40744	0
0		1.31901	1.11008	0.853363
1.0414		0	0	0
0		0	0	0
1.69823		0	1.03102	1.46072
1.58002		1.06343	1.89553	1.83407
2.08486		0	1.16398	1.51621
2.13107		1.84001	1.4086	0
1.60955		0	0	0
0		0	1.14144	0.804799
1.27834		0	1.38919	0
1.53251		0.723113	0.867611	0
0		0.570511	1.17531	0
2.15921		0	1.04205	1.43011
0		0	0	0
3.27263		0	0.828984	1.12433
1.54864		1.27221	2.59256	2.84356
0		1.68894	0	1.28473
2.27246		1.11805	0	0
2.076		0	1.02864	2.00888
0		1.27137	0	0
2.14294		0	0	0
2.16074		0	1.38742	2.47407
1.8409		0	0	0.926368
1.49842		0	0	0
1.64324		1.61442	0	2.64722
2.73744		1.78719	0	1.19743
0		0	1.97083	0.951493
0		0	0	1.7979
1.19784		0	1.15052	1.58927
0		1.24584	0.610447	0.845322
2.54524		0	1.15556	1.06138
1.16081		1.64402	0	1.28735
1.8341		0	1.62367	1.25617
0		0.834552	0	0
0.973083		0.767791	0	0.821561
0		0	0	0
1.99295		1.56807	0	0
0.63813		0	2.79793	1.21298
0		0.915541	0	1.75255
1.98451		0	1.11226	0
2.0521		0	0	0
0		0	0	1.98028
0		0	0	0
1.7264		1.4173	0	0
2.40667		1.88279	0	2.03486
1.51565		0.984857	1.8981	1.1575
0.894081		0	0.496476	1.33057
1.7806		0.787825	0.917342	1.52459
1.86386		1.12997	0	0
0		0	2.08317	2.84764
0.844489		0.771399	1.09443	0
1.5089		1.72151	1.19808	0
0		0	0	0.740724
1.45516		0	0	1.86126
1.93773		0	1.46891	0
1.60688		0.861962	1.3355	1.18768
1.48336		0.939082	0	0
1.30565		0	0	1.57393
2.95896		0	0	0
2.02614		0	0	0
1.40233		0	0	0
0		0	2.61372	1.25959
0		0	0	1.85368
1.56639		1.59176	0	1.43435
1.5756		0	1.47603	1.13956
2.53564		0	0	0
		0	2.14613	1.99899
		0	0	1.26486
		1.72425	1.14934	1.65941
		0.943372	0.949254	2.15028
		0	3.60944	0.817514
		1.19038	0	0
		0	0	1.61668
		0	0	0
		0	0	0
		0	0	0
		0	0	0
		0	0.879643	0
		1.00423	0.870828	1.55069
		0	1.46059	0
		1.78101	0	1.42429
		0	2.45081	0
		2.37415	2.83688	1.46053
		2.33489	0.87849	2.17479
		0	0.785156	1.24005
		0	1.06249	2.70764
		0	0	1.89746
		1.30084	0	0.879973
		0	0	0
		1.65085	0	0
		1.34588	1.98334	1.8981
		2.67058	0	0.74663
		0.9867	1.91206	0
		0	0	0
		0	0	2.58077
		1.30279	0	1.5089
		0	0	1.28625
		0	0	2.28584
		1.72576	1.58896	1.85237
		0.839751	0	1.2676
		1.37699	0	0
		0	0	1.2397
		0	1.08845	1.50059
		1.58888	0	0
		0	0	2.23161
		0	1.20344	0.951005
		0	0.964161	0.618512
		0.870667	0	2.55103
		0.847526	0	0
		0	1.16322	1.11158
		0.858344	0	0
		0	0	1.85908
		2.05423	0	0
		2.42908	1.53222	1.2091
		1.68137	1.06498	1.88563
		0.835586	0	0
		0	0.848595	0
		1.64088	0	0
		0.870344	1.18927	1.60784
		0	0	1.79706
		0	0	0
		0.786781	1.07037	2.4677
		0	0	0
		2.02824	0	2.17811
		1.99918	0	0.931465
		0	0	0.900362
		0	2.67676	2.30457
		0.849667	0	0
		0	1.99448	1.48534
		1.92879	0	2.37141
		0	0	1.47123
		1.73557	1.74813	2.13852
		0	1.188	0
		0	0	1.10641
		0	0	1.37877
		1.60444	0	0
		1.97885	0	0
		2.01268	0.989028	1.78989
		0	0.799707	1.63222
		0.950908	1.98154	1.84381
		0	1.38682	1.59238
		0	1.48653	1.19735
		0	1.15467	0
		0	0	0
		2.06252	1.5628	2.47697
		0	2.12093	2.28505
		1.32649	1.19198	0
		0	2.11089	0
		0	0	1.05062
		0	1.14333	0.833299
		1.55303	0	0
		0	0	2.02633
		1.31951	0	0
		2.02953	1.44294	2.38044
		0	1.73686	0
		0	2.74207	0
		1.43007	1.35396	0
		0	0.748679	1.53146
		0	1.729	1.42926
		0	0	0.830368
		0	2.02025	0
		0	0	1.69411
		2.12031	0	0
		1.23329	0	0
		0	0	0
		1.19406	0	0.939937
		1.53923	0	1.58017
		0	3.29363	0
		1.71746	1.29571	1.71991
		0	1.73046	1.52337
		0	0	0
		0	0	1.24717
		0	0	0
		1.32223	1.28776	1.83005
		1.17099	0	0
		2.93415	0	2.21933
		0.883455	1.1294	1.13826
		1.56072	0	0
		0	1.38851	0
		1.84616	0	0.782569
		1.49238	0	0
		0.886296	0	1.28625
		1.56384	1.22482	0.943755
		0	0	1.51843
		0	1.06861	0
		0	0	2.49276
		0	1.01252	2.17203
		0	0	1.39647
		1.31104	0	0
		0.933146	1.63388	2.41257
		1.0916	0	1.11048
		0	0	2.0678
		1.77937	0	0
		0	1.21282	1.40333
		1.63024	0	0
		1.07074	1.13539	1.93139
		1.04533	0	1.56414
		0	0	2.07482
		0	0	0
		2.2683	2.03572	1.91534
		0.751627	0	0
		0	0	1.66166
		0.908502	0	0.771837
		1.99231	0.999215	1.5222
		0.786163	0	1.24778
		1.30896	1.69933	0
		1.04402	0	1.81001
		1.39979	0	2.0336
		0	0	0
		2.08102	0.950129	0.877996
		0	0	0.81281
		1.11898	0	0
		0.633987	0	2.36565
		0	0	0
		0	0	0
		1.6253	0	0
		0.990408	2.16539	0
		0	0	0.991367
		1.40825	1.3219	1.65959
		0	0.542592	1.48283
		2.42094	0	0
		0	0	0.884122
		0	0	0
		0	0	0.863545
		0	0	0
		0	1.85471	0
		0	0	1.77143
		2.33694	1.35417	0
		1.61965	0.740236	0
		1.83424	0	1.36885
		0.853904	1.11999	0
		1.77217	0	1.75581
		0	0	1.96818
		0	1.00292	0
		1.2227	0	0
		0	0	0.96992
		0	0	0
		0	0	0.977301
		0	0	0
		1.58432	0	1.63123
		2.0986	0	1.47642
		0	1.07314	2.28156
		0	0	1.43265
		0	2.18215	1.32365
		1.00063	0	0
		1.98424	1.17115	1.6646
		0	0	0
		2.22141	1.29369	1.39089
		0.956892	2.25302	0
		1.39225	1.77529	1.67123
		0	0	1.27536
		2.38915	1.05965	1.42254
		0.626962	1.25518	2.00131
		1.99218	0	0
		2.56377	0	2.28683
		0	0.876684	0
		0	0	0.598989
		1.04354	0	0
		1.09522	1.02222	1.2425
		2.40455	1.80479	0
		0	0	0
		1.74568	2.31442	1.40233
		0.857874	0.881628	1.87687
		0	0	2.30362
		0	0	0
		0	2.9451	1.88504
		1.00063	0	0
		0	0	2.07308
		0	0	2.64224
		1.10505	0	0.773217
		1.23519	0	1.13553
		0	0	1.54312
		2.65518	1.4086	0
		0	0	1.43289
		1.34813	0	0
		0.631504	1.84165	2.12294
		0	1.40546	0
		1.75344	0	2.92398
		0	1.4592	3.00356
		2.48929	0	0
		1.72324	0	2.17387
		0	1.85908	1.51151
		0	1.45692	1.32618
		1.72633	0	0
		0	0	1.17663
		1.98668	0.619105	1.51137
		2.32306	0	0
		0.832271	1.99826	0
		1.28115	0	0
		1.26043	1.15705	0
		0	0.82414	0
		1.41789	0.725387	0
		0.739406	0	0
		2.61821	1.3271	1.01662
		0	0	2.87888
		2.71593	0	1.22763
		0	0	2.47298
		0	0	0
		0.963559	1.02945	0
		1.07658	0	1.09199
		2.01912	0.858892	2.35666
		2.5746	0	0
		0	1.92808	0
		0	0	1.24778
		0	1.02086	2.17065
		0.826301	0	2.04798
		1.47837	0	0
		0	0	1.71223
		1.03398	1.3983	0.893142
		1.02691	0	1.06735
		0	0	0
		1.55549	1.17919	2.13918
		0.930999	0	2.27559
		0	0	1.12104
		0	0	1.7875
		1.62204	0	1.68451
		0	0	0.897081
		0	0	1.9711
		1.25977	0	2.63813
		1.5051	0	1.78306
		0	0	0
		0	0	0
		0	0	1.93468
		0	0	0.963258
		0	1.03445	0
		0	0	0
		1.07926	1.06623	1.6975
		0	1.44952	1.85638
		1.88622	1.60233	0
		0.864817	1.89806	1.67929
		1.1514	0	0.876438
		1.7936	0	0
		0	0	0
		0.999866	1.58849	1.59629
		2.0162	0	1.47291
		0	2.19847	1.20885
		1.9735	0	1.17748
		0	0	1.169
		0	0	1.73008
		0.863942	0	1.7497
		0	1.11267	1.37126
		1.03445	0.840574	1.51621
		1.45106	0.87693	1.07849
		0	0	1.04271
		0	1.71615	0
		0	1.06225	2.00955
		0	0.8016	0.653498
		1.47265	1.97403	1.79538
		0	1.51871	0
		0	0	0
		0.838929	0	0
		0.727095	0	0
		1.81656	0	2.06073
		0	0
		0	0
		0	0
		0	0
		1.37159	0
		1.48191	0
		0	0
		0	1.27147
		0	0
		1.66218	0
		0	0
		0	2.64366
		0	0
		1.12013	0.761166
		0	1.2404
		2.14029	0
		1.02726	0
		0	0
		0.886045	0
		0	0
		1.02462	1.85146
		0.660432	0.974827
		0	2.56053
		1.9719	0
		0	2.0037
		1.74215	0
		0.949837	1.26467
		2.34411	0
		0	2.45365
		0	0
		0	0.925356
		0	0
		0	0.997808
		0	1.42081
		2.70563	1.11158
		0	1.06598
		0	1.76692
		0.812182	0
		0	1.07011
		0	1.39179
		1.78636	0
		0	0
		0	0
		2.77282	1.22575
		1.19832	0.975342
		0	1.10048
		0	0
		2.06667	0
		0.660342	0
		1.97581	0
		1.71962	0
		1.25509	0
		2.3141	1.65752
		1.61522	1.21133
		1.30631	2.15341
		0	0
		0	1.73763
		0	1.63521
		0.740437	1.19534
		0.728285	1.16915
		0	2.11472
		0	0
		1.70318	0
		0	0
		0	1.02577
		0	0
		2.56103	0.660071
		0	0
		0	1.33396
		0.759105	1.40954
		1.699	0
		1.94935	0
		0	0
		1.35425	0
		0	2.6266
		0	0
		0	0
		0.752873	0
		0	0
		1.69387	0
		0	0
		1.63206	1.08093
		0	0
		1.98208	2.53031
		0.561368	1.76638
		0	0
		1.59035	0.852821
		0	2.74842
		0.860542	0
		1.05707	0
		0	0
		2.00268	1.81162
		1.32274	0
		1.72868	0
		1.47951	0
		1.19808	1.61168
		3.01824	0.889325
		0	0
		0	0
		0	0
		0	0
		0	0
		1.80919	0
		0	1.97788
		0	0
		0	0
		0	0
		1.33457	1.20835
		2.26934	1.83082
		0	3.23789
		0	0
		0	0
		0	2.83673
		0.934177	0
		0	2.56016
		0	0
		1.89346	0
		0	1.03574
		0	1.47995
		1.71211	0
		0	1.41659
		0	1.44789
		1.10573	0
		0	0
		1.80141	0.762567
		0	0
		0	0
		0	0
		2.6161	0
		0.96577	0
		0	0
		2.20246	0
		0	0
		1.60465	0
		0	1.12027
		0	0
		0	0
		1.32344	0
		0	1.54573
		0.850511	0.88924
		2.66135	0
		0	1.87562
		1.60603	0
		1.13134	0
		0	0
		0	1.7688
		1.06867	0
		2.07491	0
		0	0
		2.09539	0
		0	0
		0	0
		0.861962	0.949837
		0	0
		2.43052	2.27246
		0	1.42039
		1.17841	0.642456
		1.31992	0
		2.03428	0
		1.17585	1.23131
		0	0
		1.54327	0
		0	0
		1.55098	0
		1.05609	0
		0	0
		1.48205	2.37232
		0	0
		1.64077	1.26962
		0.887219	2.24017
		1.57362	2.75762
		1.86786	0
		0	0
		0	0
		2.19113	2.67116
		0	2.02181
		1.211	0
		2.00497	0
		0.792494	0
		1.96406	1.67018
		0	0
		0.937945	0
		0	0
		0	0
		2.1047	0
		1.14203	0.998024
		1.87347	1.02347
		0	0
		1.74695	0
		0	0.94693
		0	0
		2.33349	0
		2.23792	0
		0	0
		0	0
		0	1.73512
		1.46378	0
		1.1168	1.53479
		0	0
		0	0
		0	0
		0	0.586156
		0	1.75423
		0.92033	0
		1.20802	0.777577
		0	0
		0	0
		0	1.04366
		0	0
		3.13664	1.31302
		0	0
		1.05438	0.909475
		2.39381	0
		0.746105	0
		0	0
		0	0
		0.7033	0
		2.00425	0
		0	0
		1.20116	0
		0	0
		0	1.62859
		1.83452	0
		1.83415	0
		0	0
		0
		0
		0
		0.548326
		0.798428
		0
		0
		1.66966
		1.69197
		0
		0
		1.0522
		0
		0
		0
		0
		0
		1.19062
		0.989346
		0
		0
		1.79447
		0
		0
		0
		0
		1.7216
		0.976063
		1.78347
		0
		0
		0
		0
		0.781347
		0
		0.893398
		0.909033
		2.03187
		0
		0
		1.35706
		0
		0.834921
		0
		0
		0
		1.65375
		1.1943
		0
		0
		0
		0
		0
		1.65726
		0
		1.56747
		0
		1.21448
		1.04881
		2.52939
		0
		0
		2.43698
		0.96396
		2.91995
		0
		0
		0
		0
		2.6825
		0
		3.07799
		1.4295
		2.82125
		0
		0
		0
		1.66097
		0
		0
		0
		1.6465
		0
		0
		1.34027
		0
		0
		0
		0
		0
		2.52818
		0
		1.92171
		1.37456
		0
		1.55186
		0
		1.03874
		1.15953
		0
		2.05403
		0.588392
		0.916351
		0
		0
		1.51427
		0
		0
		2.61826
		0
		0
		0
		0.697222
		0
		0.685486
		0.846233
		0
		0
		1.7759
		0.821561
		0.852821
		0
		2.26212
		2.71148
		0
		0
		0.725992
		2.23122
		1.35279
		0
		1.70483
		0
		1.49771
		0
		0
		1.60339
		2.41581
		1.04845
		2.06655
		2.41767
		1.68559
		2.94453
		0.81815
		0
		0
		0.933895
		0
		0
		0
		0
		0.966577
		0
		1.89903
		0
		1.39582
		0
		1.23909
		1.65114
		1.54189
		0
		0
		1.96448
		0
		0
		0
		0
		0
		0
		0.936528
		0
		0
		0
		1.68397
		0
		2.57386
		2.6991
		0
		0
		0.716809
		0
		1.40954
		0
		0
		0
		0
		0
		0
		1.78183
		0
		0
		0
		1.05183
		0
		0
		0
		0
		0
		1.25563
		0
		0
		0
		0
		0.940032
		0
		2.69803
		0
		1.61265
		0.568247
		1.17717
		1.8529
		0
		0
		2.03082
		2.72235
		0
		1.63632
		0.794617
		2.41721
		2.41026
		1.19913
		0
		2.3715
		2.25317
		0.590107
		0
		0.869297
		0
		0.666505
		1.42015
		2.17333
		0
		0
		0
		0
		0
		0
		0
		0
		0
		0
		0.663797
		0.953057
		1.48932
		0
		1.91567
		0
		2.44415
		2.26779
		0.561368
		0.688628
		0
		2.39517
		1.39864
		0
		1.30016
		1.94036
		0
		0
		2.44335
		1.30847
		0
		1.97751
		1.00303
		2.42672
		0
		0.668446
		1.56669
		0
		0
		0.967891
		0
		1.20942
		1.48985
		0
		1.05317
		0
		0
		0
		0
		0
		0
		0.775612
		1.17818
		0
		1.63432
		1.14552
		0
		0
		1.99642
		1.20002
		0
		0
		0
		0
		0.876029
		0
		0
		0.891611
		0.774539
		1.03398
		0
		0
		1.26158
		0
		1.73148
		1.8272
		1.08293
		0
		0
		1.71646
		0.924529
		2.27999
		0
		0
		0
		0
		0
		2.63949
		0
		0
		0
		0
		1.71174
		2.20601
		0
		0
		0.781026
		1.32919
		0
		1.70618
		0
		2.66578
		0
		1.02006
		0
		1.85775
		0
		3.22427
		0
		0.663226
		0
		1.18586
		0.859441
		0
		0
		0
		1.91828
		0
		0
		0
		0.848137
		0.972776
		0
		0
		0
		0.735424
		1.55627
		0
		1.50267
		0
		1.73583
		0
		3.87054
		0
		1.5388
		0
		0
		1.27629
		1.52402
		0
		3.12083
		2.40459
		0
		0
		0.846081
		0
		1.43011
		2.22914
[truncated: 4 more rows]
