# Supplementary material for: Differential roles of FOXC2 in the trabecular meshwork and Schlemm’s canal in glaucomatous pathology
Source: Life Sci Alliance. 2023 Jul 6;6(9):e202201721. doi: 10.26508/lsa.202201721 (PMC10326420; doi:10.26508/lsa.202201721)
Supplement: Supplementary file 16 [file LSA-2022-01721_SdataFS5.2.xlsx]

## Sheet: Cd34
Characterization of trabecular meshwork clusters
TM-1	TM-2	TM-3	Uveal	Fibroblasts
0	0	0	0	3.08476
0	0.948963	0	0	1.63206
0	0	0	0	2.98092
0	0	0	0	1.90633
0	0	0	0	3.79784
0	0	0	0	1.74695
0	0	0	0	2.38526
0	0	0	0	1.4041
0	0	0	0	2.64072
0	0	0	0	2.42816
0	0	0	0	2.24653
0	0	0	0	1.96277
0.871475	0	1.63621	0	2.87514
0	0	1.28634	0	1.05098
0	0	0	0	1.67199
0	0	0	0	2.40398
0	0	0	0	2.09214
0	0	0	0	1.98532
0	0	0	0	3.12875
0	0	0	0	2.5014
0	0	0	0	2.63341
0	0.996728	0	0	1.38107
0	0	0	0	2.85935
1.4733	0	0	0	2.38966
0	0	1.10715	0	2.44559
0	0	0	0	0
0	0	0	0	3.12565
0	0	0	0	3.03684
0	0	0	0	0.880221
0	0	0	0	1.74917
0	0	0	0	1.30415
0	0	0	0	2.20031
0	0	0	0	3.01619
0	0	0	0	0.917793
0	0	0	0	2.24846
0	0	0	1.08377	3.03853
0	0	0	0	2.78024
0	0	0	0	0
0	0	0	0	0
1.41979	0	0	0	3.18919
0	0	0	0	1.61093
0	0	0	0	2.18394
0	0.926368	0	0	2.29125
0	0	0	0	2.96104
0	0	0	0	2.49435
0	0	0	0	2.1502
0	0	0	0	3.0747
0	0	0	0	2.64287
0	0	0	0	0
0	0	0	0	2.01275
0	0	0	0	2.84433
0	1.2469	0	0	2.48097
0	0	1.01431	0	2.98622
1.08429	0	0	0	3.07043
0	0	0	0	2.73345
0	0	0	0	1.22296
0	0	0.689764	0	2.15593
0	0	1.23501	0	3.06091
0	0	0	0	2.7085
0	0	0	0	2.26977
0.894936	0	0	0	2.5154
0	0	0	0	1.64033
0	0	1.28256	0	0
0	0	0	0	1.14728
0	0	0	0	2.66026
0	0	2.18476	0	1.7269
0	0	0	0	2.94847
1.53794	0	0	0	2.1302
0.817161	0	0	0	1.70064
0	0	0	0	1.49225
0	0	0	0	0
0	0	0	0	2.63652
0	0	0	0	1.71559
0	0	2.1136	0	3.33646
0	0	0	0	0.695354
0	0	0	0	2.88933
0	0	0	0	2.2296
0	0	0	0	2.24295
0	0	0.588677	0	1.88912
0	0	0	0	1.79692
0	0	0	0	1.80211
0	0	0	0	0.96386
0	0	0	0	1.21083
0	0	0	0	2.0696
0.937661	1.03119	0	0	0.788414
0	0	0	0	2.44319
0	0	0	0	2.77804
0	0	0	0	2.79013
0	0	0	0	2.33372
0	1.08429	0	0	1.2418
1.22593	0	0	0	2.36954
0	0	0	0	3.04274
0	0	0	0	0
0	0	0	0	1.65795
0.649716	0.725002	0	0	2.6795
0	0	1.23484	0	0
0	0	0	0	3.1117
0	0	0	0	2.54356
0	0	0	0	1.71124
1.15765	0	0	0	2.85378
0.971448	0	0	0	2.88398
0	0	0	0	2.78265
0	0	0	0	2.80093
0	0	0	0	1.48126
0	1.20802	0	0	3.11777
0	0	1.33478	0	0
0	0	0	0	3.07098
0	0	0	0	2.82779
0	0	0	0	2.00564
0	0	0	0	3.01299
0	0	0	0	2.32005
0	0	0	0	2.58911
0	0	0	0	2.71159
0	1.31771	0	0	2.4954
0	0	0	0	0.864022
0	0	0	0	2.56542
0	0	1.45181	0	1.32122
0	0.977508	0	0	2.77599
0	0	0	0	2.63716
0	0	0	0	2.84891
0	0	0	0	3.01184
0	0	0	0	2.6554
0	0	0	0	3.0274
1.44207	0	0	0	0.894166
1.89433	0	1.57302	0	1.82328
1.6751	0	0	0	0
0	0	1.08093	0	2.02298
0	0	0	0	2.90155
0	0	0	0	2.30338
0	0	0	0	3.13524
0	0	0	0	0
0	0	0	0	2.91627
1.02818	0	1.50221	0	2.98892
0	0	0	0	1.99817
0	0	0	0	2.13118
0.905859	0	1.72039	0	2.62901
0	0	0	0	2.74909
0	0	1.44727	0	0.949934
0	0	0	0	2.51049
0	0	0	0	2.32776
0	0	0.892972	0	0
0	0	0	0	0
0	0	0	0	1.72393
0	1.10532	0	0	2.80025
0	0	0	0	0
1.23191	0	0	0	2.542
0	0	0	0	3.01363
0	0	0	0	2.89936
0	0	0	0	3.20032
0	0	0	0	2.83258
0	0	0	0	2.71998
0	0	0	0	1.38256
0	0	0	0	2.20275
0	0	0	0	2.72005
0	0	0	0	3.12526
0	0	0	0	2.52883
0	0	0	0	1.7574
0	0	0	0	2.92597
1.02703	0	0	0	2.3411
0	0	0	0	3.05813
0.790975	0	0	0	3.15205
0	0	0	0	0
0.926184	0	0	0	3.07075
0	0	0.681215	0	2.68951
1.47603	0	0	0	2.10644
0	0	0	0	1.85813
0	0	0	0	2.89995
0.868493	0	0	0	3.10863
0	0	0	0	3.54588
0	0	0	0	2.80704
0	0	0	0	1.58094
0	0	0	0	2.04028
0	0	0	0	2.49298
0	0	0.950275	0	3.49277
0	0	0	0	2.494
0	0	0.685731	0	0
0	0	0	0	3.1508
0	0	0	0	2.30565
0.993183	0	0	0	0
0	0	1.08584	0	1.65452
0	0	0	0	0
0	0	0	0	2.77889
0	0	0	0	0
1.16976	0	0	0	2.96879
0	0	0	0	2.90195
0	0	1.64661	0	2.48677
0.979997	0	2.76234	0	0
0.953155	0	0	0	2.38392
0	0	0	0	1.24974
0	0	0	0	1.76813
0	0	0	0	0.79615
1.60768	0	0	0	1.75521
0	0	0	0	1.43753
0	0	0	0	1.41908
0	0	0	0	2.92764
0	0	0	0	1.8762
0	0	0	0	1.25053
0	0	0	0	3.23961
0	0	2.12895	0	0.990621
0	0	0	0	2.70162
0	0	0	0	2.38179
0.904194	0	0	0	2.38044
0	0.779426	0	0	2.42562
0	0	2.39699	0	1.92595
0	0	0	0	2.6833
0	0	0	0	2.13383
0	0	0	0	2.63079
0	0	0	0	2.80797
0	0	0	0	2.03075
0	1.04797	0	0	2.50222
0	0	0	0	2.84657
0	0	0	0	2.36993
1.45176	0	0	0	3.13694
0	0	0	0	2.41294
0	0	0	0	2.63853
0	0	0	0	2.55083
0	0	1.78698	1.31681	2.46138
2.18914	0	0	0	1.86605
0	0	0	0	2.28073
0.928585	0	0	0	2.80158
0	0	1.21199	0	2.43116
0	0	0	0	2.73269
2.12846	1.26122	0	0	2.69159
0	0	0	0	0
0	0	0	0	1.48693
0	0	0	0	2.23932
0	1.08662	0	0	3.39764
0	0	0	0	2.85919
1.1514	0	0	0	0
0	0	0	0	3.19263
0	0	0	0	1.9924
0	0	0	0	1.04869
0	0	0	0	2.19722
0	0	0	0	0
0	0	0	0	1.63264
0.235149	0	0	0	1.02807
0	0	0	0	2.06783
0	0	0	0	2.26199
0	0	0	0	2.72435
0	0	0	0	1.32163
1.33077	0	0	0	2.70418
0	0	0	0	3.2708
0	0	0	0	2.73803
0	0	0	0	2.1808
0	0	0	0	1.01119
0	0	0	0	3.0202
0.774223	0	0	0	2.03529
0	0	0	0	2.66135
0	0	0	1.38189	2.71476
0	0	0	0	2.44093
0	1.39316	0	0.821276	2.82032
1.94703	0	0	0	2.14618
0	0	0	0	1.99404
0	0	0	0	3.04212
0	0	0	0	1.95888
0	0	0.971244	0	2.47614
0	0	1.66322	0	3.16619
0	0	0	0	2.415
0	0	0	0.850204	2.41793
0	1.61635	0	0	0
0.453989	0	0	0	2.51148
0	1.20262	0	0	1.353
0	0	0	0	1.97332
0.668122	0	0	0	1.83601
0	1.0734	0	0	2.69031
0	0	0	0	3.05238
0	0	0	0	2.8527
0	0	0	0	0.812182
0	0	0	0	3.00807
0	0	0	0	2.2437
0	0	0	0	1.49475
0	0	0	0	2.55292
0	0	0	0	2.77941
0	0	0	0	2.93054
0	0	0	0	2.58324
0	0	0	0	2.41003
0	0	0.71075	0	2.27828
0	0	0	0	2.56044
0	0	0	0	2.53555
0	0	0	0	2.36905
0	0	0	0	3.50039
0	0	0	0	3.09509
0	0	0	0	2.9372
0	0	0.694149	0	0
0	0	0	0	2.45572
0	0	0	0	2.45832
1.22499	1.07607	1.39179	0	2.51461
0	0	0	0	2.73279
0	0	0	0	0
0	0	0	0	2.30694
0	0	0	0	2.61861
0	0	0	0	2.48647
0	0	0.926737	0	0
0	0	1.19727	0	2.76116
0	0	0	0	2.62457
0	0	0	0	2.69448
0	0	0	0	2.77142
0	0	0	0	2.2674
0	0	0	0	2.26637
0	0	0	0	2.40633
0	0	0	0	2.90838
0.789528	0	0	0	1.76478
0	0	0	0	2.77533
0	0	0	0	2.81442
0.890593	0	0	0	1.32466
0	0	0	0	2.97049
0	0	1.83601	0	1.91267
0	0	0	0	2.49151
1.10756	0	0	0	2.20389
0.95159	0	0	0	2.79608
0	0	0.424405	0	2.57803
0	0	0	0	2.55705
0	0	0	0	2.2833
0	1.18107	1.9186	0	3.75545
0	1.25545	0	0	3.05795
1.31601	0	0	0	2.471
0.993504	0	0	0	1.13054
0	0	0	0	3.15335
0	0	0	0	0
0	0	0	0	2.51853
0	1.37899	0	0	2.52915
0.935774	0	0	0	1.16717
0	0	0	0	0
0	0	0	0	2.75741
0	2.07491	0	0	1.51316
1.15214	1.23002	0.713235	0	1.31104
0	0	0	0	0.846309
0	0	0	0	3.28575
0	0	0	0	3.25498
1.57143	1.39475	0	0	0
0	0	0	0	0
0	0	0	0	3.05744
0	0	0	0	2.99194
1.74021	1.2761	0	0	3.20602
0	0	0	0	3.03694
0	0.783602	1.85486	0	2.92399
0	0	0	0	2.24257
1.31431	0	0	0	2.78456
0	1.15511	0	0	3.36139
0	0	0	0	3.10031
0	0	0	0	1.88955
0	0	0	0	2.59088
1.03486	0	0	0	2.83755
0	0	1.94386	0	2.15791
0	0	2.26649	0	0.706718
2.13461	0	0	0	1.00997
0	1.07188	0	0	3.17268
0	0	0	0	2.49168
0	0	0	0	2.36963
0.920875	0	0	0	0
0	0	0	0	1.55059
0	0	0	0	2.56453
0	0	0	0	3.27135
0.840574	0	0	0	1.7843
0	0	0	0	1.72311
0	0	0	0	2.21548
0	1.28587	0	0	2.11874
0	0	0	0	2.97925
0	0	0	0	1.35528
0	0	0	0	2.53193
0	0	0.518268	0	2.64197
0	0	0	0	2.77072
0	0	0	0	1.0808
0	0	0	0	0
0	0	0	0	1.42914
0	0	0	0	0.953547
0	0	0	0	2.19173
0	0	0	0	2.93478
0.945196	0	0	0	2.88275
0	1.37611	0	0	0
0.835882	0	0	0	3.09696
0	0	0	0	2.72425
0	0	0	0	1.98641
0	0	0	0	2.96407
0	1.86887	0	0	2.61306
0	0	0	0	2.58929
0	0	0	0	0
0	0	0	0	2.34081
0	1.01791	0	0	2.13294
0	0	0	0	2.82206
0	0	0	0	3.04861
0	0	0	0	2.05968
0	0	0	0	1.45289
0.946737	0	0	0	2.43555
0	0	0	0	2.68393
0	0	0	0	3.11751
0	0	0	0	2.46103
0	0	1.27415	0	0
1.42126	0	0	0	2.44016
0.875375	0	0	0	1.83181
1.0676	0	0	0	1.41227
0	0	0	0	2.79845
0	0	0	0	2.69074
0	0	0	0	0.984595
0	0	0	0	2.07539
0	0	0	0	2.09495
0	1.48518	0	0	2.71996
0	0	0	0	2.34025
0	0	0	0	2.82871
0	0	0	0	3.07187
0	0	0	0	2.13773
0	0	0	0	0.927937
0	1.28416	0	0	2.79593
0	0	0	0	2.66772
0	0	0	0	3.05873
0.941269	0	0	0	1.83707
0	0	0	0	2.8805
0.870748	0	0	0	2.52527
1.0229	0	0	0	2.89838
1.46521	0	0	0	2.56913
0.785805	0	0	0	2.96262
1.38222	0	0.760802	0	1.81402
0	0	0	1.03038	1.41368
0	0	0	0	1.36363
1.23519	0	0	0	3.13163
1.42577	0	0	0	3.14524
0	0	0	0	2.1512
0	0	0	0	2.50514
0	0	0	0	2.05558
0	0	0	0	0
0.882208	0	0	0	2.31755
0	0	0	0	0
0	0	1.79204	0	3.00157
1.7245	0	0	0	2.56615
0	0	0	0	2.41948
0	0	1.24084	0	2.84306
0	0	0.957386	0	1.76759
0.906123	0	1.53665	0	3.07404
0	0	0	0	1.09133
0	0	0.616426	0	2.51365
1.30435	0	0	0.947704	2.8922
1.39727	0	0	0	1.50398
0	0	0	0	2.13278
0	0	0	0	0
0	0	0	0	1.64763
0	1.55982	0	0	2.01235
0	0	0	0	0.667798
0	0	0.615291	0	0
0	1.70815	0	0	0.98871
0	0	0	0	0.487414
1.02691	0	0	0	1.46225
0	0	0	0	2.64624
0.901143	0	0	0	1.19381
0	0	0	0	2.74991
0	0	0	0	1.63305
0	0	0	0	1.23831
0	1.92146	0.620692	0	1.62277
0		0	0	1.16747
0		0	0	0
0		0	0	0
0		1.01701	0	1.1584
0		0	0	2.61039
0		0	0	2.12358
0		0	0	2.44581
0		0	0	1.04497
0		0	0	0
0		0	0	0
0		0	0	2.52633
0		0	0	2.32818
0		0	0	2.29221
0		0	0	1.71211
0		0	0	2.13501
0		0	0	2.47583
0		0	0	2.43507
0		0	0	1.88622
0		0	0	2.50039
0		0	0	2.24767
0		1.63355	0	1.59812
1.75265		2.19794	0	1.74734
0		1.13006	0	2.39452
0.714511		0	0	2.39816
0		0	0	2.61157
0		0	0	1.66316
1.74227		0	0	2.88152
0		0	0	2.86113
0		1.62736	0	1.80451
0		0	0	0
0		0	0	0
0		0.956596	0	1.05879
0		0.839676	0	0.808576
0		0	0	2.67006
0		0	0	0.94251
0		0	0	2.34336
0		0	0	1.10263
0		0	0	0.853595
0		0	0	1.60572
0		0	0	3.18048
0		0	0	3.19052
0		0	0	2.79622
1.11972		0	0	0
0		0	0	1.70226
0		0	0	0
0		0	0	2.27168
0		0	0	2.0578
0		0	0	1.90804
0		0	0	2.59334
0.956398		0	0	2.31925
0		0	0	2.3043
0		0	0	1.68012
1.14144		0	0	2.35931
0		0	0.792494	1.16923
0		0	0	2.18208
0		0	0	1.55001
0		0	0.960462	2.81812
0		0	0	2.09978
1.26068		0	0	2.01216
0		0	0	2.36449
0		0	0	2.72765
0		2.05258	0	2.28652
0		0	0	1.67047
1.6429		0	0	1.44504
0		0	0	1.30025
1.19173		0	0	1.67457
0.791502		0	0	2.39223
0		0	0	0
0		0	0	2.33616
0		0	0	1.57423
0		1.09002	0	1.65341
0		0	0	2.61905
0.956398		0	0	1.38558
0.787629		0	0	2.94767
0		0	0	2.33616
0		0	0	0
0		1.25116	0	2.24645
0		0	0	1.99477
0		0	0	1.54052
0		0	0	2.28663
0		0	0	1.66148
0		0	0	2.13797
1.19357		0	0	3.01762
1.21066		0	0	1.37353
0		0	0	2.0824
1.60768		0	0	2.11608
0		0	0	2.25127
0		0	0	1.90278
0		0	0	2.21278
0		0	0	2.95068
1.34961		0	0	2.12716
0		0	0	0
1.02554		0	0	2.64378
0		0	0	2.27991
0		0	0	2.42509
0		0	0	0
1.68702		0	0	3.4579
0		0	0	2.35399
0		2.26314	0	2.88694
0		0	0	1.68792
0		0	0	2.56795
0		0	0	2.53931
0		0	0	2.7787
0		0	0	1.09675
0		2.00472	0	1.19711
0.589642		0	1.19727	1.63057
0		0	0	0
0		0	0	2.70569
0		0	0	2.80093
0		0	0	2.41867
1.04857		0	0	1.95012
0		0	0	2.46027
0		0	0	2.52368
0		0	0	0
0		0	0	2.46375
0		0	0	1.83857
0.96086		0	0	1.67757
0		0	0	3.08381
0		0	0	2.08348
0.943084		0	0	0
0		0.863545	0	0
0		1.71261	0	2.30592
0		0	0	1.73859
1.45553		0	0	1.12559
0		0	0	2.77494
0		0	0	0.960811
0		0	0	0
0		0	0	2.40102
0		1.28398	0	0.962058
0		0	0	2.84464
0		0	0	1.24673
0		0	0	2.34653
0		0	0	3.47943
0		0	0	1.02199
0		0	0	2.59659
1.11522		0	0	1.73531
0		0	0	3.16465
0.929048		0	0	2.62082
1.22389		0	0	2.56754
0		0	0	2.28452
0		0	0	0.932305
0		0	0	0
0		0	0	2.28902
0		0	0	1.96567
0		0	0	1.85806
1.26013		0	0	2.25089
0		0	0	1.94426
0		0	0	2.54854
1.28852		0	0	2.72542
0		0	0	0
0		0	0	2.23788
0		0	0	2.15179
0		0	0	1.21481
0		1.35109	0	0
1.41908		0	0	3.04248
0		0	0	2.22914
0		0	0	2.17285
0		0	0	2.90553
0		0.975857	0	2.31471
0.926092		1.73531	0	1.99596
0		0	0	1.48958
0		0	0	0.758924
0		0	0	0
0		0	0	2.3159
1.00863		1.69278	0	3.03488
0.771556		0	0	0
0		0	0	2.91435
0		0	0.920784	2.43722
0		0	0	1.29455
0		0	0	1.8418
0		0	0	3.49915
0		0	0	2.53841
0		0	0	1.37688
0		0	0	1.69007
0		0	0	3.13594
0		0	0	2.13517
1.16798		0	0	0
0		0	0	1.75898
0		0	0	3.00629
0		0	0	0.816526
0		0	0	0
0		0	0	1.54457
0		0	0	0.898373
0		0	0	1.77869
0		0	0.972879	3.09249
0		0	0	2.51348
0		0	0	2.37769
0.895107		0	0	0
0		0	0	1.92314
1.13324		0	0	0
0		0	0	1.08029
0		0	0	0.961359
0		0	0	2.41164
0		0	0	0
0		0.940032	0	2.41566
0		0	0	1.83601
1.1713		0	0	1.4592
0		0	0	1.78019
0		0	0	1.28303
0		0	0	2.21049
0		0.692548	0	1.211
0		0	0	2.44325
0		0.806855	0	1.57971
0		0	0	0
0		0	0	0
0		0	0	1.66218
0		0	0	1.98085
0		0	0	1.89762
0.87399		0	0	2.98776
0		0	0	2.04095
0		0	0	2.52316
0		0	0	1.54733
0		0	0	2.59577
0.743781		0	0	1.90132
0		0	0	2.51724
0		0	0	1.98902
0		2.11874	0	1.80183
0		0	0	1.6104
0		0	0	1.15407
0		0	0	1.8743
1.01611		1.09801	0	1.72286
0		0	0	0.888734
0		0	0	2.05935
1.36428		0	0	0
0		0	0	1.38562
0		0	0	3.00736
0		0	0	0
0		0	0	2.35571
0.86307		0	0	2.10927
1.43557		0	0	1.40395
0		1.88267	0	2.9063
0		0	0	0
0		0	0	1.52896
0		0	0	1.66235
0		0	0	1.5078
0		0	0	2.36013
1.20067		1.32163	0	1.95949
1.35631		0	0	2.19439
0		0	0	1.86448
0		0	0	2.21157
0		0	0	1.95375
1.34319		0	0	0
0		0	0	1.67229
0		0	0	1.82852
0		0	0	1.69333
0		0	0	2.48783
0		0	0	3.74129
0		1.65409	0	1.31811
0		0	0	2.73396
0		0	0	0
0		0	0	2.06688
1.10397		1.91569	0	2.09327
0		1.1135	0	2.22119
0		0	0	2.31102
0		0	0	1.82633
0		0	0	2.91073
0		0	0	0
0		0	0	2.99823
0		0	0	2.41416
0		0	0	2.48924
0		0	0	1.49238
0		0	0	2.65629
1.32791		0	0	2.02629
0		0	0	2.1451
0		0	0	3.6278
0		0	0	2.81032
0		0	0	2.31218
0		0	0	2.91462
0		1.58401	0	2.0937
1.58942		0	0	0
1.17038		0.64719	0	1.51955
0		0	0	1.10411
0		0	0	2.6454
0		0	0	2.57547
0		0	0	1.94369
0		0	0	2.61637
1.97831		2.01629	0	1.15975
0		0	0	2.26837
0.85205		0	0	2.50453
1.2036		0	0	1.44771
1.86586		0	0	2.13271
0		0	0	0
0		0.784767	0	0.939462
1.24619		0	0	2.09241
0		0	0	1.94232
0.959368		0	0	2.71068
0		0	0	3.35046
0		0	0	2.38437
0.495647		0	0	2.60176
0.853904		0	0	3.04452
0		0	0	2.89325
0		0	0	0.954823
0		0	0	1.01678
0		0	0	1.09225
0		0	0	3.13787
0		0	0	2.42198
0		0	0	2.29723
0.988922		0	0	2.73554
0		0	0	3.13174
0		0	0	2.06616
0		0	0	2.11642
0		0	0	1.2836
0		0	0	0
0		0	0	2.31739
0.621329		0	0	0.886967
0.797757		0	0	1.8248
0		0	0	2.21903
0		0	0	2.66367
1.50167		0	0	0
1.04366		2.38586	0	2.01033
0		0	0	1.05622
0		0	0	2.30462
1.53479		0	0	2.34069
1.38953		0	0	2.65764
0		0	0	2.09902
1.0895		0	0	1.34131
1.09291		0	0	1.96752
0		0	0	2.45979
1.10708		0	0	1.65486
0		0	0	1.68157
0		0	0	1.22321
0		0	0	2.11137
0		0	0	0
0		0	0	1.92129
1.2665		0	0	2.88134
0		0	0	1.89218
0		0	0	0.334846
0		0	0	1.95783
1.5388		0	0	2.23272
1.09028		0	0	2.7001
0		0	0	1.79343
1.1124		0	0	1.50242
1.01096		0	0	1.43508
1.08468		0	0	2.12672
0		0	0	1.99158
0		0	0	2.32443
0		0	0	2.8226
0		0	0	1.9884
1.7564		0	0	0
0		0	0	2.74833
0		0	0	1.44765
0		0	0	0
0		0	0	2.10554
1.08144		1.51316	0	2.95173
0		0	0	1.65119
0		0	0	1.6203
1.06188		0	0	2.71206
0		0.903757	0	1.65804
1.12643		0	0	1.14993
0		0	0	1.58063
0		0	0	1.12517
0		0	0	3.1227
0		0	0	1.47694
2.15972		0	0.871556	2.6161
0		0	0	1.00193
0		0	0	1.95297
0		0	0	1.55893
1.37566		0	0	3.72469
0		0	0	2.5207
0		0	0	0.831978
0		0	0	2.18313
0		0	0	0
0.900796		0	0	1.98598
0.93324		0	0	2.07025
0		0	0	2.69352
0		0	0	2.771
0		0	0	1.64534
0		0	0	2.60406
1.37324		0	0	1.84672
0		0	0	1.44491
1.40837		0	0	2.34507
1.0388		0	0	1.75298
0		0	0	2.65937
0		0	0	2.64418
2.13751		0	0	2.05655
0		0	0	0
0		0	0	3.11149
0.846689		0	0	2.25845
0		0	0	1.37478
0		0	0	0
0		1.01904	0	3.18327
1.60354		0	0	1.65218
0		0	0	2.44071
1.01063		0	0	1.67551
1.69896		0	0	3.12825
0		0	0	0
0		1.11611	0	1.74227
0		0	0	1.94972
1.22474		0	0	2.63999
0		0	0	2.11284
1.33159		0	0	2.61025
0.850895		0	0	2.08436
0		0	0	2.58948
0		0	0	1.52496
1.93375		0	0	1.86648
1.19325		0	0	1.10871
0.937851		0	0	2.67522
1.16504		0	0	2.87799
0		0	0	2.27742
0		0	0	0
0		0	0	2.05026
0		0	0	1.55303
0		0	0	2.62483
0		0	0	2.10565
0.923064		0	0	1.02063
0		0	0	2.18986
0		0	0	1.79072
0		0	0	0
0		0	0	1.79245
1.20409		0	0	1.62
0		0	0	1.90011
0		0	0	1.88947
0.98591		1.59012	0	1.02216
1.00144		0	0	2.14961
0		0	0	2.55419
0		0	0	0
0		1.24531	0	0
0		0.820991	0	1.86709
1.63206		0	0	1.45861
0.887135		0	0	0
0		0	0	2.03191
0		0	0	2.82946
0.92979		0	0	0
0		1.24066	0	1.20868
0		1.32264	0	1.39032
0		0	0	2.00139
0		0	0	0
0		0	0	2.97798
0		1.76585	0	1.83028
1.44839		0	0	1.80876
1.05426		0	0	0
0		0	0	2.3768
0		0	0	3.07627
0		0	0	2.08102
1.11322		0	0	2.71061
0		0	0	3.13641
0		0	0	2.20688
0		1.00941	0	1.51834
0		0	0	3.45355
0		0	0	2.16542
0		2.10565	0	1.5365
0		0	0	3.00754
1.16854		0	0	3.05818
0		0.798563	0	2.67424
1.83072		1.61442	0	0.929976
0		0	0	2.53212
2.20437		1.23406	0	0
0		0	0	0
0		0	0	0.818929
0.869861		0	0	2.07704
0		0	0	1.93959
0		0	0	1.93766
0		2.87011	0	2.0324
0		1.64526	0	1.88067
0		1.3943	0	3.13506
0		0	0	1.60816
0.917162		0	0	0.873746
0		0	0	0.881545
0		0	0	2.87536
0		0.981455	0	0
0		0	0	1.55882
0		0	0	0.760559
1.24443		0	0	2.73834
0		0	0	2.426
0		1.05292	0	3.09691
0		1.01353	0	2.68852
0		0	0	1.06349
0		0	0	0
1.46225		0	0	2.65618
0		0	0	2.38939
0		0	0	1.74261
0		0	0	2.51241
0		0.943755	0	2.22043
0		0	0	0
0		0	0	0
0		1.99734	0	1.77488
1.04259		2.24804	0	0
0		0	0	1.52754
0		0	0	3.2272
0		0	0	0
0		0	0	3.0781
2.17433		1.94292	0	0.80018
1.09212		1.24514	0	2.64175
0		0	0	0
0.742336		0	0	2.48681
0		0	0	2.24937
0		1.22951	0	2.2807
0		0	0	1.82502
0		0	0	1.77569
0		0	0	2.49446
0		0	0	2.84993
1.17351		0.74739	0	2.59922
0		0	0	0.78077
0		1.01398	0	0.678621
0		1.62859	0	2.49175
0		0	0	1.77163
0		0	0	3.27978
0		0	0	2.84738
0		2.02139	0	1.18626
1.72223		1.60816	0	0
0		0	0	2.61025
0		1.17826	0	1.83204
0		0	0	1.18531
0		0	0	3.08145
0		2.25089	0	2.74839
0		0	0	2.31199
1.66079		0	0	2.60434
0		0	0	0.948091
0		0	0	1.31481
1.13054		0	0	2.17387
0		0	0	2.21085
0		1.04665	0	1.68989
0		0	0	2.20293
0		0	0	0
0.81281		0	0	1.95168
0		0	0	3.23619
0		0	0	0
0		0	0	2.54047
0		0	0	2.74258
0		0	0	2.28536
0		0	0	0
1.36096		0	0	3.0381
0.943372		0	0	2.18435
0		0	0	3.16409
0		0	0	1.77096
0		0	0	1.37368
1.9767		1.76598	0	1.96501
0		0	0	2.69906
0		0.708283	0	1.43035
0		0	0	2.12391
0		0	0	1.5236
0		0	0	2.52951
1.76826		0	0	2.03833
0		1.68834	0	1.73167
0		0	0	1.53765
0		0	0	0
0		0	0	2.44097
0		0	0	1.42517
0		0	0	0
0.983965		0	0	1.72425
0		0	0	0
0		2.06537	0	1.54168
1.09357		0	0	1.88409
0		1.4192	0	2.80635
0		0	0	1.8313
0		0	0	2.44022
0		0	0	2.4328
1.41849		1.4549	0	2.1456
0		0	0	0
0		0	0	3.33447
0		0	0	2.24659
1.28748		0	0	1.81865
2.03765		0	0	3.24457
1.72412		1.47955	0	1.20556
0		0	0	0
0		1.15735	0.896909	0
1.07454		0	0	0
0		0	0	0
0		0	0	1.07939
0		0	0	1.57818
1.25045		0.633697	0	0
0		0.452839	0	2.26973
0		1.12658	0	0.986489
1.33716		0	0	2.32443
0		0	0	1.97179
0		0.987651	0	1.81807
0		0	0	1.56684
0		0	0	1.20132
1.29445		0	0	1.8592
0		0	0	0
0		0	0	1.1374
0		0	0	1.97385
0		0	0	2.35354
1.55333		0	0	1.95142
0		1.44852	0	2.19557
0		0	0	1.43508
0.972367		0	0	2.39427
0		0	0	1.0776
0		0	0	0
0		0.678573	0	2.1741
0.990834		0	0	2.11169
0		0	0	0.844716
0		0	0	2.2988
0.877914		1.20213	0.925723	3.15947
0		0	0	1.40141
0		0	0	1.04497
0		0	0	2.14316
0		0	0	2.23409
1.16216		0	0	2.17837
0		1.67422	0	2.286
0		0	0	2.02259
0		1.03515	0	3.01886
0		0	0	2.56754
0		0	0	0
1.51316		0	0	0
1.71634		0	0	2.57473
0		0	0	3.37129
0.827821		0	0	2.7001
1.17315		0	0	1.78567
2.16448		0	0	1.83407
1.5089		0	0	2.5984
0		0	0	1.35824
0		0	0	2.93584
1.14173		1.5629	0	0
0		0	0	0.993504
0		0	0	1.86294
0		0	0	1.55303
0		1.10587	0	2.72825
0.924346		0	0	2.74757
0		0	0	2.60038
0		0	0	1.61824
0		0	0	0
1.36125		0	0	2.34507
0		0	0	2.00888
0		0	0	2.2162
0		0	0	1.69696
1.57666		0	0.693898	1.09074
0.843959		0	0	2.58041
0		1.53336	0	0
1.98208		0	0	2.85609
0		0	0	2.69932
1.30985		1.94292	0	0.951493
0		1.35503	0	2.40459
0.768473		0	0.732326	2.80944
0		1.24584	0	2.56175
0		2.48047	0	3.60867
0		0	0	0.628285
1.50548		0	0	1.79573
1.24023		0	0	2.44143
0.973083		0	0	2.1569
0		0	0	0
0		0	0	1.26981
0		0	0	2.34699
0		0	0	0.784961
0		0.993825	0	2.95705
0		0	0	1.10249
0		2.81287	0	1.12545
0		0	0	0
1.40616		0	0	0
1.10505		0	0	2.66042
0		0	0	1.1575
0		0	0	2.23533
0		0	0	0
1.03539		1.12997	0	2.58508
0		0	0	2.95896
0.844489		1.20165	0	2.96279
0		0	0	0
0		0	0	0.740724
0		0	0	1.0334
0		0	0	0
1.60688		0	0	2.3143
0		0	0	1.0891
0		0	0	0
0		0	0	0
0		0	0	1.0937
0		0	0	0
1.18847		0	0	2.78154
0		1.61056	0	2.3693
0		1.59176	0	1.43435
0		1.25134	0	1.65838
0		0	0	1.89586
		0	0.920421	2.622
		0	0	1.80586
		0	0	1.14043
		0	0	1.26104
		1.56849	0	2.78367
		0	0	0
		0	0	1.95366
		1.10478	0	0
		0	0	1.78327
		0	0	1.51234
		1.41258	0	3.24083
		0	0	3.24378
		0	0	2.33086
		0	0	2.04212
		1.24355	0	1.64992
		0	0	0
		0.796484	0	2.03032
		0	0	3.29588
		0.929326	0	2.12434
		0	0	0
		0	0	0.882624
		2.19912	0	2.71525
		1.44023	0	2.62259
		1.65085	0	2.5609
		0	0	2.34712
		0	0	2.4931
		0	0	2.37588
		0	0	2.81303
		0	0	1.87928
		1.84988	0	2.58973
		0	0	3.20163
		0	0	2.28584
		0	0	1.85237
		0	0	2.93737
		1.37699	0	1.8691
		0	0	1.77651
		0	0	2.91352
		0	0	0.858971
		1.00709	0	0.869538
		0	0	1.75179
		0	0	1.48719
		0	0	1.93299
		0	0	2.01629
		0	0	1.62498
		0	0	1.65136
		0	0	1.85908
		2.47497	0	1.09808
		0	0	2.85952
		0	0	1.64729
		0	0	1.50357
		0	0	2.01415
		0	0	1.63156
		1.87961	0	0
		0	0	1.79706
		0	0	2.30735
		0	0	2.65283
		0	0	2.43128
		0	0	1.41873
		0	0	2.46535
		0	0	2.74759
		0	0	1.9478
		0	0	0
		0	0	2.42031
		0	0	1.07926
		0	0	2.04241
		0	0	2.39631
		0	0	2.67078
		0	0	2.71894
		1.30552	0	1.37877
		0	0	0
		0	0	1.19261
		0	0	1.97906
		0	0	1.4568
		0	0	1.29754
		2.562	0	1.92762
		0	0	1.91373
		0	0	1.53479
		1.36298	0	2.07146
		0	0	1.53364
		0	0	0
		1.32649	0	2.14587
		0	0	2.64483
		0	0	2.76477
		0.962358	0	2.17536
		0	0	0
		0	0	1.45701
		0	0	3.33161
		0	0	1.28535
		1.34466	0	0.817797
		0.725992	0	2.65764
		1.13761	0	3.41968
		0	0	2.47442
		0	0	0.95081
		0	0	2.17076
		0	0	1.95839
		0	0	0
		0	0	3.17486
		0	0	1.76157
		0	0	2.82601
		0	0	0
		0	0	2.36457
		0	0	1.86632
		0	0	2.06382
		0	0	3.30723
		0	0	1.55627
		0	0	2.84042
		0	0	1.26413
		0	0	2.31845
		0	0	0
		0	0	2.93222
		0.883455	0	3.1007
		0	0	1.81527
		0	0	1.71019
		0	0	0
		0	0	3.19003
		0	0	2.81631
		0	0	0.943755
		0.888397	0	0
		0	0	0
		0	0	2.75956
		1.26086	0	2.30977
		2.35074	0	0
		0	0	1.75879
		0	0	1.26431
		0	0	2.84993
		1.31541	0	2.47271
		1.24215	0	3.16826
		0	0	1.81067
		0	0	0
		0	0	1.08734
		2.75714	0	2.02979
		0	0	2.39309
		0	0	2.77136
		0	0	3.26143
		0	0	2.62581
		0	0	2.39414
		0	0	1.73253
		0.720475	0	2.29815
		0	0	0
		0	0	1.82764
		0	1.00314	1.81001
		1.39979	0	2.0336
		1.04188	0	3.25044
		0	0	3.02941
		0	0	2.60582
		0	0	0
		0	0	3.08696
		0	0	1.77662
		0	0	1.15975
		2.21484	0	0
		0	0	3.148
		0	0	0.991367
		0	0	3.42751
		0	0	0.994254
		0	0	0
		0	0	2.39297
		0	0	1.32527
		0.786065	0	2.85983
		0.96376	0	0.687397
		0	0	0
		0	0	1.23536
		0	0	2.61249
		0	0	0
		0	0	0
		0.853904	0	2.77353
		0	0	1.22203
		0	0	2.32595
		0	0	2.18733
		0	0	1.43265
		0	0	2.38199
		1.69896	0	0
		0.989877	0	3.25266
		1.15037	0	2.27999
		0.82942	0.987439	2.4816
		0	0	1.70529
		0	1.07314	1.8366
		0	0	0.953547
		0	0	1.87398
		0	0	0.697222
		0	0	1.14479
		0	0	1.70908
		0	0	1.95116
		0	0	2.45722
		0	0	2.01198
		0	0	0.828547
		0	0	0
		0	0	0
		0	0	2.72027
		0	0	0
		1.33139	0	1.23501
		0	0	0.970989
		1.04354	0	1.91059
		0	0	1.2425
		0	0	3.25171
		0	0	4.0473
		0	0	2.69402
		0	0	2.12553
		0	0	2.14108
		2.63692	0	2.1066
		0	0	3.15044
		0	0	1.72842
		0	0	1.82648
		1.74266	0	0
		0	0	2.21562
		0	0	3.18805
		1.90985	0	1.87468
		0	0	2.95052
		0	1.13783	1.99899
		0	0	0
		0.841849	0	1.54283
		0	0	0
		0	0	2.34996
		0	0	2.35883
		0	0	2.68584
		0.929883	0	1.28021
		0	0	2.71696
		0	0	1.87691
		0	0	0
		0	0	1.70235
		0	0	3.81025
		0	0	0
		0	0	1.31292
		0	0	1.80948
		0	0	3.11056
		0	0	2.45255
		0	0	1.44756
		0	0	1.74189
		0	0	2.08633
		1.94369	0	1.42285
		0	0	1.76237
		0	0	3.79394
		0	0	2.85661
		0.963559	0	1.49018
		0	0	2.18838
		0	0	2.19311
		0	0	2.58098
		0	0	2.17272
		0	0	0
		0	0	0
		1.81473	0	2.40949
		0	0	2.45722
		0	0	1.71223
		1.03398	0	1.67305
		0	0	0
		0	0	2.4052
		0.80906	0	2.91682
		0	0	2.27559
		0	0	1.12104
		1.18626	0	2.59796
		0	0	3.13328
		1.47434	0	2.91394
		0	0	1.9711
		0	0	2.374
		0	0	3.24805
		1.332	0	1.90977
		0.900969	0	1.1148
		0	0	1.93468
		0	0	2.7968
		0	0	0
		0	0	2.94317
		1.58617	0	1.6975
		0	0	2.845
		0	0	2.146
		0	0	2.27454
		0	0	2.08089
		0	0	2.37884
		0	0	1.10478
		0	0	1.93182
		0	0	2.40566
		0	0	0
		0	0	0.752873
		0	0	1.46514
		0	0	1.40954
		0	0	0
		0	0	2.28452
		0	0	2.83305
		1.15638	0	2.53698
		1.64055	0	1.04271
		1.84471	0	0
		0	0	2.84199
		1.4827	0	0.653498
		0	0	2.66663
		0	0	0.789659
		0	0	2.60176
		0.838929	0	1.00357
		0	0	1.90108
		1.27406	0	2.68807
		0	0
		0.946737	0
		0	0
		2.3715	0
		0	0
		0	0
		0	0
		0.857249	0
		0	0
		0	0
		1.3275	0
		0	0
		0	0
		0	0
		1.75799	0
		0	0
		0	0
		0	0
		0	0
		0.799977	0
		0	0
		0	0
		0	0
		0	0
		0	0
		0.943851	0
		0.949837	0
		0	0
		0	0
		2.05864	0
		1.76679	0
		2.73429	0
		0	0
		0	0
		0	0
		0	0
		0	0
		0	0
		0	0
		0	0
		0	0
		1.06698	0
		0	0
		1.25294	0
		0	0
		0	0
		0	0
		0	0
		0	1.37966
		0	0
		1.35171	0
		0.349265	0
		0	0
		2.40447	0
		0	0
		1.82852	0
		0	0
		0	0
		0	0
		0	0
		0	0
		2.54886	0
		0	0
		0	0
		0	0
		1.87049	0
		0	0
		0	0
		0	0
		0	0
		0	0
		0	0
		1.00335	0
		0.671896	0
		0	0
		0	0
		0	0
		0	0
		0	0
		1.69387	0
		0	0
		0	0
		0	0
		0	0
		0	1.76638
		1.36341	0
		0	0
		0	0
		0	0.861015
		0	0
		0	0
		0.726653	0
		0	0
		0	0
		0	0
		0	0
		0	0
		0	0
		0	0
		0	0
		0	0
		0.745173	0
		0	0
		0	0
		1.28776	0
		2.16813	0
		0	0
		0	0
		2.26934	0
		0	1.11185
		0	0
		1.29139	0
		0	0
		0	0
		0	0
		0	0
		1.56057	0
		0	0
		0	0
		0	0
		1.25959	0
		0	0
		1.10573	0
		0	0
		0	0
		1.33262	0
		2.31327	0
		0	0
		0	0
		0	0
		1.67387	0
		0	0
		0	0
		1.09463	0
		1.0666	0
		0	0
		1.48914	0
		0	0
		2.11254	0
		0	0
		0	0
		0.788938	0
		0	0
		0	0
		1.53851	0
		0	0
		0	0
		1.20034	0
		0	0
		0	0
		0	0
		0	0
		0	0
		1.92545	0
		0	0
		0	0
		0	0
		0	0
		0	0
		0	0
		0	0
		0	0
		0	0
		1.05014	0
		0	0
		1.01342	0
		0	0
		0	0
		0	0
		0	0
		0	0
		0	0
		0.81093	0
		0	0
		0	0
		0	0
		0	0
		0	0
		0.47278	0
		0	0
		1.88196	0
		0	0
		0	0
		0	0
		0	0
		0	0
		0.742971	0
		0	0
		0	0
		0	0
		2.29964	0
		0	0
		1.47007	0
		1.14582	0
		0	0
		1.21382	0
		0	0
		1.1168	0
		0	0
		0	0
		0	0
		0	0
		0	0
		0	0
		0	0
		1.72589	0
		0	0
		0	0
		0	0
		0	0
		0	0
		1.05438	0
		0	0
		0	0
		2.02785	0
		0	0
		0	0
		0	0
		0	0
		0	0
		0	0
		0	1.1146
		0	0
		0	0
		0	0
		0
		0
		0
		0
		0
		0
		0
		0
		1.16785
		0
		1.86632
		0
		0
		0
		0
		2.35508
		0
		0.762933
		0
		0.687495
		0
		0
		0
		0
		0
		0
		0
		0
		0
		0
		0
		0
		0
		0
		0
		0
		0
		0
		0
		0
		0
		0
		0
		0
		3.10659
		0
		0
		0
		0
		0
		0
		1.83601
		0.74199
		0
		0
		0
		0
		0
		0
		0
		0
		1.22848
		1.82764
		0
		1.08144
		0
		0
		0
		1.6975
		0
		0
		0
		0
		0
		0
		0
		0
		0
		0.445414
		0
		0
		0
		0
		0.453131
		0
		1.31302
		1.85259
		0
		1.45101
		0
		0
		0
		0
		0
		0
		0
		1.31541
		0
		0
		0
		0
		0
		0
		0
		0.844111
		0
		0
		0
		0
		0
		0
		0
		0
		0
		0
		0
		0
		0
		0
		0
		0
		0
		0
		0
		0
		1.67211
		0
		0.979166
		0
		0
		0
		1.53636
		0
		0
		0
		0
		0
		0
		0
		0
		0
		0
		0
		0
		0
		0
		0
		1.03492
		1.51524
		0
		0
		1.43741
		0
		0
		0
		0
		0
		0
		0
		0
		0
		0
		0
		0
		0
		0
		0
		0
		0.936528
		0
		2.29904
		1.0003
		0
		0
		0
		0.768039
		0
		0
		0
		0
		0
		0
		0
		1.61922
		0
		0
		0
		0
		0
		0
		0
		1.55303
		1.4422
		0
		1.85851
		0
		1.25062
		0
		2.42751
		0.644126
		0
		0
		0
		0
		0
		0
		0
		0
		1.70299
		0
		0
		0
		0
		0
		0
		0
		0
		0
		0
		0
		0
		0
		0
		0
		1.02029
		0
		0
		0
		1.42015
		0
		0
		0
		0
		0
		0
		0
		0
		0
		2.9945
		0
		0
		0
		0
		0
		0
		0
		0
		0
		0
		0
		0
		0
		0
		0
		0
		0
		1.07024
		0
		1.50493
		0
		0
		0
		1.00303
		0
		1.08649
		0
		0
		0
		1.24049
		0
		1.07964
		0
		0
		0
		0
		1.02577
		0
		2.36842
		0
		0
		0
		0
		0
		1.34069
		0.865135
		0
		0
		0
		0
		0
		0
		0
		0
		0
		0.876029
		0
		0
		0
		0.774539
		0
		0
		2.01347
		0
		0
		0
		2.17756
		0
		0
		0
		0
		0
		0
		0
		0
		0
		0
		0
		0
		1.86748
		0
		0
		0
		0
		0
		0
		0
		0
		0
		0.941079
		0.917342
		0
		1.06861
		0
		1.84373
		0
		0
		0
		0
		0
		0
		0
		0
		0
		0
		0
		0
		0
		0
		2.4075
		0
		0.848137
		0
		0
		0
		0
		0
		0
		0
		0.772213
		0
		0
		0
		0
		0
		0
		0
		1.24567
		0
		0
		0.973596
		1.40977
		1.472
		1.1572
		0
		0
		2.88754
		0.951493
		0
[truncated: 4 more rows]

## Sheet: Clec3b
Characterization of trabecular meshwork clusters
TM-1	TM-2	TM-3	Uveal	Fibroblasts
1.37988	0	0	0	3.80761
0	0	0	0	2.73439
0	2.08615	0	0	3.52667
1.21138	0.925356	0	0	4.39687
1.01521	0	0	0	3.40352
0	0	0	1.12997	2.34891
1.01802	0	0	0	3.09706
1.01836	1.58834	0	0	3.01824
0	0	1.34455	0	3.29756
1.91848	0	1.51732	0	2.59568
0.661338	1.33077	0	0	3.42074
1.15318	0	0	0	3.29605
0	1.48852	1.32365	0	4.20165
3.07626	0	1.59519	0	2.49838
1.17515	0	0	0	2.73497
0	0.982081	0	0	4.17066
1.0681	1.00303	0	0	2.51476
1.52431	2.28838	0	0	3.32129
1.28625	0	0	0	3.5348
0	1.02899	0	0	3.57915
2.44559	1.30749	0	0	3.98302
1.78705	0	1.58033	0.983127	2.07334
0	0	0	0	4.0629
0	0	0	0	2.98713
1.12573	1.44023	0	0	2.21874
1.0767	2.39717	0	0.774791	1.34676
0	1.1464	0	0	3.43205
0	0	0	0	3.99365
0	0	0	0	1.65523
1.10708	0	0	2.34267	2.91323
0	0	0	0	2.57112
2.3545	2.21826	0	0.757537	3.32358
0	0	0	0	4.18527
0	0	0	0	2.56726
0	1.70189	0	0	2.05137
2.12748	0	0	0	3.6692
0.94751	0.714618	0	0	4.50857
0.996189	0	1.3739	0	0.931745
1.10939	0	0	0	3.03505
0	0	0	0	3.86152
0	0.819426	0	1.44715	2.45844
0	1.31282	0	0	3.30582
0	1.96027	0	0	4.31435
0	0	0	0	3.1201
1.169	0	0	0	3.81673
0	0	0	0	4.04219
0.92729	0	0	0	3.22223
0	0	0	0	3.84346
1.10276	2.01686	1.9685	0	1.4422
0.950713	0	0	0	1.88063
0	1.71559	0	0	3.97345
0	0	0	0	2.77635
0	0	0	0	4.35272
0	0	0	0	4.11814
0	1.19646	0	0	3.72474
2.86698	0	0	0	3.73177
1.45164	2.1958	0	0	3.58699
0	0	0	0	4.03754
1.5014	1.56086	0	0	4.02897
0	0	0	0	3.60204
0	1.10303	0	0	4.19878
0.835956	0	0	1.02645	3.08119
1.22423	0	0	0	1.23649
0	0	0	0	1.14728
1.90145	0	0	0	4.3061
1.63255	0	2.32271	0.960163	1.7269
0	1.95731	0	0	3.96688
2.37459	1.75048	0	0	3.63976
1.26077	0	0	0	3.53028
0	0	1.7808	0	3.46648
1.72678	0	0	0	3.7428
0	0	0	0	3.68622
1.09675	0.910007	0	1.1098	1.39624
1.27221	1.71615	2.95465	0	4.11521
0	0	0	0	2.56902
0.862516	0	0	1.26962	3.7125
0	0	0	0	3.41298
0	0	0	0	4.12798
0	0	0	0	2.40734
0	1.77264	0	0	1.4711
0	1.78968	0	0	2.04768
1.24867	0	0	0	1.76907
0	1.63438	0	0	0
1.62727	1.55245	0	0	2.80781
0	0	0	0	1.75779
0	0	0	0	3.14988
0	0	0	0	3.22446
0.702527	0	0	0	4.17976
1.20409	0	0	0	3.78088
1.07226	1.08429	0	0	1.77896
0	0	0	0	3.70503
1.4346	0	1.82371	0	3.9542
0	0	0	0	1.86413
2.39246	0	3.16527	0	2.82921
1.04027	0	0	0	4.16453
0	0	0	0	1.14159
0	0.790053	0	0	4.28401
0	0	1.49767	0	3.92207
2.34571	0	0	0	3.39205
2.0212	0	0	0	2.41777
0.971448	0	0.680829	0	3.81025
0.879643	0	0	0	3.54653
0.970632	1.78224	0	0	3.71206
0.974827	1.43802	0	0	2.62062
1.16686	1.20802	0	0	4.24709
0	0	0	0	1.8833
0	0	0	0	3.62116
0	0	0	0	3.69282
1.40037	2.0914	0	0	3.67846
1.93877	1.2789	0	0	3.42642
1.64966	0	0	0	4.56248
0	0.707709	0	0	3.93175
0	0	0	0	3.24232
0.978233	0.861804	0.889747	0	4.49995
0	1.02668	0	0	0.864022
0	1.6813	0	0	4.05623
1.05438	0	0	0	2.69057
0	1.24897	0	0	3.49623
0	1.40884	0	0	3.58431
1.26834	0	0	0	4.1908
0	0	0	0	3.55827
0.571248	0	0	0	3.98755
0	0	0	0	2.68097
2.00941	0	0	0	1.67446
1.65558	1.07289	1.26623	0	2.57375
0	0	0	0	2.25343
0	0	1.58818	0	2.44211
0	1.472	0	0	4.51676
1.5788	1.56639	0	0	3.96644
0	0	0	0	3.25527
0	1.1098	0	0	1.71953
1.10223	1.35824	0	0	4.74119
0	0	0	1.11391	3.79965
2.56053	0	0	0.480113	3.27722
1.97657	0	0	0	3.70375
0.905859	1.64651	0.650942	0	4.3253
1.25779	0	0	1.05377	3.50203
0	2.25527	0	0	1.99363
1.13841	0	0	1.74604	3.58529
1.09582	0	0	0	4.13836
0	1.70963	0	0	1.6209
0	0	0	1.08793	0
0	0	0	0	2.88428
0	0	0	0	3.82432
0	0	0	0	2.11201
0	2.10961	0	0	3.9829
0	0	0	0	2.36842
2.21666	0	0.733506	0.492162	3.71469
0	0	0	0	4.07866
0.964362	2.53199	0	0	4.21185
1.612	0	0	0	3.92455
1.06835	0	0.828911	0	0
0.8585	0	0	0	3.66962
0	0	0	0	3.29578
0	0	0	0	4.10851
0	0.813508	0	0	3.93869
0	0	0	0	2.10364
0	0	0	0	3.25838
1.5229	0	0	0	3.56783
2.41488	0	0	0	2.63263
1.52967	0	0.589105	0	4.56572
0	0	0	0	2.27265
0	0	0	0	4.36725
1.71037	0	2.281	0	3.90989
1.47603	0	0	0	2.39115
1.38044	0	0	0	3.12003
0.846461	0	0	0	3.85794
0	0.989558	0	0	3.80598
0	0	2.90369	0	3.992
1.09702	0	0	0	2.6197
0	1.33923	0	0	3.72629
0	1.22883	0	0	3.88785
1.27937	0	0	0	4.27312
0.874723	1.67492	0	0	4.71521
0	0	0	0	3.65052
0	1.53736	0	0	1.47746
0	1.08429	0	0	3.42772
1.79552	0	0	0	2.56809
0	0	0	0	2.24886
1.80437	0	0	0	3.3863
0	1.46034	0	0	0
0	1.07868	0	0	3.89841
0	2.04592	0	0	2.29285
1.16976	1.59238	0	0	2.38415
0	0	0	0	4.22842
1.07201	0	1.64661	0	3.67828
1.46531	0	0	0	1.42242
0	1.00698	0	1.10532	4.29898
0	2.00843	0	0	0.808576
2.33456	2.85185	0	0	3.23078
1.92771	1.61895	0	0	1.23372
0	1.44072	0	0.847146	2.35796
1.58401	1.76104	1.68702	0	0
0.402865	0	0	0	2.60515
0	1.20638	0	0	4.00793
0	0.872528	0	0	1.8762
0	0	0	0	0
0.821347	0	0	0	3.55409
1.0941	0	1.5482	0	2.15386
0	0	0	0	4.16418
0	0	0	2.01643	3.72301
2.42388	0	0	0	4.04156
0	0.779426	0	0	3.07355
0	0	0	0	1.92595
0	1.43606	0.819213	0	2.05625
0	0	0	0	2.76596
2.05358	1.4192	0	0.860779	3.78303
0	0	0	0	3.4705
0	0	0	0	3.82174
0	1.04797	1.60864	0	3.62929
0	0	0	0	3.40822
0	0.967992	0	0	3.75084
1.45176	0	0	0	3.69747
0	0	0	0	3.86633
0	1.6007	0	0	4.34108
0	1.74059	0	0.798563	4.34741
2.86086	0	0.807749	0	3.81163
0	1.69569	0	1.5626	3.12898
0	1.07766	0	0	3.90621
0	0	0	1.64543	3.85887
0	0	0	0	2.88226
0	0	0	0	3.8825
1.04749	0	0	0	2.87987
0	0	0	0	0
0	1.21682	0	0	2.56358
1.15601	0	0	0	2.5
1.70714	0	0	0	2.8268
0	1.27927	0	0	3.87104
0	0	0	0	2.13173
0.890932	0	0	0	3.61969
1.0083	0	0	0	3.22151
0	0	0	0	2.32918
0	0	0	0	0
0	0	0	0	0.903494
0	0	0	0	2.9177
1.13808	0	0	0	1.85426
1.0327	1.06113	0	0.433713	2.90522
1.18816	1.46634	0.84215	0	2.00843
1.608	0	0	0	3.6279
1.03492	2.20778	0	0	3.60397
2.23558	1.16186	0	0	3.90796
0	0	0	0	4.16404
2.22855	0	0	0	3.59688
0	0	0	0	2.81582
1.50289	0	0	0	2.91716
0	0	0	0	4.04864
0.774223	0	0	0	0
0	0	0	0	3.26391
0	1.35974	0	1.38189	2.85941
1.97872	0	0	0	3.08956
0.930999	0	0	0	3.85778
0	0	0.46258	0	2.77909
2.05225	0	0	0	1.99404
0.87775	0	0	0	3.63097
1.02945	1.18468	0	0	3.70362
0.464439	1.11309	0	0	4.32348
0	0	0	0	3.28638
0.915339	0	0	0	0.821419
1.5977	0	0	0	3.6793
0.893824	1.10438	0	0	2.25384
0	1.13424	0	0	3.95037
0	0	0	0	1.66837
0	0	0	0	4.49745
0	1.40326	0	0	2.71186
1.69508	1.0734	0	0	3.84562
0	0	0	0	4.46555
1.09662	1.31203	0	0	3.79681
0	0	0	0	2.84993
0	0	0	1.28511	3.77388
1.39767	1.11048	0	0	3.26898
0	0	0	1.35354	1.49475
1.15705	0	0	0	3.85654
1.08884	0	0	0	4.11803
0	0	0	0	3.79913
0	0	0	0	4.24833
0	0	0	0	3.31791
0	0	1.12201	0	4.07013
0	0	0	0	4.43782
1.14757	2.1638	0	0	4.11176
0	0	0	0	2.78642
0	0	0	0	4.57868
1.18958	0	0	0	2.84066
1.9591	0	0	0	3.35363
0	0	0	0	0
0	1.70391	0.966678	0	3.9577
1.44591	1.54631	0	0	3.83756
0.789397	1.07607	0	0	4.15088
0	0	0	0	4.10619
0	1.33139	0	0.952665	2.2337
0	0	0	0	3.90418
1.03073	1.2654	0	0	3.2126
0	0	0	0.549283	3.85181
0	0	0	0	0
0	0	1.57935	0	3.95688
2.69832	0	0	0	3.4964
2.1456	1.24602	0	0	3.99759
1.55113	0	0	0	3.77154
1.3065	0	0	0	3.91284
0	0	0	0	2.52778
2.28491	0	0	0	2.93689
0	1.21682	0	0	4.13071
0	0	0	0	3.83246
0	0	0	0	3.69589
0	0	0	0	4.20995
1.90899	1.30064	0	1.17982	2.22815
1.18958	0.599951	0	0	3.09759
0	0	1.83601	0	3.99606
0	0	0	0	3.48602
0	0	2.73228	0	4.68647
1.75258	0	0.794683	0	4.40789
1.08493	0	0	0	3.94269
1.60912	0	0	0	0
0	0	0	0	3.76777
1.10451	1.7076	1.36244	0.980933	3.08543
1.68927	1.79489	0	0	2.88499
1.62782	0	0	0	3.35646
0	0	0	0	1.98677
0	0	1.57956	0	4.07136
0	0	0	0	2.96648
1.69134	0	0	0	4.04148
1.22831	0	0	0	3.00757
0.935774	1.26285	0	0	2.49026
0	0	0	0	1.67152
0	0	0	0	3.61301
0.978543	0	0.592194	0	3.37856
1.15214	0	0	0	0
1.09265	0	0	0	2.45515
1.63955	0	0	0	4.03859
0	0	0	0	3.58036
0.669561	0	0	0	2.26022
0	1.04966	0	0	1.94584
1.93671	0	0	0	3.7268
1.06535	0	0	0	4.05652
0	1.81893	0	0	3.76785
2.5776	0	0	0	3.9761
1.62041	0	0	0	3.75739
0	1.44814	0	0	3.67579
2.21557	0	0	0.772213	4.14084
0	0	0	0	4.43661
0	0	0	0	4.49619
0	0	0	0	2.71078
0	0	0	0	3.28859
1.31428	1.17872	0	0	3.6154
0	0	0	0	2.52409
1.05683	1.22848	2.1047	0	3.58155
0	0	0	0	2.44
0	0	0	0	4.06352
1.01241	0	0	0	2.49168
0	0	0	0	4.10053
1.95245	0	0	0	2.0615
0	1.1374	1.59259	2.36647	3.38357
0	0	0	0	3.959
0	0	0	0	3.64587
0	0	1.96237	0	3.47767
1.22236	0	0	0	3.53701
0	0	0.713076	0	3.15512
1.69842	0	0	0	3.50915
0	0	0	0	4.34298
1.93085	0	0	1.24075	3.37427
1.01308	0	0	0	3.30736
1.14625	0	0	0	3.87994
1.10505	2.06462	0	0	2.91588
0	0	0	0	3.27001
2.02207	1.8338	0	0	1.72614
1.09648	0	0	0	1.42914
0	1.44889	0	0	1.99872
2.24912	0	0	0	1.94061
0	1.32649	0	0	3.601
0.945196	0	0	0	4.22616
2.60192	1.37611	0	0	1.53937
0	1.6923	0	0	3.9525
1.26723	0	0	0	4.0601
0	0.826807	0	0	3.33057
0	0	0	0	4.24725
0	1.86887	0	0	4.00753
2.43641	0	0	0	3.78694
0	0	0	0	2.08919
2.1006	0	0	0	2.77406
0	0	0	0	3.00224
0	0	0	0	3.88021
0	0.897942	0	0	3.04861
0	0	0	0	3.65426
0	0	0	0	1.45289
1.42421	0	0	0	2.8114
0.716541	0	0	0	3.99508
0	0	0	0	3.52695
0	0	0	0	3.83404
0	0	0	0	1.82808
0	0	0	1.25797	2.44016
1.33488	0	0	0	3.35121
0	0	0	0	3.25201
0	1.95297	0	0	4.13799
0	0	0	0	4.12839
0	0.59733	0	0	2.66819
1.18365	0	0	0	4.21788
2.53199	1.94935	0	0	2.93453
0	0	0	1.8129	3.79841
0	0	0	0	3.75433
1.02154	0	0	0	4.0582
1.23553	0	0	0	3.59137
0	0	0	0	3.57222
1.43728	0	0	0	2.58281
0	0	0	0	2.0269
2.05943	0	0	0	4.00055
1.15363	0	0	0	4.35852
2.33982	0	0	0	3.20888
0	0	0	0	3.5452
0.870748	0	0	0.954331	4.00775
0	1.33282	0	0	4.14858
1.09763	0	0	0	2.56913
1.52225	0	0	0	4.08959
1.38222	0	1.18784	0	2.7976
0	0	0	1.52698	2.33536
0	0	0	0	2.74418
1.23519	0	0.810236	0	3.54702
0.947994	0	0	0	4.10645
0	0	0	0	4.07607
1.39134	0	2.62259	0	4.10722
0	0	0	0	3.3748
0	0	0	0	1.33139
1.65798	0	0	0	2.31755
2.49792	0	0	0	1.16292
1.03177	0	1.46659	0	3.97289
0.930813	0	0	0	3.862
0	0	0	0	3.55916
0	0	2.38269	0	3.94766
0	1.04247	1.43741	0	3.80021
0.906123	0	2.31475	0	3.77386
1.33892	0	0	0	2.82292
0	0	0.616426	0	3.63462
0	0	0	0	3.88552
1.39727	0	0	0	3.00804
1.74617	1.2364	0	0	2.13278
0	0	0	0	3.31659
0	0	0	0	2.60888
1.08338	0	0	0	3.20936
0	0	0	0	1.74915
0	1.02749	0	0	1.00456
0	0	0	0	3.72585
0	0	0	0	2.28171
0	0	0	0	3.42884
0	0	1.81033	0	4.40208
0.901143	0	0	0	1.72264
0	1.31982	0	0	2.82503
0	0	0	0	1.97119
1.10967	1.13985	0	0	1.77488
0	0	1.81829	0	2.72359
0		0	0	3.39384
0		0	0	0
1.64509		1.00117	1.44467	1.25151
0		2.28489	0	2.79079
0		0	0	3.32447
1.03962		0	0	2.48837
0		0	1.78788	3.19548
1.01848		0	0	2.12505
2.0363		0	0	1.89907
1.92245		0	0	2.46714
0		0	0.450143	2.73335
0		0	0	0
1.52262		0	0	2.93352
0		0	0	1.39305
2.07417		0	0	2.27212
0		0	0	3.36753
1.47304		0	0	3.75342
1.00511		0	0.961159	1.88622
0		0	0	2.70699
1.1321		0	0	3.09847
1.08832		1.63355	0	3.25721
0		1.29987	0	0
1.46288		2.5554	0	2.81278
0.714511		0	0	2.89855
1.06748		0	0	2.83688
0		0	0	2.72478
0		0.871879	0	3.36967
1.90197		0	0	3.60303
2.11185		0.704384	0	2.24725
1.00237		0	0	1.84781
0		0	0	1.52402
0		2.73602	0	2.77652
0		0	0	2.84382
0		0	0	2.97606
1.07024		0	1.16793	1.41896
1.5222		0	0	2.34336
1.94814		0	0	1.10263
1.29793		0	0	2.98936
0.972879		0	0	0.84464
0		0	0	3.22969
1.81634		0	0	3.52665
0		0	0	3.12641
0		0	0	1.95124
2.29662		0	0	2.40642
1.11958		1.49012	0	2.54066
1.76679		1.85555	0	4.02665
0		0	1.42469	2.2186
0		0	0	3.07563
0		0	0	2.16722
0.588427		0	0	2.61051
0		0	0	3.19641
0		0	0	2.27546
2.00065		1.11254	0	2.83161
0		2.32438	0	3.14394
1.32934		1.72728	0	2.81717
2.77705		0	0	2.97336
0		0	0	3.09076
0		0	0	3.17496
0		0.920693	0	2.5556
0.850664		0	0	3.50039
0		0	0	3.38756
1.12306		0	1.19829	2.28652
1.16005		0	0	3.48557
1.88102		0	1.04259	2.63677
0		0	0	0
1.19173		0	0	1.91427
0.791502		0	1.98777	2.13457
0		0	0	1.92233
0		0	0	1.73531
0.989505		0	0	2.35779
1.48415		0.68671	0	1.65341
0		0	0	3.36694
0		0	0	0
1.52487		1.12167	0	0
1.05068		0	0	4.00211
0		0	0	2.19138
2.92038		1.78989	0	2.36667
0		0	0	4.34649
1.67828		0	2.06562	2.62717
1.48879		0	0	1.84135
0		0	0	2.25489
1.7184		0	0	3.25582
0		0	1.12208	3.293
3.10016		0	1.77671	3.38472
2.17733		0	0	2.0824
0		0	0	3.06019
1.06249		0	0	2.9477
1.11295		0	0	1.90278
1.91848		0	0	3.12279
0		1.4964	0	3.95244
0.887051		0	0	3.03058
0.594915		0	0	1.43435
1.85093		0	0	0
0		0	1.58002	2.27991
0		0	0	2.65654
0		0	0	3.65493
0		0	0	2.69717
0		0	0	2.35399
0		3.28989	0	3.55182
0		0	0	2.28405
0		0	0	3.92516
0		0	0	2.37265
0		0	0	2.87783
0		0	1.56191	1.94351
1.61635		0	0	2.32651
2.28613		0	0	3.06963
0.991473		0	0	2.34421
0		0	0	2.78712
1.22729		0	0	2.63069
0		0	0	2.54101
1.54908		0	0	3.43874
2.78853		0	0	2.87112
0		0	0	3.78485
0		2.8404	0	0
1.51399		0	0	3.11341
0		0	0	2.02938
0		0	0	1.86264
0		0	0	3.55155
1.08806		0	0	2.71235
2.17922		0	0	0.994683
1.9587		2.48261	0	0
0.663522		1.71261	1.21582	3.16055
0		0	0	3.76593
2.85841		0	0	3.88951
0.619898		0	0	0
0		0	0	0
1.5411		0	0	2.18651
0.895192		0	0	2.97733
0		0	1.00522	2.37047
0.998836		0	0	3.47025
0		0	0	1.55147
1.04509		0	0	2.99064
1.06835		0	0	3.37183
0		0	0	2.83372
1.05256		0	0	3.31817
2.50767		0	0	2.80754
0		0	0	3.07355
0		0	0	2.82931
0		0	0	3.00835
0		0	0	2.3567
0		0	0	2.32651
1.16915		0	0	2.79839
1.18515		0	0	0
1.51607		0	0.992327	2.58621
1.12475		1.2577	0	3.15899
2.85752		0	0	3.40551
1.00215		0	2.55888	1.46485
0		0	0	3.63889
1.28852		0	0	2.6012
1.88979		0	0	2.63152
0		0	0	2.23788
0		0	0	2.15179
0		0	0	3.53151
1.0839		0	0	2.33461
0		0	0	3.52007
0		0	0	2.59807
0		0	0	3.2545
1.61179		0	0	3.6299
1.26467		2.22648	0	3.34519
0.926092		1.20458	0	3.27477
0		0	0	0
0		0	0	1.48341
0		1.6589	0	2.7161
0		0	0	3.13209
0		0	0	4.29038
0		0	0	2.02218
1.16433		0	0	2.815
1.00248		0	0	1.82786
1.09502		0	0	2.74544
0.987862		0	0	1.51261
0		0	0	3.28353
0		0	0	1.58648
0.766185		0	0	1.54823
1.52066		1.3694	0	3.13981
0		0	0	3.88545
0		0	0	2.13517
0.907046		0	0	2.23999
0		0	0	3.22018
0		0	0	3.00629
0		0	0	1.56609
0		0	0	3.23959
2.24107		0	0	2.48972
0.670586		0	1.1148	2.1136
2.54056		0	0	1.77869
2.18285		0	0	3.38286
0		0	0	2.51348
2.24988		0	0	2.5821
0		0	0	2.26624
0		0	0	1.68302
1.13324		0	0	1.4283
1.0015		0	0	1.92229
0		0.450329	0	2.74324
0		0	0	2.78676
0		0	0	0.761653
1.60625		0	0	3.6025
1.0341		0	0	2.90802
0		0	0	0
0		0	0	3.03129
2.14944		0	0	2.81213
0		0	0	2.92282
0		0	0	2.08821
0		0	0	2.62799
0		0	0	0
0		0.819994	0	2.61356
0		0	0	1.13182
1.71859		0	0	2.45761
1.22627		0	0	3.55313
0		0	0	0
0		0	0	3.77029
1.26797		0	0	3.57876
1.67952		0	0	2.97733
0.665584		0	1.71584	3.47941
1.62859		0	0	1.73212
0		0	0	2.78415
0		0	0	3.38392
1.58865		0	0	1.98902
0		0	0	2.92919
1.67704		0	0	2.56606
0		1.63862	0.973698	3.12284
1.02508		0	0	1.94844
0		0	0	2.15958
0		0	0	0
1.27258		0	0	2.22019
0		0	0	2.35753
0.824643		0	0	0
0		1.31911	0	2.73602
1.10654		0.528553	0	0
0		0.70017	0	3.66823
1.31931		0	1.45348	2.73983
0		0	0	3.17949
0.838929		0	0	2.807
1.06735		0	0	2.82652
0		0	0	1.70778
0		0	0	0
1.06748		0	1.99881	2.58842
1.51427		0	0	2.87844
0		0	0	2.68889
1.35631		0	0	2.74855
0		0	0	2.11265
0.98386		0	0	0
0		0	0	3.34102
1.8965		0	0	1.23346
0		0	0	1.67229
0		0	0	2.17895
0		0	0	3.53461
0		0	0	2.48783
2.51142		0	0	3.74129
0		0	0	2.85751
0		1.09808	0	2.4677
0		0	0	3.55822
1.18768		0	0	1.49292
1.10397		0	0	2.25483
0.926829		0	1.82041	0.972163
0.716702		0	0	3.25744
1.04259		0	1.18863	1.82633
0.930906		0	0	2.7011
0		0	0	2.20965
1.65204		0	0	3.92257
0		0	0	2.41416
0.936434		0	0	3.14002
1.11791		0	0	1.00204
0		0	0	3.09961
2.4926		0	0	3.59906
1.99982		0.939557	0	2.98857
1.36907		1.30454	0	3.80568
1.28511		0	0	1.41659
0		0	0	3.66104
0.961159		1.09423	0	1.91897
0		0	0	2.86798
0		0.808025	0	2.5356
2.29181		0	0	3.32418
1.37721		0	0	1.95297
0		0	0	3.24032
0		0	0	0
0.6643		0	0	3.13301
1.04653		0	0	2.69727
0		0	0	3.45467
0		0	0	3.2955
1.30533		0	0	3.15596
0		0	0	2.64002
0		0	0	2.49787
0		0	0	2.94588
0		0.784767	0	1.41518
2.38953		0	0	2.09241
0		0	0	3.42993
0		0	0	3.41298
0		0	1.05744	3.27904
0		0	0	2.12694
0.495647		0	0	2.60176
0		0	0	3.3673
0		0	0	3.0838
0		0	0	0
0		0	0	2.28457
0		0	0	2.38921
0		0	0	3.13787
0.643783		0	0.910007	3.06974
0		0	0	2.50006
0		0	0	3.55494
1.07466		0	0.545291	2.11681
0		0	0	2.88218
0.82688		0	0	3.58482
0		0	0	3.47554
1.41873		0.997375	0	2.66052
0		0	0	2.31739
1.00166		0	0	2.72639
0		0	1.18911	3.0822
1.46148		1.75442	0	2.21903
1.00786		0	0	3.37985
0		0	0	0
0		0	0	2.72292
0		0	0	1.89106
1.54602		0	0	3.45535
0		0	0	2.91429
1.38953		1.81991	0	2.95679
0		0	0	1.62736
0		0	0	0
0		0	0	3.11508
0		0	0	2.33839
1.10708		0	0	2.61718
0		0	0	2.15807
0		0	0	1.22321
0		2.0877	0	2.31
0		0	0	2.26546
0		0	0	3.15049
0.821633		0	0	2.13814
0		0	0	2.57051
0		0	0	1.75314
1.72085		0	0	3.05776
0		3.06037	0	1.64144
1.09028		0	0	2.60217
0		0.750563	0	0
0		0	0	0
1.5033		0	0	2.62467
1.08468		0	0	2.12672
0		0	0	2.82244
1.2634		0	1.59582	3.43295
0		0	0	3.60972
1.27666		0	0	1.13182
1.7564		0	0	2.31229
0		0	0	3.64031
0.939367		0	0	2.01573
0		0	0	2.51703
0.296762		0	0	2.56643
0		0	0	3.40194
0		3.66786	0	2.88216
0		0	0	2.34763
1.89842		0	0	3.93167
1.51662		0	0	0
0		0	0	2.26507
0		2.22655	0	2.67436
0		0	0	1.12517
0		0	0	2.73902
0		0	0.903145	0.989452
0		0	0	3.89206
0.969107		0	1.06225	2.42845
0		0	0	2.95224
0		0	0	1.8917
0		0	0	3.05538
0		0	0	2.99884
1.41247		0	0	1.58792
0		0	0	3.55879
0		3.22067	0	1.16473
2.1172		0	0	1.79657
0		0	0	2.32589
0		0	1.40349	2.52463
0		0	0.932959	1.38502
0		0	0	1.64534
0		0	0	3.01292
0		0	0	3.02415
0		0	0	2.37253
0		0	0	2.98911
1.86833		0	0	3.07628
0		1.1955	0.927845	3.4089
0		0	0	3.5169
0		0	0	1.81062
0		0	0	2.32721
0		0	0	3.55178
0.846689		0	0	2.34421
1.06948		0	0	0
1.09875		0	0	1.19679
0		0	0	3.74674
0		0	0	0
1.21732		0	0	3.17254
0		0	0	3.29766
2.04153		0	0	3.12825
1.05818		0	0	0.803911
2.35261		0	0	2.34379
0		2.75266	0	1.66861
0		0	0	3.15603
1.80151		0	0	2.6454
0.872771		0	0	2.24088
0.850895		0	0	2.77785
1.2469		0	0	3.82145
0		0	0	2.23946
0		0	0	1.86648
2.32152		0	0	1.62155
0		0	0	3.4351
0		0	0.750327	3.41321
0		0	0	2.53913
0		0	1.81204	1.47317
0		0	0	3.09811
0		0	0	3.1508
0		0	0.940317	3.22613
1.40849		0	0	2.30414
0		0	0	2.45527
0		0	0	0.950421
0		0	0	1.55716
0		0	1.3254	2.67304
0		0	0	1.79245
1.20409		0	0	2.72036
0		0	0	3.16744
0		0	0	1.05499
0		1.3682	0	3.18344
0		1.30269	0	1.56669
0		0	0	4.00793
0		0	0	2.3009
0		0	0	1.30045
2.46375		0	0	2.3141
1.97012		0	0	1.16314
1.34971		0	1.03809	1.3409
2.22123		0	0	3.10062
0		0	2.03549	0
0.92979		0	0	0.791502
0		0	0	2.98531
1.15586		1.32264	0	1.70914
0		0.867531	0	3.23988
0		2.33878	0	0
0		0	0	4.04207
0		0	0	2.02082
0		0.982185	0	1.80876
0		0	0	1.41979
0.839302		0	0	1.23623
0		0	0	4.20426
0.99126		0	0	3.58527
0		0	0	2.77098
1.31084		0	0	3.95857
1.20737		0	1.58602	3.37778
1.10068		0	0	3.10852
0		0	2.33776	3.73329
0		0	0	3.22365
0.984595		0	0	2.11585
0		0	0	3.42526
0		0	0	3.05818
0		0	0	1.70483
1.83072		1.10276	0	1.40337
0		0	0	2.53212
1.61587		0.796417	0	3.04834
0		0	0	3.09999
0		0.86212	0	2.93135
0		0	1.16915	3.16495
2.5506		0	0	2.85525
1.1806		0	0	2.09568
0		0	0	0
1.32213		0	0	0.871071
0.933333		0	0	2.48449
0.623811		0	0	2.1958
0		0	0	3.65554
0		0	0	2.88901
2.74241		0	0	3.08716
0		0	0	0
0		0	0	2.77339
0		1.06723	0.79475	0.760559
0		0	0	3.79288
0		0	0	2.22471
0		0	0	3.72178
0		2.44511	0	3.67345
0		0	0	2.15011
0		0	0	1.84684
0.977508		0	0.870828	2.81238
0		2.59091	0	3.42493
0		1.3434	0	2.12882
0		0	0	2.80851
0		0	0	2.58904
1.11674		0	0	2.25013
2.16176		0	0	1.496
0		2.25051	0	1.77488
0		0	0	1.34971
0		0	0	2.61183
2.05864		0	0	3.78941
1.48244		0	0	3.08145
0		0	0	3.27707
1.82415		0	0	2.38024
0		0	0	2.55354
0		0	0	0.968093
1.16367		0	0	2.28425
1.64398		0	0	1.89529
0.824571		0	0.966072	3.22504
1.14057		0	0	1.82502
0		0	0	1.23901
1.63421		0	0	1.54864
0		0	0	2.41405
1.17351		0	1.73212	2.45739
0		0	0	0.78077
0		0	0	3.49797
0		0	0	3.14263
1.95557		0	0	2.6687
0		0	0	3.35693
0		0	0	2.99321
0		0	0	1.56681
0		1.09755	0	2.6939
0		0	0	3.26594
1.75779		0	1.7068	2.18266
0		0	0	1.18531
0		1.41813	0	3.57375
1.0661		0	0	4.08547
0		0	0	2.88422
2.45605		0	0	4.23379
0		0	1.37016	1.99104
0		0	0	2.68241
0		0	0	2.17387
2.05122		0	0	2.77798
0		0	0	1.68989
0		0	0	1.61458
2.12963		0.986595	0	1.73956
0		0	0	0
0		0	1.07062	3.47273
0		0	0	3.70194
1.08042		0	0	3.1316
0		0	0	3.2742
2.18418		0	0	1.84016
0		0	0.514885	4.26143
0		0	0	3.81365
1.98438		0	0.930255	3.20497
2.81164		0	0	1.89714
0		0	0	2.63934
1.24093		0	0	0
0		0	0.979166	1.96501
0		1.1795	0	2.2321
0		0	0.736444	2.55921
1.55716		0	0.790711	3.41625
0		0	0	0
2.32554		0	0	0
1.44467		0	0	2.87325
0		0	1.18594	1.20148
1.29234		0	0	1.03915
0		0	0	2.24423
0		0	1.16534	2.25947
0		1.46659	0	3.20637
1.70926		0	0	1.42661
0.983965		0	0	1.4943
0		0	0	3.35559
0		0	0	0
0		0	1.04761	2.56171
0		3.6534	0	2.80635
0		0	0	3.08959
0		0	0	2.44022
0		0	0	3.53369
0		0	0	3.59949
0.579482		0.99126	0	2.12283
0		0	0	2.67634
0		0	1.07264	1.89266
0		0	0	2.80279
1.17068		0	0	2.85841
0		0	0	3.03871
0.964261		0	0	1.729
1.38155		0	0.896909	2.32443
1.07454		0	0	2.78201
1.26742		0	0	0
0		0	0	1.58632
0		0	0	1.57818
0		0	0	0
0		0	0	2.47199
0		0	0.921695	3.12954
0		0	0	2.43128
0.939747		0	0	2.26768
0		0	0	2.90141
0.56098		0	0	2.14978
0		0	0	2.33195
0		0	0	2.92372
0		1.15067	0	2.48803
0		0	0	1.1374
1.0817		1.46098	0	1.63554
0		0	0	2.998
1.55333		0	1.16625	2.47398
0		2.21288	1.35205	3.3655
0		0	0	1.75786
0		0	0	2.86791
1.07836		0	0	1.58417
0		0	0	1.78306
1.87585		0	0	0
2.05077		0	0	0
0		0	0	1.84202
0		0	0	1.02691
0.877914		0	0	3.05881
1.15126		0	0.920511	4.05399
2.37159		0	0	0
0		0	0	2.66585
0		0	0	2.79032
0		0	0	3.29976
0		0	0	3.10033
0		0.479456	0	2.75718
1.88504		0	0	3.58469
0		0	0	2.56754
0		1.70483	0	0
0		0	0	2.50526
1.71634		1.31901	0	3.05461
0		0	0	2.6024
0		0	0	3.53558
2.29542		0	0	2.03053
1.58002		1.74758	0	1.83407
0		0	0	0
0		1.01723	1.11847	2.26882
0		0	0	3.19505
0		0	0	3.24746
1.27834		0.988498	0	0.993504
0		0	0	0
0		0.570511	0	1.55303
2.15921		0	0	2.49544
0		0	0.390389	2.23489
0		0	0	3.75098
0.804253		0	0	2.207
0		0	0	1.28473
1.36125		0	0	2.8168
0		1.0681	0	2.2398
0		0	0	1.62654
1.25509		1.51955	0	3.09884
3.00538		0	1.09961	2.18672
0.843959		0	0	2.15485
2.07308		0	0	1.79322
1.12686		0	0	4.29225
1.76058		0	0	1.19743
0		1.94292	0	2.35493
0		1.35503	0	2.66944
1.72738		0	0	2.17479
1.0283		0	0	3.4089
0		1.86771	0	3.83662
0		0	0	1.68119
1.01275		0	0	2.69568
0		0	0	1.01096
0		0	0	1.26641
0		0	0	0.78522
0		0	0	2.7949
0.63813		0	0.932585	2.34699
1.37777		0	0	1.75255
0		0	0	2.31456
0		1.9252	0	2.94995
0		0	0	1.64156
1.85033		0	0	0
0.932211		0	0	2.24634
0		0	0	1.46454
1.02108		0	0	2.47737
0.894081		0	0	2.70243
0		0	0	1.52459
2.31065		0	0	4.05565
0		0	0	1.95905
0.844489		0	0	3.443
0		1.49171	1.19808	2.8255
0		0	0	1.45684
0		1.49385	0	0
0		0	0	0
0		0	0	2.68627
0		0	0	2.55176
0		0	0	1.06911
0		0	0	2.11296
0		0	0	4.16713
0		0	0	0
0		0	0	3.26728
0		0	0	2.26314
0		0	0	4.31119
2.15955		0.979581	0	1.65838
2.53564		0	0	2.65342
		0	0.920421	3.27814
		0	0	1.26486
		0	0	2.4545
		0	0	3.05554
		0	0	2.61364
		0	0	0
		0	0	2.5733
		1.61684	0	0
		1.15945	0	2.90813
		1.82023	0	0
		0	0	3.63317
		2.93915	0.879643	3.72484
		0	0	2.23624
		0	0	2.34081
		0	0	2.68589
		1.03951	0	0
		0.796484	0	3.34261
		0.614122	0	2.80944
		0	0	1.77692
		1.58293	0	1.33468
		0	0	0.882624
		3.22093	0	3.97408
		1.44023	0	2.62259
		0	0	2.70395
		0	1.12784	2.34712
		0	0	2.29041
		0	0	1.69315
		0	0	3.23319
		0	1.29484	2.989
		0	0	3.5397
		0	0	2.96188
		0	0	3.07327
		0	0	1.30493
		1.28967	0	3.3699
		0	0	1.31941
		0	0	1.5437
		0	0	3.16328
		0.680348	0	2.77059
		0	0	0.869538
		1.64746	0	2.82631
		0	0	1.81433
		0	0	0
		0	0	1.28209
		0	0	3.15405
		0	0	2.2437
		0	0	2.76626
		0	0	0
		0	0	2.85952
		0	0	0.874478
		0	0	2.07887
		0	0	2.80858
		0	0	2.22178
		0	0	0
		0	0	1.79706
		0.978854	0	2.51038
		0	0	2.10375
		0	0	0
		2.02824	0	1.98289
		0.724563	0	2.96829
		0	0	3.30648
		0	0	1.9478
		0	0	3.83551
		0	0	3.81582
		0	0	2.91682
		3.00647	0	2.04241
		0	0	2.77095
		0	0	3.57203
		0	0	3.81807
		0	0	1.37877
		0	0	0
		0	0	3.42894
		0	0	1.55637
		0	0	2.30792
		0	1.41754	3.21658
		3.21581	0	1.92762
		0	0	3.72445
		0	0	2.74479
		1.36298	0	1.19759
		0	1.0599	2.31131
		0	0	3.80956
		0	0	3.76762
		0	1.03457	2.64483
		2.98911	0	2.87553
		0.962358	0	1.82513
		1.05183	0	2.22939
		0	0	1.87003
		0.863228	0	2.67357
		0	0	1.82967
		0	0	1.26158
		0	1.53251	3.03946
		0	0	2.55131
		0	0	3.06997
		0	1.19921	1.75153
		0	0	2.80517
		0	0	0
		0	0	2.76039
		0	0	3.33109
		0	0	2.73857
		1.13927	0	3.21153
		0.765569	0	1.41576
		0	0	2.16465
		0	0	3.24221
		0	0	2.31925
		0	0	3.78537
		0	0	3.34761
		0	0	3.03705
		1.48985	0	2.41234
		2.2252	0	0.836623
		0	0	1.89106
		0	0	3.39129
		0	0	3.42422
		0	0	2.30256
		1.45281	0	2.30857
		0	0	1.74891
		0	0	3.03043
		0	1.02336	3.69604
		0	0.789266	2.90503
		0	0	2.45918
		0	0	1.13927
		1.49573	0	1.04701
		0	0	2.30977
		0	0	0
		0	0	0
		1.72766	0	2.93303
		0	0	3.6282
		0	0	2.1854
		0	0	4.00859
		0	0	2.09929
		0	0	0
		0	0	2.87437
		1.54515	0	2.14677
		1.90339	0	3.2138
		0	0	3.80196
		0	0	3.67871
		0	0	3.67497
		0	0	2.89437
		0	0.826952	1.50212
		0.720475	0	3.60612
		0	0	0
		0	0	1.2836
		0	1.49372	2.7931
		0	0	2.28802
		0	0	3.25044
		0	0	3.215
		0	0	2.6944
		0	0.892376	1.72766
		0	0.819284	2.73932
		0	0	2.55908
		0	0	0
		0	0	3.16052
		0	0	3.21413
		0	0	2.88754
		0	0	2.25279
		0	0	0
		0	0	0
		0	0	3.5169
		0	0	2.48929
		1.52262	0	3.07146
		0	0	3.48533
		0	0	1.52684
		0	0	3.2346
		0	0	3.30757
		1.30857	0	0
		0	0	2.54344
		0	0	2.77353
		0	0	2.73205
		0	0	0
		0	0	0
		2.1028	0	4.12076
		0	0	3.36181
		0	0	2.87924
		0	0	3.25266
		0	0	2.5868
		0	0	1.86875
		0	0	2.04827
		0	1.07314	2.58842
		0	0	2.62171
		0	0	3.13796
		0	0	1.10404
		0	0	2.0049
		0	0	3.73086
		0	0	2.30809
		0	0	3.89234
		0	0	2.63592
		0	0	2.63188
		0	0	1.42254
		0	0	1.57676
		0	0	2.72027
		0	0	2.28683
		0	0	1.77102
		0	0	1.90835
		0	0	1.35546
		0	0	2.12737
		0	0	2.86541
		0	0	3.54806
		1.51455	1.03809	3.81634
		0	0	1.54515
		0	0	3.21998
		1.27927	0	3.39722
		0	0	1.88504
		1.00063	0	2.9718
		0	0	1.49842
		0	0	1.82742
		0	0	2.21562
		0	0	3.09686
		0	0	2.56166
		2.65518	0	4.05374
		0.835882	0	3.14998
		0	0	1.99569
		0.364795	0	4.40565
		0	0	2.59495
		0	0	3.05989
		0	0	4.22024
		0	0	2.05864
		0	0	3.54865
		0	0.856313	3.24785
		0	1.45692	2.23
		0	0	1.88693
		0	0	3.40666
		0	0	3.77035
		0	0	1.19937
		0	0	3.62912
		0	0	0
		0	0	2.8719
		2.79996	0	3.72203
		0	0	2.15057
		0	0	1.21017
		0	0	2.87674
		0	0	2.12197
		0	0	2.10893
		0	0	3.12305
		0.924713	0	2.47947
		1.44504	0	2.49924
		0	0	2.55577
		0	0	3.27646
		0	0	3.10761
		0	0	1.27927
		0	0	3.03788
		1.28967	1.51538	1.82067
		0	0	2.88371
		0	0	3.19782
		0	0	2.68266
		0	0	1.35727
		1.52276	0	1.90553
		0	0	0
		0	0	3.04357
		0	0	0
		0	0	2.22702
		0	0	2.59796
		0	0	2.65109
		0	0	2.91394
		1.68344	0.92343	3.02361
		0	0	1.44616
		0	0	2.13085
		2.70425	0	3.09508
		1.92395	0	0.705315
		0	0	1.93468
		0	0	2.51297
		0	0	0
		0	0	2.84365
		0	0	2.29461
		0	0	3.26586
		0	0	2.146
		0	0	2.53618
		0	0	3.72972
		0	0	1.92796
		0	0	1.95384
		0	0	2.69269
		0.734746	0	2.40566
		0	0	0
		0	0	0.752873
		0	0	2.58046
		0	0	2.59348
		0.522506	0	2.72514
		0	0	2.28452
		0	0	2.09308
		1.45106	0	2.53698
		0	0	2.12197
		1.29831	0	1.06685
		0	0	2.51
		0	0	2.81411
		0	0	1.79538
		0	0	2.47011
		0	0	2.13918
		0	0	2.57231
		1.43679	0	0
		1.27406	0	2.42281
		0	0
		0	0
		0	0
		0	0
		0	0
		0.993504	0.87399
		0	0
		0	0.825507
		0	0.95159
		0	0
		0	0
		0	0
		0	0
		0	0
		0	0
		0	0
		1.02726	0
		0	0
		0	0
		0	0
		0	0
		1.33681	0
		0	0
		0	0
		0	2.36318
		0.943851	0
		0	0
		0.778405	0
		0.836178	0
		0	0
		1.2314	0
		2.10406	0
		0	0
		0	0
		0	0
		0	0
		0	0
		0	0
		0	0
		0	1.39179
		0	0
		0	0
		1.11515	0
		0	0
		0	0.975342
		0	0
		0	0
		0	0
		0	0
		1.12194	0
		1.00005	0
		0.349265	0
		0	0
		2.57162	0
		0	0
		0	0
		0	0
		0	0
		0	0
		0	0
		1.5941	0.647581
		2.54886	0
		0	0
		0	0
		0	0
		0	0
		0	0
		0	0
		0	0
		0	0
		0	0
		0	0
		1.49399	0
		0.671896	0
		0	0
		0	0
		0	0
		0	0
		2.37194	0
		2.29061	0
		0.675146	0
		0	0
		1.56631	0
		0	0
		0	0
		0	0
		0	0
		0	0
		0	0
		0	0
		0	0
		0	0
		0	0
		0	0
		0	0
		0	0
		0	0
		0	0
		0	0
		0	0
		0	0
		1.46335	0
		0	0
		0	0
		0	0
		2.63212	0
		0	0
		0	0
		4.65469	0
		0	0
		0	0
		2.82298	0
		1.16081	0
		0	0
		0	0
		1.35439	0
		1.89346	0
		0	0
		0	0
		0	0
		0	0
		0	0
		0	0
		0	0
		0	0
		0.873583	0
		0	0
		0	0
		2.9969	0
		0.96577	0
		0	0
		0	0
		0	0
		0	0
		0	0
		0	0
		0	0
		0	0
		0	0.653808
		0	0
		2.66135	0
		0	0
		0	0
		0	0
		0	0
		0	0
		0	0
		0	0
		0	0
		0	0
		0	0
		0	0
		0	0.949837
		1.92545	0
		0	0
		0	0
		0	0
		0	0
		0	0
		0	0
		0	0
		0	0
		1.28929	0.922242
		0	0
		0	0
		0	0
		0	0.870828
		0.929883	0
		0	0
		0	0
		0	0
		0	0
		0	0
		0	0
		0	0
		0	0
		0	0.80906
		0.826446	0
		1.39184	0
		0	0
		2.49591	0
		0	0
		0	0
		0	0
		0	0
		0	0
		2.39055	0
		0	0
		0	0
		0	0
		2.04485	0
		0	0
		0	0
		0	0
		0	0.998457
		0	0
		0	0
		0	0
		0	0
		0	0
		0	0
		0	0
		0	0
		0	0
		0	0
		0	0
		0	0
		0	0
		0	0
		3.13664	0
		0	0
		0	0.909475
		0	0
		0	0
		0	0
		0	0
		0	0
		0	0
		0	0
		0	0
		0	0
		2.51059	0
		0	0
		0	0
		0	0
		0
		0
		2.22178
		0
		0
		0
		0
		0
		0
		0
		0
		0
		0.812322
		0
		1.31124
		0
		1.19502
		0
		0
		0
		0
		0
		2.25623
		0
		0
		1.88551
		0
		0
		0
		0
		0.910185
		0
		0
		0
		0
		0
		0
		0
		0
		1.69532
		0
		0
		0
		2.80651
		4.67957
		0
		0
		0
		0
		1.09463
		0
		0
		1.16322
		0
		0
		0
		0
		0
		0
		0
		0
		0
		0
		0
		2.91995
		0
		1.38278
		0
		0
		0
		0
		1.8211
		0
		0
		0
		0
		0
		0
		0
		0
		0
		0
		0
		0
		0
		0
		0
		0
		0.968397
		0
		0.892546
		0
		0
		0
		0
		0
		0
		0
		0
		0
		2.68092
		0.956349
		0
		0
		1.60497
		0
		2.05428
		0
		1.6558
		0.931931
		0
		0
		0
		0
		0
		0
		0
		0.379776
		0
		0
		1.85396
		1.95923
		0
		0
		1.03939
		0
		0
		0
		0
		0
		0
		0
		0
		0
		0
		0
		0
		0
		0
		0
		2.65231
		2.30267
		0
		0
		0
		0
		0
		1.03492
		0
		0
		0
		0.957386
		0
		0
		0
		0
		0
		0
		0
		0
		0
		0.929326
		0
		0
		0
		0
		0
		0
		0.936528
		0
		3.3284
		0
		0
		0
		0
		0
		0
		0
		0
		1.5229
		0
		0
		0
		1.30818
		0
		0
		2.21824
		1.24426
		0
		2.30511
		1.75363
		1.05183
		0
		0
		0
		0
		0
		0
		0
		0
		0
		0
		1.41588
		0
		0
		0
		1.61265
		0
		1.70299
		1.02703
		0
		0
		1.46098
		0
		0
		0
		0
		0
		0
		0
		0
		0
		0
		0
		0
		0
		0
		0
		0
		0.623409
		0
		0
		0
		0
		0
		1.71972
		0
		0
		0
		0
		0
		0
		0
		2.98799
		0
		0
		0
		1.67316
		0
		0
		0
		0
		0
		0
		0
		0
		0
		0
		0
		0
		0
		0
		1.00303
		0
		0
		0
		0
		0
		0
		1.45039
		0
		0
		0.620096
		0
		0
		0
		1.24058
		0
		0
		0
		0
		0
		0
		0
		1.32193
		0
		0
		0
		0
		0
		0
		0
		0
		0
		0
		0
		0
		0
		1.73666
		0
		0
		0
		0
		0
		0
		0
		0
		0
		0
		0
		0
		2.44511
		0
		0
		0
		0
		0
		0
		0
		0
		0
		0
		0
		0.76742
		0
		0
		0
		0
		0
		0
		0
		0
		0
		1.02006
		0
		0
		0
		0
		0
		0
		0
		0
		0.859441
		0
		0
		0
		0
		0
		1.80056
		0
		0
		0
		0
		0
		0
		0
		0
		3.51058
		0
		0
		0
		0
		0
		1.18657
		0
		0
		0
		0
		1.85411
		0
		0
		1.472
		0
		0
		0
		0
		0
		0
[truncated: 4 more rows]

## Sheet: Edn3
Characterization of trabecular meshwork clusters
TM-1	TM-2	TM-3	Uveal	Fibroblasts
2.29488	1.72995	0	0	0
1.69878	2.7244	0	0	0
1.15675	1.74092	1.48972	0	0
1.74331	2.31615	0	0	0
2.82373	1.26376	0	1.74266	0
2.32097	2.40321	0	2.44041	0
2.59332	2.30722	0.814909	1.01208	0
1.51234	2.17375	0	0.585697	0
1.96017	2.69997	0.883039	1.17748	0
3.40296	1.35867	0	0	0
1.89074	2.49616	0	0	1.13582
0	2.35977	0	1.25869	0
3.0845	0	0	1.80197	0
3.38205	1.58617	2.44044	1.21017	0
2.29803	2.13107	0	0	0.542592
0	2.03862	0	1.33057	0
2.35606	2.57152	0	1.35417	0
2.46605	2.59544	0.86133	1.17268	0
1.83072	0	0	0	0
2.1456	2.4672	1.41129	0	0.808438
0	2.46704	0	0	0
2.53377	1.8129	2.30244	0	0
0.959964	2.44247	0	0.954724	0
2.671	2.47517	0	1.94557	0
2.33902	2.63092	0	0	0
1.91765	2.7073	0	2.08204	1.9006
2.18295	2.00694	2.06969	1.91231	0
0	2.33258	0	0.913122	0
2.40154	2.14427	0	1.83248	0
1.10708	1.94728	0	2.89336	0
2.46803	1.79051	1.57742	2.49609	0
2.72781	2.02196	0.985436	0	1.02388
1.29349	2.37459	0	0	0
0	1.99339	0.825507	0	0
1.54952	1.17624	0	0	0
2.12748	2.72368	0	1.08377	0
1.99022	2.34091	0	0	0
0.996189	2.46408	0	0	0
0	1.71915	0.879066	1.9629	0
3.26156	0	2.39972	1.83204	0
3.01156	2.07701	1.05793	0	0
2.59824	0	0	1.29139	0
2.94734	1.39888	1.15541	0.815541	0
2.5891	2.62121	0	0	0
3.31873	1.91206	0	1.33509	0
2.56643	2.62158	0	0	0
1.71972	2.31602	0	0	0
2.96747	2.81596	0	1.51997	0.736103
2.71386	0	0.80289	0	1.4422
3.14526	1.90149	0	0	0
1.77596	2.05923	0	0	0
2.38347	1.78492	0	0	0
2.32007	0.863228	2.9218	0	0.89485
3.53441	1.032	0	0	0
1.60561	2.69803	0	1.16081	0
2.86698	1.84515	0	0	0
2.3805	2.83171	0	0	0
2.37481	1.23588	2.8942	0.997591	0
2.4392	2.34251	0	1.03539	0
0	3.28013	0	0.833373	0
1.35953	1.10303	2.16882	0	0.628469
2.64406	0	0	1.02645	0
2.56554	0.937189	2.31456	1.20885	0
3.02904	0	1.9935	0	3.6255
2.39491	2.70532	0.828911	0	0
2.59157	2.80457	0	2.20394	0
1.70324	2.72046	0	0.95907	0
3.48665	1.06573	2.59075	0	0
1.26077	1.14801	0	0	0
0	2.03341	2.38594	0	0
1.96897	2.70973	0	1.73666	0
1.53865	2.09121	2.1679	1.9975	0
2.39535	2.13081	0	2.72368	0
2.16403	2.05983	3.62141	1.04521	0
2.67081	2.94425	0	0	0
1.63068	0	0	0	0
2.41442	1.69062	0	0	2.15848
2.4478	2.81385	0	1.36558	0.719123
1.20835	2.57741	0.588677	2.90941	0
2.64009	1.77264	0	0	0
0	2.39563	0	0	3.05634
0	3.41325	0	0.900535	0
1.86709	2.2249	0	0	3.29283
1.62727	1.88472	0	0	1.00445
2.17134	2.10628	0	1.40977	0.788414
2.34057	0	1.25851	1.61329	0
1.88275	2.56932	0	1.74279	1.39066
2.65641	1.82349	0	0	0
2.70821	0	0	1.80692	0
2.90678	1.08429	0	2.92204	0
2.36361	1.58772	0	0	0.631875
2.13557	1.90359	0	1.0817	0
3.40253	1.51123	0	1.0861	0
2.53347	2.54344	1.34466	0	0
0	1.99991	0	0.857874	0
2.19344	0	2.89397	0	1.14159
1.63421	2.47078	0	0	0
2.69079	1.90586	1.32893	0	0
1.21199	2.18838	0	0	1.39225
3.79883	2.56292	0.868172	0	0
2.75848	3.47978	2.05778	2.02252	0
2.38603	1.94061	0	0	0
2.21899	2.76187	0	1.83137	0
2.38915	0	0	2.08471	0.992969
2.28723	2.3406	0	0	0
2.43927	2.25013	0.875294	0	0
2.6063	0	0	1.62716	0
2.60038	2.45139	0	0	0
0.927567	2.51398	2.01347	0	0
2.66639	1.2789	0	0	0
3.09223	2.26218	0.9867	0	0
1.53038	2.51144	1.43168	0	0
3.8053	2.96986	1.92612	1.3591	0
1.46314	2.6861	1.353	0	0
1.76038	1.85244	0	0	0
2.01799	0	0	0.914017	0
3.23131	1.30259	0.737296	0	0
2.13963	2.7676	0.880634	0	0
2.42845	2.59262	1.13132	0	0
1.8099	2.36784	1.56714	0	0
1.73234	1.37622	0	1.21265	0
0	2.20724	0	0	0
1.21332	1.75265	0	0	0
3.01439	0	0	0	0
1.34131	2.36265	1.80745	0	0
3.44602	1.96202	0	2.13348	0
2.11585	1.29677	2.91922	0	0
1.99991	2.87862	0	0	0
1.5788	0	0	0	0
2.30657	3.07965	0.774854	0	0
1.56146	1.1098	0	1.89615	0
2.20204	2.73739	0	0	0
1.02818	2.92513	0	1.96554	0
3.42935	1.37214	0	2.71958	0
2.47497	2.05983	0	0	0
1.6905	2.84241	0	2.21848	0
3.05121	1.09133	1.04152	1.88789	0
3.22388	2.89457	2.74931	0.529412	0
3.19211	2.56283	1.48566	1.74604	0
1.09582	2.76408	1.96818	1.12306	0
2.66928	2.51101	0	0	0
1.93439	2.97224	0	2.3833	0
2.51622	1.74169	0.720909	1.37788	1.19491
1.49627	3.14511	0.920693	1.06523	0
1.39715	1.24093	0.935022	1.12883	0.793355
2.66394	2.61585	0	1.6424	0
1.02542	1.84224	1.8412	0	0
2.21666	2.54465	0	2.52134	0
2.22822	2.96736	0	0	0
1.44603	3.3328	0.914017	0	0
1.94866	2.18909	0	2.69116	0
2.15667	1.92821	0	0	3.60607
2.58298	2.9645	1.01532	0	0
2.22349	1.2508	0	0	0
3.74849	2.31722	0	1.96536	0
2.07369	2.50978	0	0	0
2.58192	2.77682	1.35674	0	2.73384
2.79124	2.08209	0.457029	1.46595	0
3.44925	2.07994	0	2.01983	0
2.97955	2.955	0	1.28228	0
3.1741	2.67207	0	1.37611	0
2.80959	2.28478	0	0	0
2.58013	2.16879	0	0	0
2.05368	3.07626	1.08267	0.987439	0
3.59575	2.04915	0.434863	0	0
2.13317	2.40551	0	0	0
2.19592	2.50541	0	2.94985	0
3.30626	3.27149	0	0	0
1.95245	3.28451	0	0	0
3.04224	2.8423	0	0	0
0	2.58045	0.715632	2.78288	0
2.40215	2.74105	0	0	0
2.17283	2.82572	0	0	0
2.70686	2.01592	0	0	0
3.06637	3.2061	0	1.43655	0
2.44016	0	1.08871	0	0
2.01761	1.08429	1.4363	0	0
2.66678	2.35192	0	0	0
2.41581	1.0401	0	0	0
0	2.16836	0	0	1.13632
2.42939	0	0	2.5663	2.45601
2.63132	2.37062	0	0	0
1.84124	2.40734	0	0	0
3.23607	1.59238	0	1.06685	0
2.93464	1.35482	1.72185	0	0
1.91157	2.5387	3.75872	0	0
2.53775	1.02279	0	2.28405	0
0.953155	2.81156	0	0	0
1.11722	2.90166	0	0	0
0	3.96423	0	0	0
3.46063	1.10654	0	0	0
3.75905	2.00787	1.00742	0.847146	0
3.10502	2.62824	0	0	0
2.6318	1.99899	0	2.15938	0
1.88078	0	0	1.18295	0
0	1.88279	0	0.907267	0
1.59991	0	0	0	0
2.61999	2.41035	0.965367	1.0439	0
3.48994	1.48008	0	1.41352	0.613267
1.77001	2.12781	0	1.31143	0
1.45026	1.71372	0	2.01643	1.15788
2.92527	0	0	1.82487	0
2.04563	1.93168	0	2.87799	0
1.7821	0	0	0	0
2.41597	1.43606	0	0	0
1.33674	2.82746	0	1.54748	0
2.41535	1.4192	0	0	0
0.847908	0	0	0	0
3.28989	3.08046	3.21535	0	0.602934
0	1.88031	3.29487	3.98955	0
2.95155	0	0	0	0
3.06241	2.2152	0	0	0
1.77596	1.9478	0	2.67108	0
1.62793	0	0	1.1294	0
2.33069	1.6007	1.27862	1.19824	1.15229
2.16807	2.48227	0	2.89662	0.729645
0	0.707448	2.91235	0	0
2.05348	2.93394	0	1.79646	0
2.5456	2.60975	0	1.92609	0
0.928585	2.52	0	2.43869	0
2.26469	2.2287	1.74402	0	0
0	2.15498	0.523261	0	0
1.54777	2.92896	0.883539	1.41012	0
1.97853	1.99707	0	0	0
2.1296	1.7497	1.98913	0	0
1.67793	0.955118	1.30123	2.07092	0
2.5082	1.08662	0.853208	0	0
2.52986	0	0	2.11938	0
2.7812	2.51148	0	0	0
1.67001	0	0	1.03434	0
2.70321	0	0	0	0.818292
2.41107	0	0	1.44318	0
0	2.02423	0	0.852435	0
2.76268	1.01555	0	1.10926	0
2.81651	1.66157	0	0.946448	0
2.94584	0	0	1.41873	0
2.73885	1.56429	0.921786	2.88101	0
3.42274	1.79176	0	0	0
1.94437	0	0	0	0.701911
1.86325	2.20778	0	0	0
1.33077	2.2807	0	0	0
2.17513	2.39359	0	0	0
2.95647	2.11574	0	1.15081	0
0	0	0	0	0
2.81697	2.37991	0	0	0
1.76518	3.18599	0.994791	1.29034	0
2.98075	1.83005	0	0	3.43221
2.35839	2.18733	0.760923	0	0.90806
2.39276	0	0	3.32653	0
2.98063	1.6829	0	0	0
2.69688	1.95375	0	1.26605	0
2.56615	0	1.01686	0.865294	0
2.88834	1.06287	0	0	0
1.89039	1.32608	0	0	0
2.94419	1.71186	0	2.18874	0.700733
3.20457	2.72825	0	2.29686	0
2.2123	0	2.62675	0	0
2.53422	1.80014	0	0	0
1.93333	1.45819	0	2.33996	0
2.10685	0	0	0	0
1.99066	1.99149	0	0.960761	0
1.46826	1.73301	0	0	0
1.10695	1.90619	0	0	0
2.15229	2.58579	0	3.5192	0
1.69508	1.5791	0	0	0
3.05494	2.28014	0	0	0
2.39517	1.31203	1.70643	1.24093	0
1.77143	2.08548	0	0	0
2.16842	0	0	2.31774	0
1.71715	2.21302	0	0	0
2.42234	0	0	1.35354	2.32453
1.67917	1.14611	0	1.05953	0
1.93333	0	0.90332	1.14801	0
1.07213	0	0.760802	2.11569	0
0	0	1.03015	0	0
0	0	0	1.08235	0
2.59016	2.14095	0.71075	0	0
1.79846	2.58346	0	0	0
2.46408	0	0	1.21891	0
3.76282	2.43888	0	0	0
2.9383	0	0.815682	0	0
1.18958	2.20708	3.49084	0.922151	0
2.787	1.95688	0.745348	0	0
3.5327	1.52529	0	0	0
3.10884	1.70391	2.37724	1.51399	0
2.93658	1.04629	0	1.90936	0
3.06503	2.16705	1.95219	0	0
0	2.66259	0	0	0
1.87321	2.49693	0.941365	1.99748	0
1.1175	2.25002	1.5959	3.5316	0
2.61166	2.78915	1.78019	1.74774	0
3.15997	0	0	1.81223	0
1.22525	1.42087	0	0	0
2.65694	2.61669	0.571181	0	0
2.58891	2.34132	1.13453	0	0
3.98583	2.59394	0	1.43095	0
1.05026	2.1486	0.928214	0	0
2.67182	1.93274	0	0	0
2.53235	2.79226	1.44914	0	0
2.12274	2.0062	0.942128	1.25276	0
2.49862	1.7497	1.30288	0	0
2.10586	1.87875	0	0	0.960661
2.5494	1.81548	0	0	0
1.55083	1.95142	0	0	0
2.52514	0	0	1.70612	0
0	1.63123	0	1.65307	0
2.93267	2.09476	2.44608	0	0
2.01997	1.69423	0.415389	1.6744	0
1.80293	2.22858	0	0	0
0	1.22558	0	0	0
1.08493	2.77032	0	0	0
2.45637	1.29234	0.870264	0	0
2.26825	1.94497	0	0	0
1.95349	2.05072	1.6787	2.23374	0
3.18558	1.79489	0	0	0
0	1.5014	0.814138	3.38805	0
2.05447	2.5158	0	0	0
1.65102	2.08718	3.00885	0	0
0	0	0	0.993397	0
2.1256	0	0	0	0
2.10977	0	0	0	0
2.70422	0	0	2.28267	0
2.42328	0	0	0	0
2.12278	1.875	1.62969	1.71019	0
2.23033	0	2.01004	1.06986	0
0	3.48053	1.41628	2.8637	3.47089
2.93595	1.46335	0	1.23157	1.29802
3.53289	3.2672	0	0	0
2.23112	2.28544	0	0	0
1.90513	1.95557	0	0	0
2.71135	1.88251	0.582224	0	0
1.09146	1.59849	1.17909	1.29909	0
1.90294	2.65702	0	0	0
2.7144	2.42751	0.76637	0	0
2.41035	2.49967	0	0.992969	0
3.05757	1.93827	3.11633	0.972163	0
2.7022	1.44814	0	3.01824	0
2.35401	1.67811	0	0	0
0.93521	2.64236	2.48223	0	0
0	2.32235	0	1.00335	0
1.52374	1.97062	1.13898	1.97849	0
1.53094	1.4211	3.70084	0	0
2.47555	1.17872	0	1.25241	0
1.19438	0	2.56274	2.07187	0
2.88453	1.76337	4.02097	0	0
3.08514	2.27461	0	0	1.50208
0	1.07188	0	0	0
2.8196	1.14757	0	0	0
2.6294	0	0	1.08429	0
0	0	0	0	0
0	2.61826	0	2.66549	0.80562
0	1.38817	0	2.73113	0
1.25437	2.32851	0	0	0
2.18675	1.07645	3.45256	0	0
2.35905	0	0	1.52318	0
2.05368	2.28544	0	0.870667	0
2.9371	1.28587	0	1.7332	0
1.79566	0	1.04081	1.10871	0
1.69038	0	0	2.12521	1.0031
1.01308	0	1.11206	1.7808	0
1.14625	1.13467	0	0	0
1.61716	3.46481	0.541689	0	0
1.42902	2.07877	0	0	0
2.18208	1.2889	0	0	0
1.94317	1.37611	0	2.89522	0.950713
1.94112	2.01714	3.12895	0	0
3.03424	0	0	1.94677	1.6045
3.05465	0	3.56528	0	0
1.98695	0	0.935492	1.65752	0
2.69984	1.37611	0	1.63799	0
1.59342	1.93287	0	2.5327	0
2.15791	1.29677	0	0	0
0	0	0	0	0
2.50206	2.952	0	1.0499	0
3.07947	3.13218	0	3.05989	0
3.47493	2.2709	0	0	0
2.28695	2.2507	0	0	1.0187
3.03111	2.30918	1.67634	0	0
2.18348	2.28615	0	1.60447	0
1.73282	2.67357	0	0	0
3.23839	1.3633	0	3.16286	0
2.03255	1.07238	0	0	0.997267
1.12334	1.54081	0	0	0
1.98913	1.16307	0	0	0
2.75129	0	0	0	0
2.07938	2.32878	0	0	0
2.41191	0	0	0	0
1.26962	0	1.58176	3.19577	0
2.3444	1.75918	0	2.14649	0
2.50129	1.13754	0	0	0
2.15566	1.78802	1.64796	0	1.12174
0	2.57255	0	0	0
1.99695	2.26045	0.806168	0	0
2.05122	2.1229	0	0	0
1.48148	0	0	2.11955	0.528725
2.67472	0	0	0	0
2.63847	1.86644	0	2.42094	0
1.71765	1.37721	0	0	0
1.84568	1.2804	0.792957	0	0
3.02148	0	0	0	0
2.81779	0.978543	0	1.72085	0
2.36347	2.61288	0	0	0
4.18044	1.28416	0.823709	2.01912	0
3.42252	1.52995	0	0	0
2.26993	2.18991	0	1.00237	0
2.71265	0	0	0	0
2.13129	2.78391	0	1.43875	0
1.32903	0	0	2.49967	0
2.93453	2.49872	0	0	0
1.84459	2.58967	1.59113	1.40233	0
2.23636	0	0	1.0123	0
2.66909	1.98532	2.76127	0	0
0	2.59317	0	0	0
0	2.35106	1.03703	0	0
3.74864	0	0	0	0
3.07023	1.2711	0.810791	0.972265	0
1.11972	1.73474	0	0	0
1.95168	0	2.39181	0.99522	0
1.9806	1.14494	0	1.29851	0
1.33057	0	0	0.884039	0
2.80811	2.35407	0	0	0
2.73078	0	0.849207	0	0
1.52868	2.0427	3.19217	0	0
3.18007	1.79259	1.30425	0	0
2.2132	2.50232	2.1958	0	0
1.54617	2.61944	1.24084	1.9875	0
1.59378	1.87313	0	1.03574	0
3.14073	0	2.74701	0	0
1.33892	2.39228	0	0	0
2.96467	2.58098	3.02543	0	0
3.58098	1.53507	0	0	0
0.92508	0	1.52445	2.0363	0
1.74617	0	0	1.24233	0
1.65982	1.19357	0	1.24602	0
2.11079	0	0	3.73716	0
0	1.55982	0	0	0
1.12587	0	0	0	0
0	1.02749	0	0.843054	1.49546
2.14183	2.05132	0	0	0.98871
1.27722	2.30146	0	1.04857	0
2.46425	0	0.895021	0	0
0.856079	3.02521	0	0	0
3.58624	0	0	0	0.765385
2.45444	0	0	0	0
2.56042	2.84211	0	0	1.11833
3.06028	2.25184	0	1.95661	0
2.81189	2.91738	0	1.44368	0
0.944139		0	0	0
2.48433		0	0	0
2.87503		0	0	0
2.60937		2.9258	0	1.68077
2.42633		0	1.32304	0
1.03962		0	0	0
2.82287		0	2.39366	0
1.01848		0	0	0
2.49351		0	0.702733	0
3.73443		1.0237	0	0
2.86363		0	2.51533	0
0		0	1.20663	0
1.52262		0	0	0
0		0.738036	0	0
2.79163		3.53253	1.80905	0.807749
1.84823		0	1.37921	0.938418
2.54699		0	0	0
2.0705		0	1.76545	0
1.86956		0	0	0
3.26675		3.5928	0	0
2.18348		0	0	0
3.66763		3.71435	0.925723	0
0		0	0.715151	0
2.11653		0	3.03016	0.887471
1.57196		0	1.53937	0.764218
1.32446		0	2.2752	0
1.74227		0	0	0
2.78486		0	0	0
0		1.81042	1.25563	0
2.57056		0	1.00698	0.72715
1.78183		0	2.1924	1.85411
1.68738		3.08359	2.32223	0
1.82881		0	1.22661	0
1.45427		0	2.36245	0.709961
1.90928		0	1.69206	0
2.09981		0.922333	0	0
2.40026		0	0	0
0		0.900102	0	0
2.85965		0	3.69628	0
2.85436		1.49025	1.05463	0
2.16608		1.40441	0	0
2.19368		0	2.29662	0
3.52706		0	0	0
2.81217		0	1.61992	1.17655
2.22508		1.49012	0	0
2.37062		3.65755	0	0
1.47226		2.42024	0	0
1.20197		0.901056	1.14465	0
1.04057		0	2.1476	0
1.43618		0	0	0
1.70043		0	1.00193	0
2.19474		0	0	0
2.45586		0	0	0
0		1.81196	1.39184	0
0		3.63766	0.603346	0
3.04906		0	0.901317	0.805209
2.00815		0	1.44121	0
2.84812		0	0	0
2.51569		0	1.49318	0.732326
1.30357		0	2.18348	0
2.4009		0	1.14934	0
2.86756		1.86103	3.08329	0
1.68273		0	0	0
2.49489		0	0	0
2.10549		0	1.3884	1.30025
2.83612		0	0	1.35867
2.81464		0	0	0
1.22593		0	2.16227	0
0		0	0	0.938797
0.612453		0	0	0
2.68409		2.18575	1.27666	0
2.34404		0	0	0
2.19851		0	0	0
2.35948		3.69708	0	0
2.70451		0	0	0
3.2564		2.50489	0	0
2.92038		3.04238	0	0
2.28299		0	1.47981	0
2.64398		0.440961	1.4918	0
1.48879		0	1.18263	0
2.86126		1.95219	2.16551	0
2.06222		0	1.59457	0
2.83861		0	3.32957	0
3.201		0	2.48893	0.684657
1.82699		0.881628	0	0
2.3959		0	0.991793	1.12664
3.31455		0	0	0
1.62662		0	1.18752	0
2.16876		0	0	1.31203
2.60408		0	0	0
2.72652		0	0	0
1.77109		0	0	0
2.72842		0	0	0
2.73191		1.00106	2.3644	0
1.83424		0	0	0.904982
1.31045		0	1.57696	0
2.75225		0	0.956497	0
0		0.776974	0	0
0		0	0	0
2.01855		0	1.14319	0
1.93198		0	0	0
1.82342		0	0	0
1.85214		0	1.92558	0
2.34404		0	2.65237	0
1.95332		2.77192	1.44023	0
2.78892		0.845246	2.07106	0
1.47942		1.34236	0	0
1.64763		0	0	0
2.56954		0	0	0
1.27184		0	0	0
2.63727		0.854835	1.85737	0
3.51732		0.977612	0	0
2.38825		0	0	1.3529
2.61989		3.72102	0	0
2.45398		0	0	0
2.7967		0	2.75404	0
2.93137		0.871718	0	0.736273
2.41789		0	2.66042	0
2.69324		0.894593	0.949643	0
2.34251		0	0	0
1.10858		0.863545	0	0
1.89457		2.82742	3.38359	0
2.02252		0	0	0
2.52602		0	0	0
2.63053		0	0	0
0		0.978233	1.26068	0
2.62785		0.894166	0	0
2.5323		0	0	0
2.2561		0	0	0
1.94633		0	1.13956	0.80906
2.56579		0.555765	0	1.55147
2.12521		0	0	0
1.57302		3.52053	1.30045	0
1.26031		0	0	1.84628
1.05256		0	0	0
2.66211		0	0	0
2.6833		0	3.19485	0
2.32166		3.03977	1.14582	0
2.10427		0	2.08656	0
3.47209		0	1.7958	0.551052
2.16941		0	0	0
2.80547		0	1.00128	1.27248
1.18515		0	0	0
1.02142		0.932305	1.48047	0
2.86991		1.5636	0	0.642841
3.16687		0	0	0
2.06643		0	2.70191	0.510053
1.8409		1.5236	1.01465	0
3.39792		0.973391	0	1.84823
2.13896		0.634112	1.69242	0
3.03712		0	1.1575	0
2.54473		0	0.970022	0
2.6732		0	0	0
0		2.81774	1.03375	0
2.90325		0	1.49131	0
1.17484		0	0	0
2.12607		0	1.91436	0
2.19984		0	0	0
2.78819		0.975857	0	0
3.03592		2.97975	0	0
1.67071		0	0	0
2.25929		0	1.90602	0
1.4223		0	0	0.735367
2.19834		0	0	0
0		3.14299	1.53564	0
2.66556		0	0	0
0.550772		0	0	0
1.82052		0	0	0
1.60513		1.36125	0	0
0		0	1.15855	0
1.57803		0.631257	0	0
2.67662		0	2.31772	1.58648
1.91068		0	0	2.66245
2.93791		0.902796	0	0
1.77529		0	0	0
0		0	0	0
2.28869		0.704797	2.67069	0
2.26649		0	0	0
0		0	1.22203	0
1.72957		1.11117	1.89875	0
1.81519		3.5239	0	0
2.61044		0	1.94343	0
0.670586		0	2.21876	0
1.58834		0	1.80905	0
0.94558		0	0.972879	0
2.13896		3.05314	1.25869	0
0		0	0	0
1.35974		0	3.02975	0
0		0.749502	0	0
2.44482		0	0	1.4283
2.26299		0	1.64139	0
2.41469		0.450329	0	0
1.85874		0	1.53937	0
0		0	0	0
0		0	0	0
1.0341		2.89558	0	0.918743
0		0	2.99225	0
1.82139		0	0	0
2.78255		0.862991	1.83174	0
1.50657		0	0	0
2.5879		0	0	0
0		0.764893	0	0.77372
2.25546		0	0	0
2.45503		0	1.07024	0
1.4592		0	0	0
0		0	1.03107	0
0		0	0.913748	1.84943
2.82013		3.29827	1.51955	0
1.33313		0	0	0
2.7925		0	1.6558	0
2.41416		2.96708	2.0394	0
1.56496		0	1.95753	0
1.96642		0.968499	0	0
1.16557		0	0	0
2.72337		0.408606	2.86541	0
1.58865		0	1.02393	0.816104
2.50112		2.74991	1.55186	0
2.47438		0	0	1.6104
1.0229		0	0	0
2.93774		0	0	0
2.82505		0.692697	0	0
2.14516		0	0	0.888734
0		0	0	0.86212
2.27611		0	0	0
3.00647		0	0	0
2.36161		3.00473	1.062	0
2.84439		0.872528	0	0
1.53493		0	2.33279	0
1.63145		0	2.02233	0
0		0	1.31821	0
2.5514		3.14777	1.86864	0
3.09033		3.94794	0	0.798428
0		1.39555	0	0
1.13769		0	0	0
2.52158		0	0	0
1.84359		0	0	0
2.33111		0	0	0
1.35631		0	0	0
1.35674		0	0	1.03586
2.0411		0	0.751687	0
2.11761		0	0	0
0		0	0	0
1.16671		0	0	0
0		0	0.951493	0
1.62187		0	0	0
2.02938		0	2.13611	0
1.1831		0	0	0
1.64568		3.86097	1.2634	0
1.17253		2.19651	2.22655	0
1.88362		0	0	0
3.06876		0	0	0
2.57237		0	1.01555	0.884706
2.69045		0	2.86551	0
1.98596		0	2.00024	0
0		0	0	0
0.570077		0	0	0
2.02499		0	0	0
3.54792		3.03851	0	0
2.1181		0	0.916711	0
2.16955		0	3.47298	0
2.22288		0	0	0
1.45932		0	2.75037	0
1.32791		0	1.71186	0.840349
1.43362		0	0	0
1.36907		1.30454	0	2.11938
1.28511		0	0	0
1.47616		0	1.56984	0
3.6827		1.09423	0	0
1.12125		2.53555	1.59849	0.78199
2.54182		1.55401	0	0
2.29181		0	2.0984	0
1.69484		0	0	0
2.33069		0	0	0
1.13125		0.911606	1.22917	3.46631
2.43137		0	0	0
1.04653		0.783796	0	0
1.97831		2.01629	0	0
1.99076		0	1.00974	0
1.85282		0	1.66443	0
0		0.877832	0	0
1.31661		1.0388	0	0
2.43034		0	2.33271	0
2.30146		0	1.09835	3.4711
1.24619		0	0	1.80412
1.40989		1.04152	0	0
2.0069		0	0	0
1.58299		0	1.55982	0
1.47885		0	1.51955	0
1.9131		0	1.09888	1.25205
2.04692		1.80183	0	0
1.56325		0	0	0
1.02945		0	1.17763	0.954823
1.16035		0	0	0
0		0	0	0
0		0	3.16307	0
2.47182		0	2.85231	0
1.60149		0	1.58401	0
1.80253		0	1.70593	0
1.07466		0	0	0
2.70516		0.936623	0.837217	0.568745
1.58073		0	1.16854	1.36624
1.4952		0	0	0
1.98289		0	0	0
1.85232		0	0.932492	0
1.27654		0.835808	2.80374	0
0.797757		1.08506	0	0
2.39216		3.11398	0	0
2.0743		0	0.808991	0
2.81549		0	1.66373	0
0		3.52326	1.0298	0.82993
1.74774		0	0	0
3.53324		0	0	0
0		0	0.904106	0
0		0	1.08806	0
1.52108		1.17438	0	0
0		0	1.21133	1.34131
2.55705		0.965972	1.19614	0
1.35396		0	0	0
2.40943		0	1.46788	0
1.32659		0	0	0.97087
2.15229		0	0	0
1.37932		0	0	0
1.27545		0	1.03833	0
1.87609		0	0	0
1.99756		0	0	0
2.43223		1.44504	0	0
3.28214		1.16473	0	1.68175
1.72085		0	0	1.1079
2.74957		0	0.942989	0
1.93519		0	0	0
0		1.47123	0	0
1.9636		0	0	0
1.5033		0.67068	0	0
2.81348		0	0	0
0		0	0	0
2.78653		0	1.93131	0
0		0	1.61072	0
1.81958		0	0	0
2.73272		0	0.914106	0
3.13524		0	1.15259	0
3.3139		1.07175	0	0
1.29369		0	0.985331	0
2.11087		0	0	1.22491
2.37441		2.71894	2.73721	0
1.16923		0	0	0
1.56042		0	0	0.855068
1.56519		0	2.79843	0
2.5989		2.75293	0	2.62082
1.64273		0	0	1.67071
3.20213		1.63587	0	0
2.27951		0	0	0
1.67408		0	1.29369	2.1085
2.82952		0	2.9995	0
1.96501		2.90304	0	1.03381
2.2168		0	3.24288	0
0		0	0	0
2.42243		0	1.28511	0
1.37566		0	1.62974	0
1.98033		0	0	0
2.33391		0	1.04953	0
0		0	3.42422	0
1.58958		2.83497	2.47622	0
1.9237		0.939177	0	0
1.85623		0	0	0
0		2.62431	0	0
0		0	2.32748	0
1.26231		0	1.25285	0
2.22104		0	2.21848	0
0		0	0	0
1.75482		2.13963	1.05609	0
2.80011		0	1.69787	0
2.11665		0	0	0
3.45825		0	2.31987	0
2.90512		0	0	0
1.38412		0	0	0
2.00992		0.702527	0	0
1.85441		0	0	0
2.03595		0	0	0
3.56812		0	0	0
0		0	1.16081	2.07045
1.67305		0	1.8129	0
1.60354		0	0	0
0		0.772338	0	0
1.50289		0	0	0
2.29622		0	0	0
2.14294		0.854214	0	0
1.0656		0	0.915901	0
0		0	0	0
2.10533		0	0	0
0		0	1.07747	0
3.72358		0	1.57941	0
2.83913		0	2.97682	0
3.0367		0	0	0
2.2801		0	0	1.52496
2.75928		0	1.39972	0
2.32152		0	1.05622	0
1.97657		0	0	0
2.48742		0	1.47088	1.13054
0		0	0	0
2.49087		0	1.27018	0
1.14772		0	0	0.990462
0		0	0	1.05183
1.89489		0	1.41624	0
1.40849		0	1.10088	0
2.31273		0	0	1.02063
2.08548		0	0	0.950421
1.55171		0	0	1.25187
1.78926		0	1.54435	0.987862
2.44559		0	1.06936	2.03761
3.36746		0	1.72463	0
2.77124		0	0	0
0		0	1.70116	2.50404
2.04394		0	0	0
2.26291		0	1.21348	0
1.40581		0	0	0
2.46081		0	0	0
1.05536		1.78306	0	0
0		0	0	0
0		0	0	0
0.887135		0.838705	1.03809	0
1.96906		1.15833	0	0.844035
1.65221		1.04294	3.4107	0
1.72311		0	1.0433	1.22771
0		0	0	0
2.64337		0	0	0
0		0	0	0
0		0	0	0
2.47763		0	0	0
1.36613		0	0	0
2.64085		1.79357	0	0.993611
0		0	0	0
2.44391		0	0	2.1196
2.15566		0	0	0
0		0.430678	0	0
2.21666		1.38592	2.54174	0
0		0.760984	1.00215	0
0		0	1.07913	0
0.694701		0	0	0
2.32049		0.488021	3.07212	0
2.45918		0	0	0
1.47097		0	0.619026	0
2.09256		0	0	0
0		0	0	0
1.10438		0	0.987017	0
0		0	1.00963	0
2.93746		1.40048	0	0
3.22659		0	0	0
0		0	0	0
2.31918		0	0	1.26304
2.2321		0	3.31894	1.00985
0		1.3955	0	0
2.05014		0	1.1405	0
2.14527		0	0	0.977612
2.06414		3.08702	0	0
2.16503		1.95505	1.17007	0
1.82393		0	1.6072	1.60816
1.70593		0	0	0
0		2.84534	1.77139	0
0		1.01532	1.12223	0
2.26805		0.981455	0	0
1.07811		0	0	0.55998
1.81044		1.06723	0.79475	0
1.24443		0	0	0
0		0	2.68696	0
1.96237		0	1.81376	0
0		0	1.16261	1.31961
1.70557		0.90332	0.905069	0
1.25905		0	0.928585	0
2.86666		0	1.32914	0
2.0313		3.78865	1.25743	0
0.846157		0	0	0.85286
2.04231		0.27492	1.30887	0
0		2.48385	1.62498	0
0		0	0	0
2.16176		0	0	0
0		0	0	0
1.04259		0	0	0
0		1.032	0.923247	0
2.05864		2.52105	3.83122	0
0.993932		0	0	0
1.72141		2.74527	0	0
2.80895		1.38367	1.75344	0
2.18856		1.78286	2.48382	0
0		0	1.73666	0
2.28307		2.03804	0	0
1.46801		2.46408	0	0
2.42012		0	1.44814	0
2.76632		0	0.921057	0
0		0	1.04449	0
1.97243		0.961558	0	0
1.5791		0	1.62908	0
2.55808		0	0	0
0		0	0.866971	0
2.74931		0	1.78183	0
2.82422		2.85571	0	0
1.10614		0	0	0
3.54796		0	1.062	0
1.4746		0	0	0
1.11391		1.45264	0	0
2.96465		1.94454	1.11958	0
0		0	0	0
2.36078		2.04719	2.67648	0
0		0.781283	1.16186	0
0		0	0	0
2.15364		2.25089	2.20322	0
1.26962		0	1.30847	0
1.66079		0.618275	0	0
1.45427		0	1.68714	0
0		0	0	0
1.98677		0	2.26919	0
1.47903		0	0	0
0.994039		1.54675	0.974108	0
1.68077		0	0.956398	1.61458
3.20752		2.24182	1.02945	0
1.56082		0	1.67352	0.696514
1.95766		0	2.35952	0
1.92312		0	1.02991	0
2.53966		1.23866	0	0
1.62908		0	0	0
2.81939		0	1.01645	0
1.77447		0	1.10537	0
1.5824		0	0	0
2.34294		0	1.40372	0
1.59113		0	0	0
1.96644		0	0	0
2.90206		0	0	0
2.80622		2.36974	0	0
2.70029		0	0	0
0		0	2.78741	0
0.810236		0	0	0
2.23944		0	0	0
1.72564		1.16405	0	0
2.74612		0	1.04749	0
2.08749		0	1.18594	0
0		1.07543	0	0
1.10075		0	2.08483	0
2.72542		1.01712	0	2.44097
1.96255		0	0	0
0		0	0	0
1.79594		0	0	0
2.50043		0	0	0
1.30631		1.00139	0	2.48634
2.55796		0	1.87984	0
1.06225		0	0	0
0		0	1.07365	0
0		0.887471	0	0
0		0	0	0
1.98262		0	1.68559	0
0.579482		0	1.11972	0
2.58485		2.03245	0	0
3.21352		1.67281	1.91239	0
1.83215		1.03119	0	0
0		2.48621	0	0
3.04291		2.24892	0	0
1.76961		1.62041	2.18103	0
1.69957		0	2.11143	0
1.91485		0	1.1947	0
2.29565		0	1.7806	0
0		0	0	2.17151
0		2.35753	0	0
2.76955		2.37306	0	0
0		0	0	0
1.26276		2.43583	0	0
1.33716		0	0	0
1.41553		0	1.65204	1.97179
2.05368		0	3.51962	0
0.9182		2.09652	1.25366	0
1.91765		0	0	0
0		0	1.94728	0
1.98695		1.85641	1.81204	0
0		2.91572	0	0
3.02028		1.46098	0	0
2.7208		0	0	0
0		0	1.16625	0
0		0	1.35205	0
0		2.87404	1.18263	0.955511
2.22148		0	0	0
1.07836		0	1.6429	0
1.52543		0	0	0
1.32527		0	0	0
2.05077		0	0	0
1.21282		1.73263	1.04081	1.296
1.47123		0	0	0
2.50528		0	0	0
1.15126		0	1.7105	0
3.26795		2.7823	0	0
0		0	0.801058	0
2.30491		0	1.29503	0
2.16205		0	0	0
0		2.01516	0	0
2.81551		0.802177	0	0
1.33323		0	1.44827	0
1.81219		0	0	0
2.72364		1.17872	0	0
1.01904		0	0	0
1.71634		2.35982	1.62318	0
2.48483		0	0	0
1.58206		0	0	0
0		0	0	0
0		0	0	0
2.08486		0	1.68738	0
2.13107		1.01723	1.4086	0
0.847374		0	0	0
3.95456		0	0	0
1.27834		0	0	0
1.53251		0	1.32506	0
0		0.570511	1.70079	0
0		2.20688	1.32244	0
2.45458		0.940222	0.670446	0
1.80437		0	0	0
0		1.27221	0	0
1.58002		1.37181	0	0
1.91724		1.11805	1.71472	0
0.873177		1.57271	0	1.27591
1.92628		0	0	0
2.40085		0	0	0
1.57666		2.53832	0	0
2.0318		0	0.937851	0
3.23169		0	0	0
2.43622		0	0	0
2.73744		0	1.14479	0
2.21013		0	1.97083	1.43011
1.85737		0	0	0
2.20776		0	0	0
0		0	1.47362	0
2.17825		0	0	0
2.91993		0	0	1.15876
1.01275		0	0	0
0		0.834552	1.07607	0
2.02609		0	0	0
1.09357		0	0.885542	0
0		0	0	0
0.63813		0	1.7269	0
2.76192		0	2.22545	0
1.98451		0	0	0
2.4138		0	0	0
0		2.81287	0	0
1.85033		0	0	0
2.58934		0	1.21833	1.65375
2.2058		0	0	0
2.93183		0	0	1.6797
1.35845		0	0	0
0		0.787825	0.917342	0
1.53307		2.60811	0	0
1.875		0	0	0
2.56041		0	0	0
1.5089		0	1.72766	0
3.1518		1.53336	1.00172	0
2.2206		0	1.8418	1.86126
2.18874		0	0	0
1.60688		1.1157	1.3355	0
0.994683		0	0	0
1.30565		0	1.3943	0
0		0	0	0
3.03275		0.934177	0	0
0.929141		2.16825	0	1.31045
3.42318		0	0.988286	0
0		1.61056	0	0
2.65764		0	1.25062	0
1.5756		0	0	0
0		1.15511	0	0
		0	2.14613	0
		0	1.10438	0
		1.72425	1.67001	0
		0	0	0
		0	0	0
		0	0	0
		0	0	0
		1.10478	1.31841	0
		0	0	0
		0	1.17997	1.01836
		2.80534	0	0
		0	0	0
		0	0	0
		0	0.976166	0
		0	1.31055	1.42429
		1.03951	0	0
		0	1.72085	0
		0	1.65284	0
		0	1.52132	0
		1.07658	1.56594	0
		0	0	0
		0	0	0
		2.63092	0	0
		1.65085	1.27027	0
		0.666389	2.74874	0
		0	0	0
		0	0	0
		0	0	0
		1.55069	0	1.16923
		1.84988	1.73314	0
		0	0	0
		0.980205	0	0
		0	0	0
		0	1.16065	0
		1.93527	0	0
		0.691054	0	0
		1.2278	0	0
		0	0	1.62574
		1.82662	0	0
		0	0	0
		0	0	0
		0	0	1.93299
		0	1.22101	0
		0	0	0
		0	0	1.65136
		2.19883	0	0
		0	0.887471	0
		1.49278	0	0
		0	0	0
		1.28435	0	0
		0	1.61125	0
		0	1.12643	1.11708
		0.870344	1.18927	0
		0	0	0
		0	0	0
		0	2.66828	0
		0	0	0
		0	1.23191	0
		0.724563	1.3694	0
		0	2.14394	0
		2.78886	0	0
		0	0	0
		2.57004	0	0
		0	0	0
		0	0	0.984805
		0	0	0
		0	0	0
		0	1.23019	0
		0	0	0
		0	1.17345	0
		0	1.45339	0
		0.431963	0	0
		0	0	0.600508
		0	1.41754	0
		0	0	1.08442
		0	1.48653	0
		0	1.67634	2.4783
		0	0	2.69954
		1.48905	1.0599	0
		0	0	0
		0	0	0
		0	1.03457	0.696262
		0	1.72862	0
		0	1.14333	0
		0	1.12615	0
		0	0	0
		0	0	0
		2.02953	3.01547	1.08584
		1.34466	0	0
		0	1.03492	0
		0	0	0
		0	0	0.792229
		0	1.19921	0
		0	2.03906	0.830368
		0	0	0
		0	0	0
		0	0	1.30749
		0	1.05341	0
		0	0	0
		2.06703	0	0
		0	0	0
		0	2.63692	1.31701
		0	1.6055	0
		0	1.40989	0
		0	0	0.809613
		0	1.67528	0
		0	1.85562	0
		0	0	0
		1.17099	1.46098	0
		0.748034	3.3228	0
		0	0	0
		2.14294	1.15155	0
		0	1.70717	1.71019
		0	0	0
		0	0	0
		0	0	0
		0	1.52722	0.943755
		0	0	0
		0	1.57332	0
		1.00478	0	0
		0	0	0
		0	0.899539	0
		0	0.893995	1.22457
		0	0	0
		1.0916	0	0
		0	0	0
		0	0.95443	0
		1.64223	0	0
		0	0	0
		1.07074	1.13539	0
		1.87687	0	1.06101
		0	0	0.690508
		0	0	0
		0.674248	0	0
		0	0	0
		2.36274	0	0
		0	0	0
		0.720475	0	0
		0	0	0
		0	0.912319	0
		0	0	0
		1.96132	0.484094	0
		1.04188	2.11041	0
		0	1.42842	0
		0.915092	0	0
		0	0.892376	0
		0	0.819284	0
		0	0	0
		2.17065	0	0
		2.21484	1.08112	0.880221
		0.990408	0	0
		0	0	0
		0.933895	0.650679	0
		0	0	0
		2.42094	1.64021	0
		0	0	0
		0	0	0
		0	0	0
		0	0	1.09094
		0	1.02841	2.10501
		0	0	0
		0.84829	0	0
		0.854602	0	0
		0	1.68918	0
		0.853904	1.11999	0
		0.966173	0	0
		0	1.43496	0
		2.67445	0	0
		0	0	0
		0	0	0.96992
		2.29622	0	0
		0	0	0
		0	0	0
		0	0	0
		0	0	0
		1.11847	1.91304	0
		1.27517	1.90472	0
		0	2.18215	0
		0.453194	0	0
		0	0	0
		0	0	0
		0	0	1.39089
		0	1.8099	0
		0	1.23866	0
		0	0	0
		0	0	0
		0.361832	0	0
		0	0	0
		2.87799	0.963158	1.16656
		1.33139	0.876684	0
		1.27591	0	0
		2.1231	0	3.6486
		0.690607	0	0
		0.891611	0	0
		1.47877	0	0
		0	1.53636	0
		0	0	0
		1.97697	0	0
		0	1.0375	0
		0	1.38682	0
		0	0	0
		1.92921	1.28833	0
		0.944235	1.13711	0
		0	1.11021	0.773217
		0	1.28483	0
		2.73308	0	0
		0	1.4086	0
		0.835882	2.451	0
		0.885877	0	0
		0	1.51247	0
		0	0	1.84254
		0	0	0
		0	0.975033	0
		0	0	0
		0	1.58432	0
		0	1.31074	0
		1.13125	2.02623	0
		0	0	0
		2.33743	1.00314	0
		0	0.998619	0
		0	0	0
		0	0	0.858031
		0.833079	0	0
		0	0	0
		0	0.82414	0
		0	0.725387	0
		0	1.54327	1.21017
		1.03527	1.3271	0
		2.19492	0	0
		1.10424	1.15096	0
		0	1.06648	0
		1.39681	0	0
		2.37268	0	0
		0	1.07238	0
		1.45064	0	1.43156
		0	0.991687	0
		2.32693	0.903844	0
		1.15377	0	0
		0	1.02086	0
		0	2.06658	0
		0	0	0
		0	0.867211	0
		1.53137	0.925908	0
		0	0	0
		1.10736	0	0
		0	0	0
		0	0	0
		0	0	1.12104
		0	0	0
		0	1.54341	0
		0	0	0
		0	0.92343	0
		0	0	0
		0	0	0
		0	0	0
		0	0	0
		0	0	0
		0	0	0
		0	0	0
		0	0	0
		0	1.90407	0
		0	0	0
		2.23982	0	0
		1.63388	0	0
		1.1514	1.77312	0
		0	0	0
		0	0	0
		1.48972	0	0
		0	0	0
		0	0	0
		1.41047	1.00357	0
		2.70386	1.88908	0
		0	0	0
		0	1.08741	0
		0.76477	0	0
		0	0	0
		1.67837	0	0
		0	0	0
		0	1.18831	1.06685
		0	1.56564	0
		2.05536	0	0
		0.985962	1.12055	0
		0	0	0
		0	0	0
		2.02412	1.28986	0
		2.00342	0	0
		0	0.995866	0
		0	0
		0	0
		0	0
		0	0
		0	0
		2.25165	1.33313
		0	0.94751
		0	1.27147
		0	0
		0	0
		0	0.970022
		0	0
		0	0
		0	0
		0	0
		0	0
		0	0
		0	0
		0	0
		0	0
		0	0.851126
		0	2.65364
		1.28454	0
		2.59291	0
		0	1.43704
		0.943851	0
		0	1.26467
		0.778405	0
		0	1.51372
		0	1.99104
		0	0
		0	0
		0	2.06043
		1.80727	0
		0	0
		0	1.06598
		0	2.20695
		0	0
		0	1.07011
		1.11103	0
		0	0
		0	0
		0	0
		1.79197	0
		0	0.975342
		0	1.61168
		0	0
		0	0
		0	1.37966
		2.59711	0
		0	1.25833
		0.349265	0
		0	0
		0	0
		1.85396	0
		1.82852	0
		0	0.940507
		0	0.865773
		0.740437	2.5276
		0.429027	0
		2.92625	0.647581
		0	1.09436
		0	1.00237
		0	1.0539
		0	1.52136
		0	0
		1.38312	1.33626
		0	0
		0.861804	0
		0	1.97243
		0	1.5966
		0	0
		0	1.02222
		1.07018	0
		0	2.00328
		0	0
		0	0
		0	0
		0	0
		0	0
		0	0.899496
		0	1.08093
		1.7468	0
		0.941746	0
		0	0
		0	0
		0	0.852821
		1.95297	0
		1.31611	1.62859
		0	0
		0	0
		0.726653	0
		0.865773	0
		0.933895	0
		0	0
		0	0
		0	0
		0	0
		0	0
		0	1.09146
		0	1.84448
		1.69143	0
		0	0
		0	0
		0	1.01504
		0	0
		0	0
		0.875131	2.08492
		0	0
		0	1.9629
		0	0
		0	1.05353
		0	0
		0	0
		0	2.56016
		0	0
		0	1.28153
		0	0
		1.17717	0
		0	0
		0	0
		1.36743	0
		0	1.56131
		0	1.40095
		0.817373	0
		0	0
		2.31327	1.3065
		0	0
		0	0
		0	0
		1.67387	0
		0	0
		0	0
		0	0
		0	0
		0	0
		0	0
		0	0
		0	2.12618
		0	0
		0	0
		0	0
		0	0
		0.530591	1.89154
		1.53851	0
		1.34898	0
		0	0
		1.73033	2.05923
		0	0
		0	0
		0	1.1239
		0	0.959865
		0	1.42805
		1.92545	0
		0	0
		0	0
		0	0
		0	0
		0	0
		0	0.794284
		0.944619	0
		1.04378	1.42854
		0	0
		0	0
		1.05609	0
		0	0
		0.993611	1.32914
		0	0
		0	1.26962
		0	1.7979
		0	0
		0	0
		0	1.06911
		0	0
		0	0.986595
		0.754063	0
		0	0
		1.27267	1.71335
		0	1.63821
		0.800045	0
		0	2.31278
		0	0
		0	1.00204
		0	1.16992
		0	1.15661
		0	0.998024
		1.16451	0
		1.31941	0
		0	1.48481
		0	1.9894
		0	0
		1.73288	0
		2.4023	1.76438
		0	0
		0	0
		1.21382	0
		0	0
		0	1.0368
		0	0
		0	0
		1.77529	0
		0	0
		0	0
		0	0
		0	0
		1.40569	0
		0	1.66721
		0	1.54312
		0	1.23105
		0	1.62454
		0	0
		1.55612	0
		0.978025	0
		0.746105	1.09888
		0	0.867011
		2.71323	0
		0	0
		0	0
		0	0
		1.73129	0
		0	1.49937
		0	2.21848
		1.08967	0
		0	0
		0	0
		0
		0
		0
		0
		0
		0
		0
		0
		1.16785
		1.1294
		3.34365
		1.55347
		0.812322
		0
		0
		0
		0
		2.06272
		0
		0
		0
		0
		0
		2.86448
		0
		0
		0
		0
		2.76326
		0
		0
		0
		0
		0
		0
		0
		0
		0
		0
		0
		0
		0
		0
		0
		0
		0
		1.13567
		0
		2.66259
		0
		0
		3.4852
		0
		0
		0
		0.564688
		0
		0
		0
		0
		0
		0
		0
		0
		2.37441
		0
		1.38278
		0
		0
		0
		0
		2.80554
		0.722159
		1.18075
		0
		0
		0
		0
		0
		0.714565
		1.48733
		0
		0
		0.453131
		0
		0
		2.46408
		0
		0
		0.365401
		0
		0
		1.92171
		0
		0
		1.55186
		3.24011
		0
		0
		0
		0
		0.956349
		0
		1.37159
		2.19226
		0
		1.71093
		0
		2.88754
		0
		0
		0
		0
		0
		0.685486
		0.846233
		0
		0
		0
		0
		0.852821
		1.95923
		1.35268
		0
		0
		0
		0
		0
		0
		0
		0
		0
		0
		0
		0
		0
		0
		0
		0
		0
		1.68559
		2.30267
		1.56839
		0
		0
		0
		0
		2.31
		1.02074
		0
		0.966577
		0
		0.883705
		0
		0
		0
		0
		0
		0
		0
		0
		0
		0.512699
		0
		1.17795
		0
		0
		0
		0
		0
		0
		0
		2.02556
		0
		0
		0
		0
		1.18484
		0
		0
		0
		0
		0
		0
		0
		0
		0
		2.12955
		1.412
		0
		1.22017
		2.33355
		0
		0
		0
		1.23669
		0
		0
		1.81893
		0
		0
		2.57199
		0
		2.15769
		0
		0
		1.61265
		0
		0
		0
		0
		0
		1.46098
		1.10885
		0
		0
		0
		1.80948
		0
		0
		0
		0
		0
		0.590107
		0
		0
		1.05208
		0
		1.42015
		0
		0.853208
		0
		0
		0
		0
		1.40003
		0
		0
		0
		0
		2.24912
		0
		0
		0
		0
		0
		1.01286
		0
		0
		0
		0
		1.78926
		0
		0
		0
		0
		0
		0
		3.36836
		2.84509
		0
		0
		0
		0
		0
		0
		3.55868
		0
		1.77743
		1.77447
		0
		0.777387
		0
		0
		1.55465
		0
		0
		2.36842
		1.6744
		0
		0
		0
		0
		0
		0
		0
		0
		1.76578
		0
		0
		0
		0
		0.992007
		1.92595
		0.876029
		0
		0
		0.891611
		0
		0
		0
		2.01347
		0
		0
		0
		0
		0
		0
		0
		0
		0
		1.50643
		0
		0
		0
		0
		0
		0
		1.31801
		0
		2.10322
		0
		0
		0.76742
		0
		0
		0
		0.870869
		0
		0
		0
		0
		1.12813
		0
		1.46736
		1.5274
		0
		0
		0
		0.385617
		0
		0
		0
		0
		0
		0
		0
		0
		3.05458
		0
		0
		0
		0
		0.737808
		0
		0
		0
		0
		2.07785
		0
		0
		0
		0
		0
		0
		0
		0
		0
		0
		2.22324
		2.80185
		2.40459
		0
		0
		0
		0
		2.35493
		0
[truncated: 4 more rows]

## Sheet: Fmo2
Characterization of trabecular meshwork clusters
TM-1	TM-2	TM-3	Uveal	Fibroblasts
0	0	0	0	0
0	0.948963	0	0	0
0	0	0	0	0
0	0	0	0	0
0	0	0	0	0
0	0	0	0	0
0	0	0	0	0
0	0	0	0	0
0	0	0	0	0
0.897167	0	0	0	0
0	0	0	0	0
1.15318	0.62684	0	0	0
2.49514	0	0	0	0
0	0	0	0	2.1332
0	0	0	0	0
0	0	0	0	1.47149
0	0	0	0	0
0	0	0	0	0
0	0	0	0	0
0	0	0	0	0
0	0	0	0	0.690111
0	0	0	0	0
0	0	0	0	0
0	0	0	0	0
0.713554	0	0	0	0
0	0	0	0	0
0	0	0	0	0
0	0	0	0	0
0	0	0	0	0
0	0	0	0	0
0	0	1.07201	0	0
0	0	0	0	0
0	0	0	0	0
0	0	0	0	0.917793
0	0	0	0	0.99126
0	0	0	0	0
0	0	0	0	0
0	0	0	0	1.72576
0	0	0	0	0
0	0	0	0	0
0	0	0	0	0
0	0	0	0	0
0	1.39888	0	0	0
0	0	0	0	0
0	0	0	0.875539	0
0	0	0	0	0
0	0	0	0	1.00074
0	0	0	0	0
1.10276	0	0	0	0.961259
0	1.06423	0.901664	0	0
0	0	0	0	0
0	0	0	0	0
0	0	1.01431	0	0
0	0	0	0	0
0	0	0	0	0
0	1.2987	0	0	0
0	0	0	0	0.927106
0	0	0	0	0
0	0	0	0	0
1.09002	0	0	0	0
0	0	0	0	0
0	0	0	0	0
0	1.41235	0	0	0
0	0	0	0	0
1.66235	0	0	0	0
0	0	0	0	0
0	0	0	0	0
0	0	0	0	0
0	0	0	0	0
0	0	0	0	0
0	0	0	0	0
0	0	0	0	0
1.6072	0	0	0	0
0	0	0	0	0
0	0	0	0	0
0	0	1.06535	0	0
0	0	0	0	0
0	0	0	0	0
0	0	0	0	1.17725
0	0	0	0	0
0	0	0	0	0
0	0	0	0	1.76907
0	1.11944	0	0	0
0	0	0	0	0
0	0	0	0	0.788414
0	0	0	0	0
0	0	0	0	0
0.702527	0	0	0	0
0	0	0	0	0
0	0	0	0	1.2418
0.790119	0	0	0	0
0	0	0	0	0
0	0	0	0	0
0	0	0	0	0
0	0	0	0	0
0	0	0	0	0
0	0	0	0	0
0	0	0	0	0
0	1.09199	0	0	0
1.15765	0	0	0	0
0	0	0	0	0
0	0	0	0	0
0.970632	0	0	0	0
0	0	0	0	0.614979
0	0	0	0	0
0	0	0	0	0
0	0	0	0	0
0	0	0	0	0
0	0	0	0	0
0.55605	0	0	0	0
0	0	0	0	0
0	0	0	0	0
0	0	0	0	0
0.978233	0	0	0	0
0	0	0	0	0
0	0	0	0	0
0	0	0	0	0
0	0.603722	0	0	0
1.12111	0	0	0	0
0	0	0	0	0
0	0	0	0	0
0	0	0	0	0
0	0	0	0	0
1.44207	0	0	0	0
0	1.07289	0	0	0
0	0	0	0	0
0	0	0	0	0
0	0	0	0	0
0	0	0	0	0
0	0	0	0	0
0	0	0	0	0
0	0	0	0	0
0	0	0	0	0
0	0	0	0	0
0.937851	1.48666	0	0	0
0	0	0	0	0
0	0	0	0	0
0	1.14246	0	0	0
0	0	0	0	0
0	1.05014	0	0	0
1.79776	0	0	0	0
0.908237	2.32902	0	0	0
0	0	0	0	0
0	1.95453	0	0	0
0	0	0	0	1.23011
0	1.03364	0	0	0
0	0	0	0	1.76478
0	0	0	0	0
0	0.840349	0	0	0
0	0	0	0	0
0	0	0	0	0
0	0	0	0	0.913301
0	0	0	0	0
0	0	0	0	0
1.37655	0	0	0	0
0	0	0	0	0
0	0	0	0	0
0	0	0	0	0
0	0	0	0	0
1.80734	0	0	0	0
0	0	0	0	0
0	0	0	0	1.15571
0	0	0	0	0
0	0	0	0	0
0	0	0	0	0
0	0	0	0	0
0	0	0	0	0
0.868493	0	0	0	0
0	0	0	0	0
0	0	0	0	0
0	0	0	0	0
0	0	0	0	0
0	0	0	0	0
0	0	0	0	0
0	0	0	0	0
0	0	0	0	0
0	0	0	0	0
0.608188	0	0	0	0
0	0	0	0	0
0	0	0	0	0
0	0	0	0	0
0	0	0	0	0
1.60508	0	0	0	0
0	0	0	0	0
1.09173	0	0	0	0
0	1.20376	0	0	0
0	0	2.76234	0	0
0	0	0	0	0
0	0	0	0	0
1.05256	0	0	0	0
0	0	0	0	0
1.09715	0	0	0	0
1.58401	0	0	0	0
0	0	0	0	0
0	0	0	0	0.684316
0	0	0	0	0
0	0	0	0	0
0	0	0	0	0
0	0	0	0	0
0	0	0	0	0.934083
0	0	0	0	0
0	0	0	0	0
0.853053	0.779426	0	0	0
0	0	0	0	0
0	0	0	0	0
0	0	0	0	0
0	0	0	0	0
0	0	0	0	0
0	0	0	0	0
0	0	0	0	0
0	0	0	0	0.964261
0	0.967992	0	0	0
0	0	0	0	0.945388
0	0	0	0	0
0	0	0	0	0
0	0	0	0	0
2.41049	0	0	0	0
1.18326	0	0	0	0
0.903757	0	0	0	0
0	0	0	0	0
0	0	0	0	0
0	0	0	0	0
0	0	0	0	0
0	0	0	0	1.1915
0	0	0.718583	0	0
0	0	0	0	1.33385
0	0	0	0	0
0	0	0	0	0
0	0	0	0	1.0499
1.90948	0	0	0	0
0	0	0	0	0
0	0	0	0	0
0	0	0	0	0
0	0	0	0	0.903494
0	0	0	0	0
0	0	0	0	0
0	0	0	0	0
0	0	0	0	0
0	0	0	0	0
0	0	0	1.1331	0
0	0	0	0	0
1.08209	0	0	0	0
0.977301	0	0	0	0
0	0	0.951688	0	0
1.01063	0	0	0	0
0	0	0	0	0
0.774223	0	0	0	0
1.75561	0	0.760923	0	0
0	0	0	0	0
0.939367	0	0	0	0
0	0	0	0	0
0	0	0	0.865294	0.664758
0	0	0	0	0
0	0	0	0	0
1.02945	0	0	0	0
0	0	0	0	0
0	0	0	0	0
0	0	0	0	0
0	0	0	0	0
0	0	0	0	1.14137
0	1.13424	0	0	0
0	0	0	0	2.52382
0	0	0	0	0
0	0	0	0	0
0	0	0	0	0
0	0	0	0	0
1.09662	0	0	0	0
0	0	0	0	0
0	0	0	0	0
0.566132	0	0	0	0
0	1.80777	0	0	0
1.67917	1.14611	0	0	0
0	0	0	0	0
0	0	0	0	0
0	0	0	0	0
0	0	0	0	0
0	0	0	0	0
0	0	0	0	0
0	0	0	0	0
0	0	0	0	0
0	0	0	0	0
0	0	0	0	0.806717
0.92554	0	0	0	0
0	0	0	0	0
0	0	0	0	0
1.44591	0	0	0	0
0	0	0	0	0
1.14144	0	0	0	0
0	0	0	0	0
0	0	0	0	0
0	0	0	0	0
0	0	0	0	0
0	0	0	0	0
0	0	0	0	0
0	0	0	0	0
0	0	0	0	0
0	0	0	0	0
0	0	0	0	0
0	0	0	0	0
0	0	0	0	0
0	0	0	0	0
0	0	0	0	0
0	0	0	0	0
0	0	0	0	0
0.890593	0	0	0	1.32466
0	1.24303	0	0	0
0	0	0	0	0
0	0	0	0	0
0	0	0	0	0
0	0	0	0	0
0	0	0	0	0
0	0	0	0	0
0	0	0	0	0
0	0	0	0	0
0.743781	0	0	0	0
0	0	0	0	0
0	0	0	0	0
0	0	0	0	0
0	0	0	0	0
0	0	0	0	0
0	0	0	0	0
0	0	0	0	1.16717
0	0	0	0	0
1.0433	0	0	0	0
0	0	0	0	0
0	0	0	0	0
0	0	0	0	0
0	0	0	0	0
0	0	0	0	0
0	0	0	0	1.48932
0	0	0	0	1.94584
0	0	0	0	0
1.06535	0	0	0	0
0	1.2761	0	0	0
0	0	0	0	0
0	0	0	0	0
0	0	0	0	0
0	0	0	0	0
0	0	0	0	0
0	0	0	0	0.67491
0.786846	0.804253	0	0	0
0	0	0	0	0
0	0	0	0	0
0	0	0	0	0
0	0	0	0	1.11667
0	0	0	0	0
0	0	0	0	0
0	0	0	0	1.16823
0	0	0	0	0
0.920875	0	0	0	0
0	0	0	0	0
0	0	0	0	0
0	0	0	0	1.13534
0	0	0	0	0.602073
0	0	0	0	0
0	0	0	0	0
1.1733	0	0	0	0
0	0	0	0	0
0	0	0	0	0
0	0	0	0	0
0	0	0	0	1.21523
0	0	0	0	0
0	0	0	0	1.0808
0	0	0	0	0
0	0	0	0	0
0	0	0	0	0
1.65626	0	0	0	0
0	0	0	0	0
0	0	0	0	0
0	0	0	0	1.04057
0	0	0	0	0
0	0	0	0	0
0	0	0	0	0
0	0	0	0	0
0	1.31921	0	0	0
0	0	0	0	0
0	0	0	0	1.0187
0	0	0	0	0
0	0	0	0	0
0	0	0	0	0
0	0	0	0	0
0	0	0	0	0
0	0	0	0	0
0	0	0	0	0
0	0	0	0	0
0	0.843129	0	0	0
0	0	0	0.916621	0
0	0	0	0	0
0	2.10554	0	0	0
0	0	0	0	0.837812
0	0	0	0	0
0	0	0	0	0
0.646844	0	0	0	0
0	0	0	0	0
0.757597	0	0	0	0
1.07492	0	0	0	0
0	0.86133	0	0	0
0	0	0	0	0
0	0	0	0	0
0	0	0	0	0
0	0	0	0	0
0	0	0	0	0
0	0	0	0	0
0	2.1085	0	0	0
0	0	0	0	0
0.941269	0	0	0	0
0	0	0	0	0
0	1.64779	0	0	0
0	0	0	0	0
0.51024	0	0	0	0
0	0	0	0	0
0.913033	0	0	0	0
0	0	0	0	0
0	0	1.86601	0	0
0	0	0	0	0
0	0	0	0	0.870909
0	0	0	0	0.66752
0	0	0	0	0
0	0	0	0	0
0	0	0	0	0
0.882208	0	0	0	0
0	0	0	0	0
0	0	0	0	0
0	0	0	0	0
0	0	0	0	0
0	0	0	0	0
1.08558	0	0	0	0
0	0	0	0	0
0	0	0	0	0
0.733168	0	0.616426	0	0
0	0	0	0	0
0	0	0	0	0
1.74617	0	0	0	1.69799
0	0	0	0	0
0	0	0	0	0
0	1.55982	0	0	0
0	0	0	0	0
0	0	0	0	0
0	0	0	0	1.47603
0	0	0	0	0.487414
0	0	0	0	0
0	0	0	0	0
0	0	0	0	0
0	1.31982	0	0	0
1.48428	0	0	0	0
0	0	0	0	0
0	0	0	0	0
0.944139		0	0	0
0		0	1.28153	0
0		0	0	0
0		0	0	0
0		0.909387	0	0
0		0	0	0
0		0	0	0
0		0	0	0
0		0	0	0
1.08042		0	0	0.731822
0		0	0	0
0		0	0	0
0		0	0	0
0		0	0	0
0		0	0	0
0		0	0	0
0		0	0	0
0		0	0	0
1.03974		0	0	0
0		0	0	0
0		0	0	0.839228
0		0	0	0
0		0.529814	0	0
0		1.59634	0	0
0		0	0	0
0		0	0	0
0		0	0	0
0		0	0	0
0		0	0	0
0		0	0	0
0		0	0	1.02795
0		0	0	0
0		0	0	0
0		0	0	0
1.07024		0	0	0
0		0	0	0
0		0	0	1.95107
0		0	0	0
0		0	0	0
0		0	0	0.794617
0		0	0	1.079
0		0	0	0
0		0	0	1.61442
0		0	0	0
0		0	0	0
0		0	0	0
0		0	0	0
0		0	0	0
0		0	0	0
0		0	0	0
0		0	0	1.03084
0		0	0	0
0		0	0	0
0		0.705315	0	0.746572
0		0	0	0
1.25617		0	0	1.2454
0		0	0	0
0.907355		0	0	0
0		0	0	1.4445
0		0	0	0
0		0	0	0
0		0	0	0
0		0	0	0
0		0	0	1.44504
0		0	0	0
0		0	0	0
1.22771		0	0	1.24832
0		0	0	0
0		0	0	0
0.612453		0	0	0
0		0	0	0
0		0	0	0
0		0	0	1.38558
0		0	0	0
0		0	0	0
1.37016		0	0	0
0		0	0	0
0		0	0	0
0		0	0	1.54052
0		0	0	2.08857
0		0	0	0
0		0	0	0
0		0	0	0
0		0	1.96543	0.684657
0		0	0	1.01375
1.94403		0	0	0
1.06249		0	0	0
0		0	0	0
0		0	0	0
0		0	0	1.4573
0		0	0	0
0		0	0	0
2.29686		0	0	0
0		0	0	0
0		0	0	0
0		0	0	0
0		0	0	0
0		0	0	0
0		0	0	0
0		0	0	0
0		0	0	0
1.00467		0	0	1.58725
0		0	0	0
0		0	0	0
0		0	0	1.19711
0.589642		0	0	0
0		0	0	0
0		0	0	0
0		0	0	0
0		0	0	0
0		0	0	1.38998
0		0	0	0
0		0	0	1.3529
0		0	0	0
0		0	0	0
0		0	0	0
0		0	0	0.736273
0		0	0	0.834036
0		0	0	1.7384
0		0.758139	0	1.48336
0		0.863545	0	0
0		0	0	0
0		0	0	0
0		0	0	0
1.2743		0	0	0
0		0	0	0
0		0	0	0
0.895192		0	0	0
0		0	0	0.962058
0		0	0	0
0.999107		0	0	0
0		0	0	0
0		0	0	0
0		0	0	0
0		0	0	0
0		0	0	0
0		0	0	0
0		0	0	0
0		0	0	0
0		0	0	0
0		0	0	0
0		0	0	1.27248
0		0	0	2.28902
0		0	0	0
0		0	0	0
0		0	0	0
0		0	1.09423	0
0		0	0	0.987334
0		0	0	1.02347
0		0	0	0
0		0	0	2.43946
0		0	0	1.06473
0		0	0	0
0		0	0	0
0		0	0	1.66327
0		0	0	0
0		0	0	0
0		0	0	0
0		0	0	0
0		0	0	0
0		0	0	1.48958
0		0	0	0
0		0	0	0
0		0	0	0
2.27308		0	0	0
0		0	0	0
0.550772		0	0	0
0		0	0	0
0		0	0	0
0		0	0	0
0		0	0	0.957188
0		0	0	0
0		0	0	0
1.52066		0	0	0
0		0	0	0
0		0	0	0
1.69212		0	0	0
0.892376		0	0	0
1.00577		0	0	0
1.40907		0	0	0
0		2.02595	0	1.31501
0		0	0	0
0		0.980725	0	0
1.58834		0	0	0
0		0	0	0
0		0	0	0
0		0	0	0
0		0	0	0
2.89882		0	0	0
0		0	0	0
0		0	0	0
0		0	0	0
0		0	0	0
0		0.887471	0	0
0		0	0	0
0		0	0	0
0		0	0	0
0		0	0	0
0		0	0	0
0		0	0	0.855845
0		0	0	0
0		0	0	1.20466
0		0	0	1.57971
1.29793		0	0	0
0		0	0	2.4429
1.71859		0	0	0
0		0	0	0
0		1.05147	0	1.89762
0		0	0	0
0		0	0	0
0		0	0	0
1.06169		0	0	1.87922
0		0	0	0
0.743781		0	0	0
0		0	0	0
0		0	0	0
0		0	0	2.15073
0		0	0	0
0		0	0	0
0		0	0	0
0		0	0	0
0		0	0	0
0		0	0	0
0		0	0	1.22118
0		0	0	0
0		0.862911	0	0
0		0	0	0
0		0	0	1.57241
0		0	0	0
2.00203		0	0	0
0		0	0	0
0		0	0	0
0		0	0	0
0		0	0	1.66235
0		0	0	1.5078
1.01995		0	0	2.56421
0		0	0	0
0		0	0	0
0		0	0	0
0		0	0	0
0		0	0	1.39316
0		0	0	1.23346
0		0	0	0
0		0	0	0
0		0	0	0
0		0	0	1.16534
0		0	0	0
0		0	0	0
0		0	0	0
0		0	0	0
0		0	0	0
0		0	0	0
0		0	0	0
0		0	0	2.05586
0		0	0	0
0.570077		0	0	0
0		0	1.12069	0
0		0	0	0
0		0	0	0
0		0	0	0
0		0	0	1.81995
0		0	0	0
0		0	0	0
0		0	0	1.05978
0		0	0	0
0		0	0	0
0		0	0	0
0		0	0	0
0		0	0	0
1.08196		0	0	0
0		0	0	0
0		0	0	0
0		0	0	0
0		0	0	0
0		0	0	0
0		0.783796	0	0
0		0	0	0
0		0	0	0
0		0	1.14465	0
2.33489		0	0	0
1.31661		0	0	0
0		0	0	0
0		0	0	0
0		0	0	0
0		0	0	0
0		0	0	0
0		0	0	0
0		0	0	1.24215
0		0	0	1.25205
0		2.40888	0	0
0		0	0	1.06287
0		0	0	0
0		0	0	0
0		0	0	0
0		0	0	1.04306
0		0	0	1.48675
0		0	0	0
0		0	0	0
0		0	0	0
0		0	0	0
0		0	0	0
1.4952		0	0	1.2836
0		0	0	0
0.729924		0	0	0
0.621329		0	0	0.886967
0		0	0	1.28115
0.976888		0	0	0
0		0	0	0.981559
1.82998		0	0	0
0		0	0	0
0		0	0	0
0		0	0	0
0		0	0	0
0		0	0	0
0		0	0	0
0		0	0	0
0		0	0	2.1623
0		0	0	0
0		0	0	0
0		0	0	0
0		0	0	1.22321
0		0	0	0
1.58319		0	0	0
0		0	0	0
0		0	0	0
0		0	0	0
0		0	0	0.78535
0		0	0	0
0		0	0	1.32842
0		0	0	0
0		0	0	0
0		0	0	0
1.5033		0	0	0
0		0	0	0
0		0	0	0
0		0	0	0
0		0	0	1.35492
0		0	0	1.13182
1.22253		0	0	0
0		0	0	0
0		0	0	0
0		0	0	0
0		0.842225	0	0.789331
0		0	0	1.03457
0		0	0	0
0		0	0	0
0		0	0	0
0		0	0	0
0		0	0	0
0		0	0	0
0		0	0	0
0.624213		0	0	2.1085
0		0	0	0
0		0	0.871556	0
0		0	0	0
0		0	0	0
0		0	0	0
1.37566		0	0	0
0		0	0	0
0		0	0	0
0		0	0	0
0		0	0	0
0		0	0	0
1.58039		0	0	0
0		0	0	1.19309
0		0	0	1.38502
0		0	0	0
0		0	0	0
0		0	0	0
0		0	0	0
1.40837		0	0	0
0		0	0	0
0		0	0	2.19415
0		0	0	0
0		0	0	0
1.14875		0.702527	0	0
0		0	0	1.18122
0		0	0	0
1.06948		0	0	0
1.09875		0	0	0
0		0	0	1.76961
0		0	0	0
0		0	0	0
0		0	0	0
0		0	0	0
0		0	0	1.78121
0		0	0	0
0		0	0	0
0		0	0	0
1.80151		0	0	0
0		0	0	0
0		0	0	0
0		0	0	0
0		0	0	0.787695
0		0	0	0
0		0	0	0
0.937851		0	0	0
0		0	0	1.13054
0		0	0	0
1.16762		0	0	0
0		0	0	0
0		0	0	1.05183
0		0	0	0
0.934083		0	0	0
0		0	0	0
0		0	0	2.35335
0		0	0	0
0		0	0	0
0		0	0	0
1.20409		0	0	0
0		0	0	0
0		0	0	0
0		0	0	0
1.27629		0	0	2.14961
0		0	0	1.29081
0		0	0	1.02841
0		1.24531	0	1.30045
1.52234		0	0	0
0		0	0	0
0		0	0	1.3409
1.11667		0	0	0
0		0	0	0
0.92979		0	0	0
0		0	0	0
0		0	0	0.919513
0		0	0	0.725882
0		0	0	0
0		0	0	0
0		0	0	0
1.44839		0	0	0
0		0	0	0
0		0	0	0
0		0	0	0
2.41303		0	0	0
0		0	0	0
0		0	0	0
1.20737		0	0	0
0.694701		0	0	0.783085
0		0	0	0
0		0	0	0
0		0	0	2.11585
0		0	0	0
0.746047		0	0	0.78548
0		0	0	0
0		0	0	0
0		0	0	0
0		0	0	0
0		0	0	0
0		0	0	0
0		0	0	1.50194
0		0	0	0.911874
0		0	0	0
0		0	0	0
0.865294		0	0	0
0		0	0	0
0		0	0	0
0		0	0	0
0		0	0	0
1.36222		0	0	0
0		0	0	0
0		0	0	0
0.823422		0	0	0
0		0	0	0
0		0	0	0
0		0	0	0
0		0	0	0
0		0	0	1.90052
0		0	0	0
0		0	0	1.76048
0		0	0	0
0		0	0	0
0		0	0	0
0		0	0	0
1.40666		0	0	0
0		0	0	0
0		0	0	0
0		0	0	0
2.1244		0	0	0
0		0	0	1.82255
0		0	0	0
0		0	0	0
0		0	0	0
1.09212		0	0	0
0		0	0	0
0		0	0	0
0		0	0	0
0		0	0	0
0		0	0	0
0		0	0	0
0		0	0	0
0		0	0	0
0		0	0	0
1.77998		0	0	0
0		0	0	0.678621
0		0	0	0
0		0	0	0
0		0	0	0
0		0	0	0
0		0	0	0
0.929141		0	0	0
2.83774		0	0	0
0		0	0	0
0		0	0	1.71261
0		0	0	0
0		0	0	0.964764
0		0	0	0.832564
0		0	0	0
0		0	0	0
0		0	0	2.85326
0		0	0	0
2.41288		0	0	0
0		0	0	0
0		0	0	0
0		0	0	2.34081
0.81281		0.856391	0	0
0		0	0	0
0		0	0	0
0		0	0	0
0		0	0	1.03527
0		0	0	1.01735
0		0	0	1.30533
1.36096		0	0	0
0		0	0	0
0		0	0	0
0		0	0	0
0		0	0	0
0		0	0	0
0		0	0	1.32791
0		0	0	0.585027
0		0	0	0
0		0	0	0
0		0	0	0
0.963258		0	0	0
0		0	0	0
0		0	0	2.11713
0		0	0	0.988286
0		0	0	1.06685
0		0	0	0
1.70926		0	0	0
0		0	0	0
0		0	0	0
0		0	0	1.54168
0.689369		1.00379	0	0
0		0	0	0
0		0	0	1.8313
0		0	0	0
1.13913		0	0	1.12433
0		0	0	0
0		0	0	0.800112
0		0	0	0
0.844111		0	0	0
0		0	0	0
1.17068		0	0	0
0		0.99158	0	0
0		1.10776	0	0
0		0	1.36201	0
1.07454		0	0	0
0		0	0	0
0		0	0	0
0		0	0	0
0		0	0	0
0		0	0	2.64014
1.80342		0	0	0
0		0	0	0.766679
0		0	0	0
0		0.987651	0	0
0		0	0	1.06324
0		0	0	0
0		0	0	0
0		0	0	0
0		0	0	0
0		0	0	0
0		0	0	0
0		0	0	0
0		0	0	0
0		0	0	0
0		0.98386	0	0
0		0	0	0
0		0	0	0
0		0	0	0
0		0	0	0
0		0	0	0
0		0	0	0
0		0	0	0
0		0	0	0
0		0	0	0
0		0	0	0.607731
0		0	0	0
0		0	0	0
0		0	0	1.0178
0		0	0	0
0		0	0	1.58792
0		0	0	0
0		0	0	0
0		0	0	0
0		0	0	0
0		0	0	0
0		0	0	0
0		0	0	0
1.58002		0	0	0
0		0	0	0
0		0	0	0
0		0	0	0
0		0	0	0.804799
1.27834		0	0	0.993504
0		0	0	0
0		0	0	0
1.07024		0	0	0
0		0	0	0
0		0	0	0
0		0	0	0
0		0	0	0
0		0	0	0
0		0	0	0
0		0	0	0
0		0	0.797153	0
0		0	0	0
0		0	0	0
0		0	0	0
0		0	0	0
0		0	0	0
0		0	0	0
0		0	0	0
0		0	0	0
0		0	0	0
0		0	0	0
0		0	0	0.362694
1.01275		0	0	0
0		0	0	2.27637
0.973083		0	0	0
0		0	0	0
0		0	0	0
0		0	0	0
0		0	0	1.21925
1.98451		0	0	0
0		1.3682	0	0
0		0	0	0
0		0	0	0
0		0	0	0
0		0	0	0
0		0	0	1.1575
0		0	0	0
0		0	0	0
0		0	0	0
0		0	1.01431	2.21085
0		0	0	0
0		0	0	0
0		0	0	0.740724
0		0	0	0
0		0	0	0
0		0	0	1.18768
0		0	0	1.0891
0		0	0	2.35744
0		0	0	0
0		0	0	0
0		0	0	0
0		0	0	0
0		0	0	0.73076
0		0	0	0
0		0	0	0
0		0	0	0
		0	0	0
		0	0	0
		0	0	0.536125
		0	0	2.15028
		0	0	0
		0	0	0
		0	0	0
		0	0	0
		0	0	1.24549
		0	0	0
		0	0	0
		0	0	0
		1.00423	0	0
		0	0	0
		0	0	0.718637
		0	0	0
		0	0	0
		0	0	1.82458
		0	0	0
		0	0	0
		0	0	2.39065
		2.45869	0	0
		0	0	0
		0	0	1.09569
		0	0	0
		0	0	0
		0	0	0
		0	0	0
		0	0	0
		1.30279	0	0
		0	0	0
		0	0	0
		0	0	0
		0	0	1.2676
		0	0	0
		0	0	0
		0	0	0
		0	0	0
		0	0	0
		0	0	0
		0	0	0.618512
		0	0	0
		0	0	0
		0	0	0
		0	0	0
		0	0	0.856313
		0	0	0
		0	0	0
		0	0	0
		0	0	0
		0	0	0
		0	0	0
		0	0	0
		0	0	0
		0	0	0
		0	0	0
		0	0	0
		0	0	0
		0.724563	0	0
		0	0	0
		0	0	0
		0	0	0
		0	0	0
		0	0	0
		1.57757	0	0.984805
		0	0	2.39631
		0	0	0
		0	0	0
		0	0	1.37877
		0.843733	0	0
		0	0	0
		0.431963	0	0
		0	0	0
		0	0	0
		0	0	0
		0	0	0
		0	0	1.53479
		0	0	0
		0	0	0
		0	0	0
		0	0	0
		0	0	1.10276
		0	0	1.55157
		3.01624	0	0
		0	0	1.32567
		0	0	0
		0	0	0
		0	0	0
		0	0	0
		0	0	0
		0	0	0
		2.49872	0	0
		0	0	0
		0	0	0
		1.89746	0	0
		0	0	0
		0	0	1.30749
		0	0	0
		0	0	0.95081
		0	0	0
		0	0	0
		0	0	0
		0.649235	0	0
		0	0	1.22135
		0	0	0
		0	0	1.55196
		0	0	0
		0	0	0
		0	0	1.05622
		0	0	0
		0	0	1.13826
		1.56072	0	0
		0	0	0
		0	0	0
		0	0	1.02657
		0	0	1.28625
		0	0	0
		0	0	0
		0	0	0
		2.07005	0	0
		0	0	0.831172
		0	0	0
		0	0	0
		0	0	0
		0	0	0
		0	0	0
		0	0	0
		0	0	1.40333
		0	0	0
		0	0	0
		0	0	0
		0	0	1.09509
		0	0	0.766555
		0	0	0
		0	0	1.53937
		0	0	0
		0	0	0
		0	0	0
		0	0	0
		0	0	1.82764
		0	0	1.81001
		0	0	0
		0	0	0
		0	0	0
		0	0	0
		0	0	0
		0	0	0
		0	0	0
		0	0	0
		0	0	0.880221
		0	0	0
		0	0	0
		0	0	0
		0	0	0
		0	0	0
		0	0	0
		0	0	1.63799
		0	0	0
		0	0	0.687397
		0	0	0
		0	0	0
		0	0	0.719177
		0	0	0
		0	0	2.84022
		0	0	0
		0	0	0
		1.3494	0	0
		0	0	0
		0	0	0
		0	0	0
		0	0	0
		0	0	0
		0	0	0
		0	0	1.31911
		0	0	0
		0	0	1.01465
		0	0	0
		0	0.945099	1.32365
		0	0	0
		0	0	0
		0	0	1.18232
		0	0	0
		0	0	0
		1.39225	0	0
		0	0	0
		0	0	0
		0	0	1.57676
		0	0	0
		0	0	0
		0	0	0
		0	0	0.598989
		0	0	0
		0	0	1.2425
		0	0	0
		0	0	0
		0	0	0.929141
		0	0	1.04533
		0	0	0
		0	0	0
		0	0	2.49924
		0	0	0
		0	0	1.00698
		0	0	2.43674
		0	0	0
		0	0	0
		0	0	0
		0	0	0
		0	0	0
		0	0	0
		0	0	0
		0	0	0
		0	0	0.856546
		0	0	2.35883
		0	0	0
		0	0	2.4327
		0	0	0
		0	0	0
		3.1331	0	0
		0	0	0
		0	0	0
		0	0	1.19937
		0	0	0
		0	0	0
		0	0	1.21833
		0	0	1.13898
		0	0	0
		0	0	0
		0	0	0
		0	0	0
		0	0	0
		0	0	0
		0	0	0
		0.963559	0	0
		0	0	0
		0	0	1.43156
		1.61781	0	0.926737
		0	0	0
		0	0	1.24778
		0	0	0
		0	0	0
		0	0	0
		0	0	0
		0	0	0.893142
		0	0	0
		0	0	0
		0	0	0
		0	0	0
		0	0	0
		0	0	0.808093
		0	0	0
		0	0	0
		0	0	0
		0	0	0
		0	0	0
		0	0	0
		0	0	0
		0	0	0
		0	0	0
		0	0	1.14319
		0	0	0
		0	0	0
		0	0	1.85638
		0	0	0
		0	0	1.36298
		0	0	0
		0	0	0
		0	0.841699	1.10478
		0	0	0.684949
		0.734746	0	1.47291
		0	0	0
		0	0	1.88941
		0	0	0
		0	0	0
		0	0	0
		0	0	0
		0	0	1.02154
		0	0	0
		0	0	1.04271
		0	0	0
		0	0	0
		0	0	1.32622
		0	0	0.983546
		0	0	1.22533
		0	0	0
		0	0	0
		0	0	0
		0	0	0
		0	0
		0	0
		0	0
		0	0
		0	0
		0	0
		0	0
		0	0
		0	0
		0	0
		0	0
		0	1.05305
		0	0
		0	0
		0	0
		0	0
		0	0
		0	0
		0	0
		0	0
		0	0
		0	0
		0	0
		0	0
		0	0
		0	0
		0	0
		0	0
		0	0
		0	1.42589
		0	0
		0	0
		0	0
		0	0
		0	0
		0	0
		0	0
		0	0
		0	0
		0	0
		0	0
		0	0
		0	0
		0	0
		0	0.975342
		0	0
		0	0
		0	0
		0	0
		0	0
		0	0
		0	0
		0	0
		0	0
		0	0
		0	0
		0	0
		0	0
		0	0
		0	0
		0	0
		0	0
		0	0
		0	0
		0	0
		0	0
		0	0
		0	0
		0	0
		0	0
		0	0
		0	0
		0	0
		0	0
		0	0
		0	0
		0	0
		0	0
		0	0
		0	0
		0	0
		0	0
		0	0
		0	0
		0	0
		0	0
		0	0
		0	0
		0	0
		0	0
		0	0
		0	0
		0	0
		0.933895	0
		0	0
		0	1.61168
		0	0
		0	0
		0	0
		0	0
		0	0
		0	0
		0	0
		0	0
		0	0
		0	0
		0	0
		0	0
		0	0
		0	0
		0	0
		0	1.05353
		0	0
		0	0
		0	0
		0	0
		0	0
		0	0
		0	0
		0	0
		1.79972	0
		0	0
		1.10573	0
		0	0
		0	0
		0	0
		0	0
		0	0
		0	0
		0	0
		0	0
		0	0
		1.6253	0
		0	0
		0	0
		0.833962	0
		0	0
		0	0
		0	0
		0	0
		0	0
		0	0
		0	0
		0	0
		0	0
		0	0
		0	0
		0	0
		0	0
		0	0
		0	0
		0	0
		0	0
		0	0
		0	0
		0	0
		0	0
		0	0
		0.604775	0
		0	0
		0	0
		0	0
		0	0
		0	0
		0	0
		0	0
		0	0
		0	0
		0	0
		0	0
		0	0
		0	0
		0	0
		0	0
		0	0
		0	0
		0	0
		0	0
		0	0
		0	0
		0	0
		0	0
		0	0
		0	0
		0	0
		0	0
		0	0
		0	0
		0	0
		0	0
		0	0
		0	0
		0	0
		0	0
		0	0
		0	0
		0	0
		0	0
		0	0
		0	0
		0	0
		0	0
		0	0
		0	0
		0	0
		0	0
		0	0
		0	0
		0	0
		0	0
		0	0
		0	0
		0	0
		0	0
		0	0.524665
		0	0
		0	0
		0	0
		0	0
		0	0
		0	0
		0	0
		0.50547	0
		0	0
		0	0
		0
		0
		0
		0
		0
		0
		0
		0
		0
		0
		0
		0
		0
		0
		0
		0
		0
		0
		0.989346
		0
		0
		0
		0
		0
		0
		0
		0
		0.976063
		0
		0
		0
		0
		0
		0
		0
		0
		0
		0
		0
		0
		0
		0
		0
		0
		0
		0
		0
		0
		0
		1.09463
		0
		1.83601
		0
		0
		0
		0.760033
		0
		0
		0
		0
		0
		0
		0
		0
		0
		0
		0
		0
		0
		0
		0
		0
		0
		0
		0
		0
		0
		0
		0
		0
		0.997916
		0
		0
		0
		0
		0
		0
		0
		0
		0
		0
		0
		0
		1.69194
		0
		0
		0
		0
		0
		0
		0
		0
		0
		0
		0
		0
		0
		0
		0
		0
		0
		0
		0
		0
		0
		0
		0
		0
		0
		0
		0
		0
		0
		0
		0
		0
		0
		0
		0
		0
		0
		0
		0
		1.29523
		0
		0
		0
		0
		0
		0
		0
		0
		0
		0
		0
		0
		0
		0
		0
		0
		0
		0
		0
		0
		0
		0
		0
		0
		0
		0
		0
		0
		0
		0
		0
		1.75892
		0
		0
		0
		0
		0
		0
		0
		0
		0
		0
		0
		0
		0
		0
		0
		0
		0
		0
		0
		0
		0
		0
		0
		0
		0
		0
		0
		0
		0
		0
		0
		0
		0
		0
		0
		0
		1.41588
		0
		0
		0
		0
		0
		0
		0
		0
		0
		0
		0
		0
		0
		0
		0
		0
		0
		0
		0
		0
		0
		0
		0
		0
		0
		0
		0
		0
		0
		0
		0
		0
		0
		0
		0
		0
		0
		0
		0
		0
		0
		0
		0
		0
		0
		0
		0
		0
		1.78926
		0
		0
		0
		0
		0
		0
		0
		0
		0
		0
		0
		0
		0
		0
		0
		0
		0
		0
		0
		0
		0
		0
		0
		0
		0
		0
		0
		0
		2.121
		0
		0
		0
		0
		0.728534
		0
		0
		0
		0
		0
		0
		0
		0
		0
		0
		0
		0
		0.774539
		0
		0
		0
		0
		0
		0
		0
		0
		0
		0
		0
		0
		0
		0
		0
		0
		0
		0
		0
		0
		0
		0
		0
		0
		0
		0
		0
		0
		0
		0
		0
		0
		0
		0
		0
		0
		0
		0
		0
		0
		0
		0
		0
		0
		1.88646
		0
		0
		0
		0
		0
		0
		0
		0
		0
		0
		0
		0
		0
		0
		0
		0
		0
		0
		0
		0
		0
		0
		0
		0
		1.85411
		0
		0
		0
		1.1572
		0
		0
		0
		0
		0
[truncated: 4 more rows]

## Sheet: Gpc3
Characterization of trabecular meshwork clusters
TM-1	TM-2	TM-3	Uveal	Fibroblasts
0.911162	1.20002	0.791502	0	1.19937
2.04134	2.18775	0	1.67001	0
1.15675	2.3423	2.69079	1.29909	0
0.580001	2.15337	0.615291	1.12083	0.597919
1.50849	2.41188	1.44591	0	0
2.96378	0.98449	0	0	2.99315
2.08826	1.86065	1.79772	0	1.65375
0	2.17375	0	1.4315	0
1.23553	2.531	1.34455	1.5955	1.05098
2.74254	0	0	0	0
2.42579	2.70269	0	0	0
0	1.50113	0.92531	0	0
3.01877	1.48852	0.866491	1.47577	0
3.07626	3.01676	0.837143	1.21017	0
1.17515	0	1.59844	1.67935	1.35631
1.19406	2.23538	1.19856	0	1.47149
2.9008	2.26515	0	0	0
2.46605	2.83004	0.86133	0.749208	0
2.54837	2.18226	0.667798	0	0
3.35595	2.3017	0.93634	1.07862	1.24956
0	1.30749	0.902796	0	0
0.977301	2.25623	0.82659	0	0
0	1.8327	0.901143	0	1.00489
2.671	2.01893	0	0	0
1.41675	3.2874	1.61968	0	0
0	2.56421	1.18641	0	0
1.08793	1.1464	2.4912	0	0.645676
0	0	0	0	0
0.983336	3.26268	0.805072	0	0
1.10708	2.77409	1.20737	0	2.35134
0	2.39653	0	0	0
1.42974	0.970123	1.25803	0.757537	0
2.82572	0	1.00792	0	0
1.23208	2.41095	1.27147	1.55908	1.38817
1.04893	0	0	0	1.47916
1.04677	2.41312	0	0	0
0.94751	1.41833	0	1.00974	0
0	0	1.69122	1.05512	0.931745
0	0	1.8923	0	1.45869
2.71557	3.28895	0	0	0
2.57065	2.8978	2.65062	0	0
0	1.86149	1.42781	0	0.83878
1.27517	1.71846	0	0	0
1.6304	2.25146	1.24032	0	2.03616
3.235	1.07238	0	0	0
0	1.03762	0	0	0
0	1.9587	2.41257	0	1.81821
2.42	2.04543	0	0	0
2.20275	2.01686	1.77967	1.78761	1.4422
1.7514	1.90149	1.92495	1.95263	0
0	1.18784	0.971652	0	1.02922
0	2.76489	2.38885	0	0
1.19213	1.86922	1.83616	1.16618	0
3.19818	0	0.401488	1.01431	0
1.60561	2.07005	0.861962	0	0
2.86698	2.45601	0.583097	1.11487	0
2.02025	2.6611	0	0	0
2.57917	0	1.23501	0	0
2.4392	1.89377	1.97845	1.03539	0
0	2.86513	0.862357	0.833373	0
1.91526	2.57106	1.58391	1.46582	0
1.28483	2.75818	0	0	0
1.22423	2.33377	1.82644	2.08553	0
0	2.63572	1.9935	0	2.77554
0.885375	1.00974	1.81861	1.76118	0.979269
2.97175	2.42892	0	0.960163	0
0	1.10749	1.24858	0.95907	0
2.74855	1.56984	0	0	1.24479
1.56699	2.63272	1.55347	0	0
1.34718	2.65888	0	0	0
0.932492	2.08102	0	0	0
1.86987	0	3.18717	1.53479	0
0	1.93692	0.879561	0	1.39624
2.16403	0	0	2.32435	0
2.75981	1.94574	0	1.62383	0
1.63068	2.15207	0	1.26962	0
1.26577	1.16671	0	0	0.493575
0.919876	2.47243	0.854292	0	0
1.73975	2.72065	0	0	1.88912
1.77163	3.13501	1.19792	1.01577	1.4711
1.08976	1.25098	0	0	0
2.59738	0	0	1.6832	0.96386
0	0	1.91679	0	0
1.96501	2.9763	2.14777	1.87111	0
1.9763	3.26811	1.47824	0.935116	0
2.20234	2.9315	0	0	0
1.88275	0	0	0	0
1.40033	0	2.25853	0.877586	0
2.33553	3.11463	0	2.41442	1.05195
1.07226	1.92745	1.00368	0	0
2.88207	2.17306	0	0	0
0.725607	2.35295	0	0	1.55667
2.56169	2.71663	1.87433	0	0.859756
2.03168	2.71257	0	0	1.1392
1.32042	1.8443	0	0.857874	0
0	2.80944	0	1.13539	0
1.63421	3.00846	0	0	0
3.46331	3.38865	1.76811	1.40534	0.834109
2.86341	1.93739	0	0.968499	0
2.78976	2.3959	0.868172	0	0
2.94756	3.27923	0	1.1587	0
1.65443	1.0945	0	0	1.4746
2.38303	1.78224	0.848442	1.28681	0.827821
1.45894	2.00481	0	0	0
1.6908	3.45028	1.39698	0	1.63189
2.60694	3.00073	0	1.04271	0
3.57956	2.42328	1.86525	0	0.948478
2.60038	2.45139	0	0.850895	1.23761
1.40037	2.81011	1.67264	0	0
1.38005	3.29312	0	0.944619	0
0	2.63232	2.40642	0	0.702888
1.03317	2.79972	0	0	0
2.56366	3.63702	1.08325	0	0.775233
2.65872	1.86713	1.66837	0.914017	0.871637
1.76038	1.85244	0	0	0
0	1.6813	0	0.914017	1.1578
1.05438	0	0.737296	0	0
1.55775	2.13537	1.89457	2.12003	1.05842
0	0	0.717776	0	2.72595
0	2.36784	1.90052	0	0
1.50194	3.0782	2.2907	1.21265	0.759287
0.571248	2.20724	1.20148	0.956103	0
1.21332	2.0986	2.04901	0.976372	2.14653
2.50985	1.53137	0	0	0
1.65558	1.91271	0.821419	0	0
2.78425	0	0	1.78554	0
0	2.45357	2.17358	0	0
2.45508	2.66944	0	0	0
1.5788	0	1.70939	0	0
1.03247	1.06002	0	0.95247	0
1.89441	1.62285	0	0	1.71953
1.95055	1.35824	1.37611	1.78471	0
0	3.26558	2.07734	1.62777	0
1.60561	3.508	0.947607	0	0.953155
1.41317	3.34563	1.75087	0	0
2.54886	0.469008	0.650942	1.1146	0
0	2.69784	0	1.05377	0
2.56976	2.00194	0.965367	0.529412	1.42817
0	2.77043	0	0	0
2.1935	2.3312	1.96818	1.97724	0
1.47187	0	0	0	1.95818
3.2642	0	0	0	0
0	2.86074	0	0.909564	0
0	2.20616	0	2.89666	0
1.71659	1.77794	1.7302	1.6456	0
2.47864	1.86156	1.63173	0	0
1.52094	3.31612	1.51206	1.9587	0
3.15639	1.36983	1.44624	1.26509	0
1.97581	2.02629	1.36266	0	1.74189
0.964362	0	0.914017	2.13419	0
1.10075	2.18909	1.42649	0	0
2.15667	1.92821	0	2.08739	1.70067
2.8516	2.38872	0	1.05744	1.10276
1.87072	2.77001	0.749561	0	0
2.55294	0	0	1.6276	0.858814
1.72919	2.50978	0	0	0
2.58192	1.79552	0.892716	0	1.7574
0.871718	3.37022	0	0	0.904631
3.03111	2.27778	2.44776	0	0.578139
2.55619	3.27648	1.68225	1.28228	0
2.10818	0	0.589105	1.37611	0
0.940127	2.28478	1.70766	1.26285	0
2.68946	2.40442	1.37434	1.39157	0
2.05368	3.38205	1.59028	0	0
2.24483	2.50707	0.859457	0	0
2.43521	0	0.912052	0.90332	0
2.90733	1.33819	1.70015	0	0.999649
3.53221	2.67555	1.11062	0	0
0	2.62814	0	0	0
3.36498	1.30631	0.943755	1.22593	1.8959
0.865533	1.55916	0.715632	0	0
3.63333	2.11041	0	0	0
0.831685	0	0	0	0
2.9537	1.67492	0	1.28473	0
1.48402	1.93451	0	0	0.870748
0	0	0	1.18201	0
3.12388	2.37831	0	0	0
2.14405	1.56909	0	0	0
1.8082	1.87003	0.929605	1.14094	1.89481
2.41164	2.16836	1.92946	0	0
2.57088	2.0301	1.37423	0	1.2987
0	1.07868	0	0	0
2.33045	0.987334	1.74588	1.3943	0
3.46877	1.59238	0	1.90489	0
1.09173	2.52606	0	0	0
2.52792	1.73435	2.23844	0	0
2.03572	2.09479	0	0	0
3.00204	1.82648	1.21373	1.10532	0
0	2.26199	1.13553	0	1.78823
0	0	1.15067	2.01347	0
2.12132	2.20778	0	0	0.79615
3.49438	0	2.07369	1.29909	0
0	3.00934	0	0	1.43753
1.38044	0	1.486	1.07037	0
1.54879	1.73743	0	0	0
2.29944	3.36242	1.68296	1.375	1.32557
1.29062	3.41096	0.942702	0	0
1.26614	2.20941	0	1.875	0
2.39174	2.0524	0	0	0.613267
0.964563	1.54719	0	1.31143	1.40849
2.37887	0	1.04905	1.44827	0
2.65531	2.5006	0.94318	1.00577	0
0.853053	3.15377	1.32944	0	0
0.973596	1.3619	0	0	0
0	0	0.819213	1.52459	2.79346
0	0	2.35117	1.04725	0
2.68044	1.98343	2.27259	0.860779	1.66675
0	3.17362	0.84936	0.891781	1.49546
1.81937	3.17159	2.35753	2.44367	0
2.80272	3.81649	2.19634	0	0
2.47497	4.13954	1.54146	1.39784	2.20984
0	0.967992	1.06448	0	0.869297
1.45176	2.19918	0	0	1.74422
1.62793	0	1.33499	0	0
2.8743	1.09133	0.831099	0	0
1.07683	0	1.90609	0	0
1.56909	2.42375	1.97606	0	0
3.00828	3.81779	0.817797	0	0
2.42321	3.55281	1.01241	0	0
1.72148	0	0	2.43869	0
2.52606	1.46212	0	0	0
0	2.78843	0.865016	0	0
1.04749	3.52301	2.25305	0	0.927567
2.13753	2.35623	1.57393	0	0
0	1.7497	0	0	0
1.15601	2.92256	2.1996	1.19716	0
2.5082	1.59503	1.3068	0	1.35824
2.79743	3.74961	1.4401	0	0
1.67246	3.76254	1.61024	0	0
2.9041	2.01488	1.0878	0	0
1.0083	1.80183	0	0	0
1.26313	0	0	0	1.04869
0	2.85795	1.51252	0.852435	0
3.14688	2.448	0	0	0
2.6082	2.69932	0	1.42385	0
0	2.83254	1.48021	1.98289	0
1.86034	2.89075	1.71223	0	0
2.95742	2.87168	0.84215	0	0
1.608	1.65718	0.78386	0	0
1.03492	2.40869	1.46968	0	0
2.23558	3.58723	1.35974	0	0
2.542	2.39359	0	1.09888	0
0.977301	0	1.78347	1.67176	0
1.75166	2.54326	1.9961	0	1.28587
1.50289	1.45114	1.00401	0.711225	1.50357
1.23002	2.70234	0	1.29034	0
3.14455	0	1.03844	0	2.03529
3.30793	1.2912	1.188	1.45541	0.90806
1.46199	1.35974	2.13424	2.55952	0.777069
2.337	2.02442	1.99063	0	0
1.96686	3.96021	2.21564	0	0
2.56615	3.19582	0.777641	1.63454	1.06058
2.05225	1.06287	0.905596	0	0
0.87775	3.01376	1.83116	1.31322	0
2.84466	3.25679	0	1.42781	0
0	0	0	1.02554	0
1.86011	0	1.14362	1.02074	0
0.752932	3.0541	1.95505	1.04438	0.821419
2.81939	3.03442	0.839676	1.85011	0
1.35813	2.71611	0	0.894764	0
1.99066	2.61395	1.25366	0	0
3.12329	4.26078	0	2.11105	0
0	1.06785	0	1.10438	1.11999
1.34852	1.40326	1.4987	0	0
2.7615	2.52986	1.83248	0.877176	0
2.85812	0	0.769031	0	0
2.39517	1.31203	0.917522	0	0
0	2.28346	0	0.985857	0.812182
0	3.84357	1.39236	0.836178	0
1.84531	1.62367	0	1.37522	0
0	0	1.7101	1.90838	0.76674
1.67917	0	0	1.05953	0
2.38455	2.47298	1.92733	1.14801	0
1.07213	1.175	1.18784	0	1.31611
1.58772	2.19156	1.03015	0	0
0	3.31738	0.8061	0	1.26231
2.3856	1.55893	0	0	0
0	3.23812	2.04812	1.49627	0
1.66791	2.1638	0.701757	0	0
2.44386	3.6726	2.16842	0	0
1.60426	2.34592	0.815682	0	0
1.71765	3.39321	0	1.39361	1.55215
0	1.3959	0.745348	1.83923	0
3.27339	2.10327	0	1.39704	2.69803
2.25738	2.30166	0	1.51399	0
2.01376	1.54631	0	2.26417	0.84829
1.5274	3.52232	0	0	0
2.25394	3.44923	1.01791	1.22763	0.744709
1.32297	3.45471	0	0	0
0	2.37029	0	0	0.756335
1.85775	2.15566	1.78019	2.34977	0
3.61394	1.77678	0	1.81223	0
2.56687	0	0	1.07772	0
0	2.78676	0	1.01814	2.05913
0.931931	1.05744	1.99185	0	0
2.1456	1.55069	0	1.43095	0
1.05026	2.99234	1.40118	0	0
0.852976	2.28875	2.25178	0	0
1.58125	2.62212	0	1.40767	0
1.37159	3.28616	1.73982	1.79176	0.574587
2.04115	1.21682	0	0	0
1.52759	2.12748	1.28272	2.17479	0
3.02847	2.16517	0	0	0
0	2.57088	1.33902	0	0
1.90899	1.8474	0	2.50707	1.32466
1.71765	2.8588	1.25357	1.65307	1.83834
3.04452	1.7895	3.09494	0	0
0.968701	0	1.27391	1.6744	0
2.20913	1.63771	0	0.970734	0
0.95159	1.75998	0.794683	0	0
0	3.00761	0.721425	0	0
1.60912	2.18874	0	0.873421	1.37988
2.57471	2.77156	1.01995	1.33098	1.01588
0	2.30572	1.36244	1.46646	0
2.48813	1.25545	1.20761	1.17315	1.4772
0	3.08776	1.5627	0	0
1.80862	1.34655	1.43435	0	0
2.44502	3.68492	2.16397	1.75508	0
0	2.45479	0	0	0
0.906474	2.14007	1.16141	0.893057	1.18847
3.47819	1.37899	2.64297	0	1.07289
1.41059	2.41072	0	0	0
1.27276	3.17635	0	0	0
2.12278	2.48837	0.861804	0	0
2.23033	3.36229	1.23077	0	1.51316
0	3.94831	0.713235	0	0.856546
2.82478	1.46335	0	1.23157	0
2.86854	2.53752	2.21313	0	0
2.69803	2.80048	0	0	0
1.75213	3.1018	0	0	0
0	3.48319	0	1.23692	0
2.69803	3.12239	1.17909	0	1.30916
2.5186	2.65702	0.896565	0.92033	0
1.74021	1.81893	1.1951	0.777387	0
1.10776	1.75627	0.813578	0	0
1.62041	2.87078	2.73278	0	0
0.934458	0	0	0	0.789594
1.62596	0	1.43924	1.73311	0
0	1.15511	0	1.12048	1.72957
0	1.72273	1.52599	0	0
0.786846	1.54864	0	0	0
1.03364	1.4211	2.2471	1.20165	0
1.71142	2.50562	0.925723	0	0
1.7233	0	2.39572	2.84447	0
1.05683	0	2.1047	1.0268	0
2.66839	0	0	0	0
0	3.45738	0	0	0
1.01241	3.01332	0.724618	1.61361	1.16823
2.2178	3.07215	0.851356	1.08429	0
1.71099	1.42063	1.60317	0	0
1.12545	0	0	0	0
1.26981	2.30484	1.9061	0	0
1.79364	1.54864	0	0	1.33928
1.8359	2.53413	0	0	0
0	1.50493	1.40558	1.02726	0.454409
1.18342	0	1.1251	1.32893	0
1.1733	0	0.949837	1.7332	0.715792
2.04095	2.66538	1.04081	0	0
2.12456	2.26314	1.90643	0	0
2.71022	0	1.11206	0	0
1.66634	0	1.11099	0	0.781861
1.39354	2.69223	1.14953	0	1.25134
2.12911	3.91127	0	0.912319	0
1.59582	2.64929	0	0	0
1.09648	1.93426	0	0	0
2.5598	3.02288	3.62211	0	0
2.80612	3.53729	1.64044	0	2.19173
2.2683	3.68258	0	0	0
1.4223	1.29407	1.41024	0	0
2.60192	3.31909	0.762567	1.63799	1.04057
1.59342	2.84784	0.767853	0	1.01555
2.86686	2.82996	0	1.26422	0.830733
0	1.58063	1.22627	0	0
0	1.27871	0.961958	0	0
2.43128	2.48173	2.45314	0	0
2.98454	2.2709	0	2.07491	1.11625
2.71812	1.13898	0	1.37921	1.0187
0	3.33927	0	0	0
2.18348	3.17707	0	1.21939	0
1.20246	3.65782	0	0	0
0	0.897942	0.930472	0	0
1.4625	1.91206	0	2.64878	0
1.9776	2.96227	0	0	0
1.74604	0	0.935116	0	0
2.12003	2.42939	0.71297	0	0
0	3.88466	0	3.17537	0.819781
2.41191	2.55906	0	0	0
0	0	1.58176	0	0
2.23854	2.10554	0	2.40451	1.50221
1.33488	1.13754	1.67375	0	0
2.78915	3.34557	0	0	0
0	2.78031	0.58907	1.78286	0.876193
2.47772	2.63053	0	1.32791	0
0	3.23938	1.37566	0	0.984595
1.18365	3.31693	0	0	0
1.58094	0	0	1.00423	1.51788
0	2.81616	1.01096	1.27091	0.737523
2.52	2.55376	0	0	0
2.72259	2.63837	1.22959	0	0
1.77163	2.08718	0	0	0.904281
1.28738	2.23033	0	0	0
2.36347	3.48418	0.993932	0	1.40083
0	2.43769	1.26916	0	0
0	3.51338	0	1.6886	0
0	3.98706	1.51	0	0
2.48011	0	1.86126	2.27763	0
0	3.16856	1.77123	0	0
2.07235	0	0.750681	0	0
2.83506	2.23807	1.49118	1.46352	0
1.09763	2.22104	0	1.40233	0
2.56046	2.85971	1.41956	2.27826	0
0	2.75089	2.42125	0	0
0	3.29097	0.861883	1.85729	0
1.99679	2.86899	1.03703	1.42637	0
2.57985	1.61813	0	0	0
2.61332	2.42117	2.39767	1.78032	0
0	2.07959	0	0	0
0	1.36951	0	0	0
2.81047	1.66478	1.15691	0	0
2.70243	2.94607	1.13567	0.884039	1.88291
0	2.72736	0.47438	0	1.04033
1.43217	0	0.849207	0.988286	0
1.52868	3.05089	2.03717	1.14728	1.82677
1.40441	2.3988	1.85158	0.985225	0.917071
2.2132	2.70895	0	0	0
2.32568	2.24975	1.24084	1.42277	0
2.68976	1.54168	0	0	0
3.36797	2.09028	1.53665	0	0
1.65295	0	0.931651	0	0
2.96467	2.58098	2.41837	0	0
1.85169	2.11424	0.686661	0	0
0.92508	3.05517	1.52445	0	0
1.42433	1.2364	2.41697	0.802822	0
2.81024	1.72236	0	0	0
0.896479	3.48571	0	0	1.13054
1.59113	1.55982	0	0.982917	1.15067
1.64206	1.88456	0	0.857952	0
2.06683	2.607	0	1.29388	0
1.25419	2.67802	1.0615	1.11515	0.98871
2.63428	0	0	1.54908	1.05928
2.2988	1.28454	0	0	0
0.856079	2.12218	0	0.877996	0
2.54155	1.97939	0	0	0
2.15176	2.48248	0	0.905508	1.53909
1.81119	1.95401	0	1.99679	1.63305
1.10967	3.10293	1.47421	0	1.23831
1.28284	0	1.81829	0.962458	1.96019
2.71704		0	1.64172	1.69152
2.62649		1.49252	2.95569	0
2.43831		1.00117	1.44467	0
1.98722		1.51068	1.1767	1.1584
3.46423		0	0	0
0		1.64346	1.01275	1.54341
0.891441		0	0	0.775233
1.51247		0	0	0
1.16961		0	0.702733	1.56579
2.80743		1.51885	0	1.14985
0		1.36907	0	1.35503
0		1.10539	0	0
1.85259		0	0	2.29221
1.42349		1.15803	2.00657	0.921695
1.6438		3.41839	1.2676	0
0.63733		1.41813	2.29408	0
2.40581		1.50122	0	0
3.08129		0	0	0
1.53837		0	0	1.33416
0		0	0	0
2.81865		0	1.39544	0
2.9997		0	0	0
0.978025		0.529814	0	2.09389
2.43641		2.02264	0	0
0		0.886715	1.04057	0.764218
2.22791		0.767729	1.15765	0.885961
2.08759		1.88184	0	2.1383
2.15162		1.25107	0	0
0		1.81042	1.25563	0.990408
1.49278		0	1.82648	0
0.973391		1.22746	0	1.52402
2.79841		1.43643	0	1.56146
2.07551		0.839676	0	2.68729
3.61349		2.29035	0	0
3.39253		0	0	0
1.02645		0.922333	0	0
1.61152		0.946737	0	0
2.66085		2.41761	0	1.61824
3.17962		0	0	0.84464
1.62744		1.0003	0	2.37106
0.827386		2.5872	0	1.58586
2.19368		1.24553	0	1.27082
1.63471		0.710277	1.12208	0
1.17407		2.63672	0	0
2.73728		2.42594	1.07188	1.46775
1.76679		0	0	0
1.47226		2.16176	0	0
2.70538		1.68392	0	1.19269
0		1.1037	0	0
0.956398		0.76147	0	3.01955
1.175		0	0	1.03084
1.94351		1.1578	1.25599	0
2.25394		1.62613	0	1.66002
1.81419		1.1148	1.76398	1.4654
0		2.32735	0	0.837588
2.28154		0.950908	0	1.78317
0		0	0	1.83233
1.69254		0	1.92378	1.35215
1.56689		1.71075	1.0027	0
0		1.86019	0	0
1.38877		0	1.14934	1.28077
0		0	0	0
0		0	0	0.891272
2.0732		0.743086	1.54182	0
1.03061		0	0	0
1.90687		0	0	0
2.4732		0	1.42301	0
3.2218		0	0	0
0		1.88991	0	1.73531
0.989505		0.98818	1.40014	0
0		0.68671	0	0
2.34404		0	0	0
2.00273		0	1.48657	0
0.787629		1.97545	1.02336	0
1.73148		1.95055	0	0
2.75238		0	0	0
1.25473		0.809682	1.65216	0
3.01421		1.76746	0	0
1.67828		0.440961	0.764709	1.04152
2.42437		0	1.18263	0
3.0072		0	0	0
2.06222		0.987862	0	0
2.32194		0	0	0
1.74247		1.22797	2.48893	0
1.28303		0	0	2.82158
2.19527		0	1.47981	0.41958
2.65711		1.03352	1.45553	1.13942
2.21629		0.863149	0	0
0		0	0	2.21278
0		0	1.07683	0.973493
2.72652		0.815682	0	0
2.11817		1.16277	0	0.954921
1.02554		0	0	0
2.43757		2.26237	2.53093	0
1.01286		0	0	0
2.47075		0	2.16108	0
1.68702		0	0	0
0		0.776974	0	0
1.90749		0	0.803775	0
1.15556		0	0	1.68792
2.54994		1.11322	0.977715	0.918245
1.82342		1.04701	0	3.68645
1.5222		0	0	0.98491
1.05941		1.83979	0	0
2.20491		2.25814	0.959666	0
1.89061		0.845246	2.53015	1.11625
0		0	0	2.34421
0		0.804799	0	0.819568
1.76198		0	1.20556	1.27443
1.81398		2.69674	0	0
2.97224		0	0	1.38998
1.15675		0	0.842677	0.783796
2.02766		1.90728	1.89202	1.90765
1.03644		1.61555	0	1.6646
0		1.33882	1.83838	0
1.07289		0.819142	0	1.60254
0.96086		0.871718	1.83093	1.45031
1.88338		1.67106	0	0
2.55031		0	0.949643	0
1.74111		0	0.901838	0
0		0	1.20116	3.01701
1.56161		1.71261	0	0
0		0	0	0
2.22104		0.784378	0	0
0.999703		0	0	0
1.22831		2.22988	0	0
1.5411		0	0	0.840424
2.5323		1.15675	0	0
1.34771		0	0	0
0.998836		1.36504	2.89055	0
0		0.555765	1.5871	0.806237
0		0	1.48587	1.30827
1.06835		3.19582	0	0.976372
1.26031		2.57895	0	1.02199
1.8863		0	0	0
1.62933		0	0	0
0.994791		0	0	0
2.79245		1.4625	0	1.99789
2.5651		0	2.08656	1.76018
2.3202		1.05244	0.98386	0
2.33251		1.02542	1.53222	1.40627
2.29021		0.916171	0	0.826301
2.05586		1.50986	0	0
0		1.72652	1.48047	0.930162
2.23192		1.5636	1.287	0.642841
1.26013		0.446972	1.27984	0
1.82009		0.835586	1.09423	1.09733
1.8409		1.02761	0	1.80042
1.28852		0	0	2.72542
1.55716		0.634112	0	2.26141
0		0.880138	0	1.6461
1.73975		0	0	0
2.81744		1.05062	1.07875	0
1.0839		2.09852	0	0
2.60515		0	1.00117	0
1.17484		0	0	2.22914
2.75772		0.96106	1.07416	0
2.03944		1.15855	1.70299	0
2.15476		0	0	0.760923
3.34791		0	1.25062	2.35508
1.14993		0	1.12615	0
2.42406		1.85475	1.06773	0
2.81739		0	1.67563	0
2.06252		0	0	0
2.43809		0	0	0
2.07679		1.28643	0	1.287
1.16433		1.63955	1.18028	0
2.06688		0.780321	0	0
2.19244		0	1.84808	0
0		0	0	1.51261
1.57803		0.631257	0	0.957188
2.14241		0	1.04045	2.53841
3.80128		0	0	2.76081
3.50187		0	0.974006	0
2.98522		1.26158	0	1.8722
1.62157		0	0	1.55377
3.29017		0	0	2.46737
3.05272		1.89698	0	1.75898
0		0	0	0
0		1.11117	1.06212	0.816526
0.998457		3.85191	1.15511	1.31501
1.64898		0	1.94343	0
1.90692		1.79162	1.1148	0
2.17375		1.03492	0	1.77869
0		1.73519	0	1.97211
1.55716		0	1.79867	1.25896
1.89577		0	1.54602	1.23692
1.91551		1.7146	0	2.40546
0		0	0	1.1603
1.13324		1.29034	0	0
2.26299		0	0	0
2.83362		1.81147	0	0
2.67684		2.6529	0.797757	0
2.97488		0.887471	0.926921	0
1.09595		0	0	1.48139
2.74088		0	2.10196	0
1.1713		0.919694	0	0
0		0	1.1098	2.38526
1.06299		0.862991	2.07857	0
0		0	0	2.21049
0		0.692548	1.64915	0
2.46016		0	0	1.20466
3.47545		0	1.06002	0
2.83146		0.819994	0	0
0		0	0	0
0		1.29401	1.03107	0
1.22627		1.56559	1.38312	1.84943
0		2.33304	0	0
0.87399		0	1.97172	0
2.93786		0.747507	1.1374	0.849973
2.91517		1.1146	1.17207	2.52316
2.14769		0.933333	2.15202	0
1.1146		0	1.85745	1.73212
3.31393		1.62509	0	1.56789
2.72337		0.408606	0	1.66258
2.1741		2.0909	1.51913	0
1.55436		2.74991	0	1.2614
0		0	1.47785	0
2.09495		0	0	1.15407
2.83825		0.547003	0	0
3.01488		0	2.07967	0
1.79657		1.64391	1.03387	0
1.81484		0	0	1.31811
3.75541		0	0	0
3.41656		0.817443	0	2.56412
3.21968		2.35994	1.062	2.003
1.95609		1.33129	1.21548	0
1.53493		1.39681	0	2.156
2.36019		0.887219	0	0
0		2.48803	1.31821	1.72399
3.90427		0	0	1.49466
2.78879		0	0	0
3.59414		0	1.56399	0
1.65615		0.857874	0	0
2.99974		2.47763	1.6589	1.01465
3.43855		0	1.5078	0
2.33111		0	1.60529	0
3.18033		1.55362	0	0
3.05327		2.0984	1.02714	0
2.23792		1.46514	0	0
0		0.933521	0	0
2.25064		0.923338	0	2.11617
2.03264		0	1.08274	1.15126
1.42781		0	0.951493	0
1.10899		0	1.08196	0
0.975445		0.917522	0	0
2.05329		1.9298	0	0
2.43898		2.88555	0	1.63013
2.81007		2.19651	1.12069	0
2.64003		0.728923	2.46676	2.89316
0		0	0	0
3.44176		0.895235	0	0
2.69045		0	0	1.78019
1.42142		0.773028	2.19595	2.31102
1.04259		1.52234	1.18863	1.00687
0		2.47373	0	0
1.16065		1.02657	1.12069	0
2.61395		0	1.46429	0
2.48265		1.8882	1.70532	1.67952
3.05217		1.29909	0	1.16641
3.63896		1.30523	1.12728	2.06628
3.70467		0	1.77204	1.60402
2.4926		0	0	0
3.49465		2.33728	0	1.56265
2.75101		1.85191	0	0
2.07612		0.967183	0	0
1.47616		0	0	1.71348
0		1.94027	1.08532	0
1.97492		0	1.0895	0
2.92069		2.84288	0	0
3.86467		0	0	3.02703
0		0.529728	0.999866	3.22678
1.04978		0	0	0
0		0	0	2.57547
2.51103		1.28454	0	1.09688
1.5466		0	0	0
3.56297		0	0	1.68237
3.14087		0	1.00974	0
3.11401		2.2264	2.77192	0
0		0	2.22988	0.59517
2.21836		0	1.19518	0
3.22603		0	0	1.27406
1.17779		1.219	1.60912	1.73621
2.76396		0.878984	0	1.80412
0		0	0	3.36325
2.92909		1.18831	0	1.26769
3.71319		1.81807	1.05744	0
1.70787		1.31891	1.51955	1.77937
3.64311		1.01085	0	2.13918
3.37843		2.40888	1.83845	0
2.77865		0	1.03844	1.06287
2.46786		0.705886	1.17763	0
3.38384		1.36392	0.870102	0
0		0	0	1.93773
2.64864		0.8982	0	1.04306
1.70808		0	0	1.18839
1.60149		0.968701	0	1.17454
3.80436		2.02461	0	1.11833
2.16517		0	1.80431	2.11681
2.33258		1.41165	1.28643	0
2.00564		1.08656	0	1.36624
3.35626		0	1.19614	0
2.98523		0	1.4464	0
2.36784		0.867611	0	0
2.6334		0	0	2.09664
0.797757		0	1.18911	0
1.7865		1.22085	0	0
2.0743		1.76277	0	0.981559
3.58051		0	0	0
3.63209		2.02537	0	0
0		1.31233	0	1.05622
2.49141		0	0	2.10612
2.4783		0	1.6881	0
0		0	1.93232	0.977508
1.52108		2.49985	0	1.11357
1.0895		1.06773	1.74325	0
1.60259		0.965972	0	1.96752
3.90875		0	0.908325	1.30171
2.71989		0	0	1.13661
3.3068		1.50849	0.943563	0.436154
3.31839		1.9767	0	2.36013
3.26819		0	0	1.03492
4.29386		1.02714	1.53665	0
2.86698		0	0	0.67886
3.00137		1.10803	2.68309	1.05463
3.57274		1.76867	0	0
2.62586		1.16473	1.01622	1.09481
0		2.55565	1.36007	0
1.5388		0	0	0
2.1861		0	0	2.37181
0		1.69979	1.91075	0
0		0	0	0
0		0.67068	0	2.00148
3.34705		0.812043	0	1.24198
0		0	1.68237	0
2.61646		1.43618	2.3824	0
2.99558		1.46659	0	1.35492
2.1695		1.47123	0	0
3.21719		1.04342	0	0
2.62683		0	1.15259	0
2.89823		1.57712	0.87399	1.44765
3.48904		0.851356	0.985331	0
1.92766		1.29282	0	0
1.08144		2.45301	0	1.53208
0		0	0	1.42549
0		0	2.41026	1.85726
1.56519		0	0	0
2.29173		0	0	1.13927
3.17517		1.78076	0	1.67071
3.11881		0	0	1.07466
0		0.885961	0	0
2.17486		0	1.60328	2.1085
0		2.36842	0	2.41041
3.97307		2.42813	1.64324	1.03381
3.24001		0	1.06225	0
2.52386		0.721778	1.84105	0
1.63106		2.00148	0	0
2.75928		0.810306	0	0
0		1.8691	0	0
2.17079		0.815682	1.88236	0
2.23235		0	0	3.09092
3.53118		1.8474	0	2.28445
2.27925		0	0	0.814138
2.46803		0.86978	0	0
2.44977		0	0	2.32131
0		2.07979	1.96964	1.38502
1.80289		1.32934	0	1.82913
2.85841		0.974314	0	0
1.93097		2.51506	0	1.02233
1.75482		2.13963	0	2.01263
2.59205		0.787433	0	0
3.80265		0.886883	0	0
3.45825		0	0	2.65937
2.77938		0.83529	0	0
3.32941		0.936434	0	0
2.26353		0	0	0.932772
1.85441		1.41813	0	0
3.53508		1.06936	1.43375	0.618868
3.51262		0.929697	0	1.37478
1.94608		0.740954	1.16081	1.72614
3.72324		0	1.27091	0.796217
2.55815		1.0151	1.5854	0
0		0.772338	1.79106	1.75166
0		0	1.07213	0
0		0	0.983546	2.74445
3.30819		0	0	0
1.56969		1.11611	0.915901	3.29238
1.77875		0	0	1.00133
1.75898		0	0	0.780706
1.26113		0.838407	1.07747	1.3632
2.49719		1.11363	0	0
1.61447		0	0	0
1.78492		1.00128	0.900102	0
3.3081		0	0.959964	0.787695
2.66094		0	0	0
1.19325		0	0	0
3.36663		1.27378	1.58524	0
3.39043		1.48905	1.17415	1.13054
1.77204		0	0	0
3.04114		0	0	0.986384
0		0	1.53364	1.26376
1.32791		0.566593	1.6018	1.05183
1.05916		0.908149	1.41624	0
4.03629		0	1.61216	0
2.87282		0	0	0
3.09763		1.5274	0.995974	0.950421
1.05074		2.16653	0	0
1.25062		0	0	0.987862
3.48469		0	0	0.98135
3.19201		0	0	1.10742
1.05512		0.851279	2.05625	0
1.22525		1.85577	2.04387	1.88947
2.04394		0	0	0
2.80335		0	0	1.56669
0		0	1.01308	0.840649
3.11034		0	0.851203	2.3009
0		1.78306	1.35727	0
2.46375		0	0	2.3141
1.1175		0.593859	1.01521	0
0		0.838705	1.03809	0
3.1613		0.738264	1.42122	0
2.88335		1.04294	0	2.19368
3.63272		0	1.0433	1.76247
0		0.801532	0	0
3.30031		0	0	0.919513
0		0	0	0.725882
0		0	0	0
3.04487		0.866651	0	1.73378
0.900189		0	1.86126	0
2.64085		1.79357	0.837737	2.05462
0		1.65632	1.21531	0
2.64954		2.15129	0	0
1.57211		0.883622	0	0
0		1.85364	0	0
3.06533		1.09828	0	1.88939
1.8592		0.760984	0	1.23744
1.20737		1.24128	0	1.61813
1.10068		1.00941	1.11722	0
2.32049		0.814558	0	0
2.45918		1.60275	0.92729	0
2.40337		2.46968	1.27294	1.03821
0		1.05371	0	1.01119
1.16854		0	0	0.78548
2.20491		0	0	0
1.28625		0	0	1.40337
2.93746		0	0	0
4.05094		0	0	0
1.22236		0.612066	1.02154	0
4.10409		1.31811	1.46199	2.29016
3.40513		0	0	1.00985
2.09049		1.71478	1.45026	1.69872
3.15969		2.18208	0	0.783214
1.0599		0	1.21249	0
2.36367		2.60617	1.34173	0
3.18406		0	1.6946	2.48449
1.82393		1.79524	0	0
1.70593		0.771399	0.987651	0
0		4.05571	2.05804	0
2.53524		0	0	1.332
1.3576		0	0	0
1.91947		0	0	0
1.81044		0	0	0.760559
3.14582		0	1.44467	1.52938
3.77009		0.96106	0	0
1.96237		0	0	0
2.99721		0	0	0
2.56587		1.68702	2.28571	1.56714
2.28516		3.04738	0	0
2.22884		1.23493	0	0
1.4614		1.97004	1.25743	1.09238
1.84414		0	0	1.95424
3.40352		2.0746	0	0
2.98508		1.42051	0	1.86783
2.8587		2.52855	0	0
2.79562		0.867451	1.06999	0
1.84553		0	1.35417	0
2.32069		0	1.2261	0
3.0569		0	0	0
2.68584		0	0	2.26655
1.48244		0.872933	0	2.69867
3.98551		1.3645	1.50876	0.953057
1.28059		3.21552	0	0
3.28645		1.78286	0	0
3.45067		2.34049	0	0
1.4592		0	0	1.6881
2.8254		1.85259	1.18736	1.34215
2.87083		0	2.37636	0
2.76632		2.25809	0	0
2.43632		0	1.04449	0
0		0.961558	1.03015	1.54864
3.45962		2.18921	0	2.21302
1.69866		0	1.41141	1.02211
0		0	0	0
3.76745		0	1.78183	1.58609
0		0	0	0
1.95557		0.694902	1.35183	0
3.11229		0	1.56534	1.1413
0		0	2.08811	2.21061
3.0663		0	0	0
1.40233		0	1.11958	1.32385
0		1.31223	0	0
0		0	0	1.83204
0		1.74695	0	0
2.38795		0	0	0
1.5703		1.65786	0	0
2.62449		0	0	1.28049
2.76771		1.94449	0	0
3.30509		2.35854	0.903407	0.948091
4.22325		0	0.753884	0
1.64763		0	0	0
2.88722		1.51089	1.14949	0
1.80933		2.32634	2.52905	0
3.45277		1.91551	0.956398	0
3.37296		2.04489	0	0
0		1.8592	0	0
3.10412		0	0	0
0		0	0	2.18663
2.17289		0	0	0.900449
2.21903		1.37955	1.15096	1.53293
2.5514		0	1.51	2.08733
1.77447		0.961758	0.514885	0
2.85837		0	0	0.927475
1.98438		0	0.930255	1.59786
0		2.52298	1.16992	2.51233
1.29024		0	0	1.44715
2.12542		0	0.915541	0.906211
2.33489		2.36974	0.979166	0.929697
3.75308		1.89189	1.15893	1.32791
1.60006		0	0	0
0		0	0	2.12391
0		1.22026	1.36547	0
1.72564		2.16448	0	0
3.9976		0.926092	0	0
1.51123		0	0	0
3.56493		0	0	1.03915
2.71104		0	0	0.988286
3.99793		1.01712	0	1.35049
3.51531		0	0.902971	0.94751
0		0	0	0
2.66725		0	0.940698	0
3.42862		0.672224	2.28756	0
0		0	0	1.54168
2.82609		0	1.54791	0
1.06225		0	0	0
2.21787		0	1.57941	2.07811
1.26231		0	0	0
0		0	1.10505	0
1.98262		0.97155	0	0
1.74234		0	1.11972	0.800112
1.01219		0	0	0
3.36191		0	0	0
2.44187		0	0	2.26237
0		0	0	2.58967
3.29989		1.47955	0	0
2.20984		0	1.08649	1.19921
2.43657		0	2.98952	0
1.07454		1.0615	0	2.01404
2.29565		0	0	0
1.96054		1.38021	0	0
3.23086		0	1.20901	1.57818
2.59969		3.34715	0	0
0		0	1.0142	1.15348
1.56919		1.6429	0	1.4733
2.50412		1.3512	1.09755	0
3.42189		0.804799	0	0.805004
0		2.24332	0	0
1.38868		3.25741	2.39903	0
0		0	0	0
0		1.37423	0	1.62214
0		1.67158	0	0
2.68764		0	1.81678	0
2.6843		2.03082	2.19474	0
3.38048		0	0.917884	1.88731
1.55333		1.80905	2.03207	0.791965
2.03015		0	0	0
1.58741		0	0	0
2.94896		0	0	1.46327
2.67959		0	1.6429	0
2.94368		2.4631	0.976991	1.45831
1.32527		0	1.62073	0
1.80508		1.52473	0	0
2.34677		1.20229	1.04081	0
3.05057		1.75561	0	0
1.65204		0	0	0
3.01844		0.962058	1.7105	2.32069
1.92112		2.31191	0	1.04497
2.37784		0	1.24005	0.607731
2.67655		0.954528	0	0.871151
1.45751		1.62302	0	0
0		1.15288	0	1.0178
2.18051		0.479456	1.73416	1.45371
2.87694		0	0	0.831978
2.98504		0	0	0
0.739578		2.04778	0	0
2.59479		0	0	0
1.71634		1.86864	1.11008	0
0		0	1.50077	0
2.16676		0	0	0
0		1.05634	0.642883	0
1.58002		0	0	0.718745
3.09696		0	0	1.02154
2.49616		1.01723	2.42487	0
0		1.96483	0.904807	1.17237
2.00102		0	0	0
0		0	0.918607	0
1.53251		0.723113	0.867611	0
1.47564		0.931512	0	0
0		0	1.72055	0
0.924346		0	0.670446	1.127
0		0	0	0
0.804253		0	0	0.853595
2.79851		2.42468	0.964362	0
1.36125		1.40814	0.923613	0
2.49783		1.90651	0	1.4416
2.17686		1.27137	0	0
1.79447		0	0	0
0		0	0	0
0		0	0.937851	0.926368
3.0841		0	1.4211	0
1.64324		0	0	1.45365
3.9885		2.03211	0	1.19743
3.58832		0	2.97195	0
1.30926		0	0	1.7979
3.27497		0	1.85623	0
0		1.24584	1.47362	0
2.92421		0	0	0
1.16081		1.33077	1.45064	0.362694
1.50548		0	1.62367	1.25617
1.24023		0	0	1.5033
2.52754		3.02699	1.02017	0
2.1905		1.85954	1.66258	0
4.06103		0	1.31941	0
1.30259		2.06462	0	1.74519
2.43196		0	2.86307	0
3.56996		0	0	0.834183
3.06118		0	2.18243	0
0		0	1.5375	0
2.20198		0	0	0
3.30256		1.73853	1.21833	0
2.57386		0	0	0
2.45592		0	0	3.02712
3.29627		0	1.58053	0
0		2.8781	0.917342	0
3.79748		0	0	0
1.875		0	0	1.62171
2.74693		0	1.09443	1.3225
3.09696		0.764648	0	0
2.43739		1.03562	0	2.57047
0.971754		0	1.8418	1.86126
2.93539		0	1.33159	0
3.60781		1.31791	0	2.3143
0		2.89779	0	1.0891
2.78772		0	1.71348	2.15769
1.10885		1.89602	0	0
1.68451		1.97137	0	0
3.45463		1.5834	0	0
1.18847		0	2.48182	0
1.22797		0	0.99329	1.66896
1.06287		2.81238	0	1.43435
1.5756		0.605228	1.47603	0
0		1.15511	2.58346	1.0599
		0	1.39145	3.00295
		0.702168	1.95332	0
		0	2.9041	1.65941
		1.20984	0.949254	2.15028
		1.56849	0	0.817514
		2.06242	1.04725	0
		0	0	0
		0	0	1.5902
		0	1.05244	0
		0	1.17997	0
		0	0	0
		1.38211	0	0
		1.49506	0	0.656835
		0	0.976166	1.30366
		0	1.62182	1.64992
		0	0	0
		0	0	1.24737
		0	2.38424	0
		0.929326	1.52132	1.24005
		0	0	0
		2.18803	1.14421	0
		1.30084	0	1.34069
		3.59562	0	0
		0	2.29921	2.19332
		1.66058	0	0
		0	0	0
		0.9867	1.07238	0
		1.29812	0	1.00797
		1.78389	1.84068	1.16923
		2.46114	0	1.01555
		2.3985	0	1.83072
		1.46557	2.21288	0
		0.931745	0	1.30493
		0.839751	1.16065	0
		2.29141	1.49171	0
		1.38315	0	0.800788
		0	1.59723	0
		0	0	0
		0	0	0.869538
		1.13039	1.20344	0
		0	0	1.27214
		1.32893	0	0
		0.847526	1.22101	0
		1.49065	0	1.62498
		2.35278	1.31481	0
		0	1.8867	1.31074
		0	2.62907	0
		0	0.792758	1.50977
		1.28751	0	0
		1.593	1.0505	0
		0	1.61125	0
		0	0	0
		0	0	1.60784
		0	0	2.6685
		0	1.9935	1.70908
		0	0	1.22347
		1.90635	0	0
		0	1.23191	1.98289
		0.724563	0	2.1623
		0	0	0.900362
		0	0	1.9478
		2.75541	1.19006	0
		2.30755	0	0
		0	1.40542	1.07926
		1.57757	0	1.47123
		2.17327	0	2.13852
		0	1.188	0
		0	2.11211	1.61878
		0	0	0
		0.843733	1.17345	3.11581
		0	1.45339	0
		1.56485	0	0
		1.66426	0.799707	1.78142
		2.19057	0	1.84381
		0	0	1.59238
		0.772088	1.48653	1.72681
		1.67643	0	2.11392
		0	1.12041	1.72709
		1.48905	1.0599	0
		0	0.90332	0
		1.32649	0	0
		1.97799	0	0.696262
		0	0	1.05062
		0	0	1.58979
		2.49958	1.12615	1.32567
		2.27304	0	0.740839
		0	0	0
		0	2.01039	1.45159
		0	1.41576	0
		0	1.03492	0
		1.65606	0	0
		0	0.748679	0
		0	1.19921	0
		0	1.79385	0
		0	0	0
		1.56639	0	0.908502
		0	0	0
		1.23329	0	1.76157
		0	0	1.75153
		1.9097	0	0
		0	1.27685	1.91452
		0	0	2.21885
		0	2.0326	1.71991
		1.8418	0	1.75502
		0	1.3728	0
		0	2.78445	1.78523
		0	1.52543	0
		0	0	0.836623
		2.03804	0	0
		0.748034	2.18201	1.31741
		0.883455	1.64627	1.13826
		2.77564	1.67264	0.826663
		0.737979	0	0
		0	1.79604	0.782569
		0	2.31954	2.09997
		1.34866	0	1.83072
		0	2.94584	0
		0	0	0
		0	1.06861	0
		2.26763	0	2.12781
		1.26086	2.44367	0
		0	1.80905	1.71584
		1.31104	2.1071	0
		0	2.97332	0
		1.60101	1.19006	0
		0	0	1.5988
		0	1.7564	1.34697
		1.981	0	1.81067
		0	0	0
		1.07074	0	0
		0	0	0
		2.39699	0	0.690508
		1.34414	2.22791	2.20457
		1.57902	1.60837	1.58094
		0	1.04978	1.04057
		2.36274	1.24673	1.66166
		0.908502	1.27331	0
		0.720475	0	0
		0.786163	1.5834	1.24778
		0.854913	2.29662	0
		3.0562	1.49372	0.823135
		2.45876	1.25013	0
		0	0	2.39065
		0	2.99736	1.89074
		1.3848	1.10008	0
		0.523093	2.26649	0
		0	1.26349	2.36565
		0	0	0
		0	1.01995	1.68237
		0	0	0
		1.47811	0	0
		0	0	0
		2.70133	0.650679	0
		1.02668	2.52792	0
		3.06865	1.12433	1.30337
		0	1.10668	0.884122
		0	1.94225	0
		2.10028	0	0.863545
		0	0	0
		0	1.52459	0
		0	1.39089	0
		2.56655	0	1.83477
		1.30857	1.45612	0
		1.13274	1.16549	0.902361
		2.5756	1.63504	1.38705
		0	2.79924	1.75581
		1.3494	0	1.40581
		2.04798	1.00292	0
		1.7566	1.14625	0
		0	0.93324	2.52285
		0	0.966375	1.94594
		0.989877	0	0.977301
		0	1.57231	0
		1.58432	0	1.86875
		1.21933	1.39111	1.89141
		2.42487	3.00794	1.01465
		0	0	1.75521
		1.31821	0	0
		1.00063	1.0753	0.697222
		1.74137	1.17115	1.6646
		0	0	0
		1.63123	1.29369	1.39089
		1.75971	1.4831	0
		0	0	0
		0	0	0.828547
		1.16345	0	0
		1.15681	1.56082	0
		0	0.885877	0
		2.3597	0	0
		1.88291	0.876684	2.1181
		2.6326	1.22448	0
		0	1.82269	1.91059
		0	0	2.12737
		1.91046	0	2.22766
		2.05092	1.287	0
		0	1.8674	0.929141
		0.857874	0.881628	1.54515
		0	1.17748	0
		0	0	0
		1.31861	0	1.88504
		1.81807	0	0
		1.3717	0	1.82648
		0	0	0
		0	0	0.773217
		1.23519	0	0
		0	0	0
		0	1.4086	0
		0.835882	3.10009	2.622
		1.90217	1.31891	0
		0.841849	0	2.12294
		0.602372	0	1.5133
		1.94133	1.12503	2.34996
		1.32873	1.4592	0
		1.32527	0	3.34431
		0	0	0
		1.27369	0	1.01769
		0	1.45692	0
		0.767791	1.87546	0
		1.41541	0	0
		0	1.27307	0
		0	1.37082	0
		1.8236	1.65838	0
		3.0822	0	1.26797
		2.78265	0	1.21833
		0	1.26971	0
		1.73917	0	1.44756
		1.4549	0	2.54712
		1.53293	1.3271	0
		1.09688	0	0
		2.40557	0	0
		1.90254	1.06648	0
		1.95792	0.993076	1.86678
		0.963559	1.85608	0
		0	1.07238	0
		0	0.858892	0
		0	0	1.9608
		2.32693	0	0
		0	0	2.39156
		2.02537	1.02086	0
		0	1.00226	0
		0.990621	0	0
		1.47123	1.32456	1.18499
		0	0	2.10584
		0	1.51	0
		2.20886	2.33153	0
		0	1.70538	1.79093
		0.930999	0	0
		1.2853	0.991687	0
		0	0	1.7875
		1.10912	0	1.68451
		1.47434	1.1341	1.36222
		0	0.92343	0
		0	0.931465	1.44616
		1.5051	0	0
		0	0	0
		0	0	1.1148
		0	0	1.08989
		2.08225	1.24726	0
		0	0	0
		0	0	1.02876
		0	1.90407	2.29461
		2.14383	0	0
		1.88622	1.29282	0
		0	0	1.36298
		1.1514	0.96688	0.876438
		0	0	0
		0	1.60159	2.20544
		2.06327	0	1.59629
		0.734746	1.20458	0
		0	2.56624	0
		1.41047	0	0
		3.08676	0	0
		1.62138	1.13196	0
		0	1.08741	1.42757
		0.76477	1.11267	0
		0	0.840574	0
		2.47587	0	1.91996
		0	0	1.04271
		0	1.71615	0
		0	1.06225	0.961259
		0	1.54486	0.653498
		0	0	2.04066
		0	0	0.789659
		0	0	1.79093
		1.28862	1.28986	0
		1.43679	0.977301	0
		0	1.48481	2.42281
		0	1.49788
		0	1.00074
		0	0
		0	1.41212
		0	1.21083
		0.993504	0.87399
		1.65051	0.582014
		0	1.27147
		0	0
		0	1.74305
		2.23161	0.970022
		0	1.88693
		1.55953	0
		2.22582	1.18831
		0	2.38214
		1.94612	1.44405
		0	0
		0	0
		0.886045	0
		1.23866	1.58401
		1.02462	1.30415
		1.05475	0
		0	0
		0	1.96488
		3.37124	2.0037
		3.06377	0
		0	1.80564
		2.54788	0
		1.28511	0
		0	1.74787
		0	1.39761
		0	0
		0	0
		0	1.42081
		1.09688	1.62498
		0	0
		0	2.37077
		2.39994	0
		1.44727	1.07011
		1.11103	1.39179
		0.807336	0
		0	1.20034
		0	2.07035
		2.39812	1.52825
		1.4978	2.3899
		0	0
		0	0
		0	1.21883
		0	0
		0	0
		1.35171	1.25833
		1.56072	0
		0	1.65752
		0	0
		2.46556	2.41164
		1.82852	0
		1.67528	0
		0	0.865773
		0	0
		0.728285	0
		1.08584	1.31714
		0	1.09436
		1.17732	0
		0	1.55553
		1.73352	2.46261
		0	0
		1.70128	1.33626
		1.64279	0
		0	1.33396
		1.71298	0
		1.2347	1.08793
		0	1.78347
		0	0
		2.15913	0
		0	0.956793
		0.972981	0
		0.990834	0.849667
		1.4746	0
		0	0
		0	0.863704
		2.36492	0.899496
		1.63206	1.58818
		1.34592	2.64881
		1.98208	0.89391
		1.18148	1.76638
		0	0
		1.59035	0.852821
		0	1.60678
		1.31611	1.62859
		1.05707	1.13812
		0	0
		1.84699	2.94028
		1.32274	1.15549
		1.40825	1.30103
		1.18189	1.30415
		0	1.61168
		2.31047	1.90716
		0	1.11295
		0.803741	1.14582
		0	0
		0.798966	1.60816
		2.03351	0
		0	0
		0	0
		0	0.631133
		0	0.905333
		1.4549	0
		0	1.20835
		0	0.837143
		0	2.21484
		0	1.74402
		0	0
		1.68362	0
		0	0
		0.96386	0
		1.90936	1.70052
		1.05805	1.82524
		1.82881	0
		1.70299	0.9919
		0	0
		1.25959	0
		1.36743	0
		0	1.05867
		0	2.58295
		1.80141	1.71831
		0	0
		2.31327	1.85418
		1.46098	0
		1.9935	0
		0.96577	0.983336
		0	1.67088
		0	0
		0	1.55039
		0	0
		0	0
		0	0
		0.762872	2.0268
		0	1.14816
		1.23054	1.87749
		0	0
		0	0
		0	2.48904
		0	1.21498
		0	1.05658
		0	1.37988
		0	0
		1.75419	0
		0	2.58866
		0.804867	0
		1.90254	0
		0	1.1239
		2.16255	1.44047
		1.31791	0
		0	0
		0	0
		0	0
		1.70446	0
		0.863545	1.18248
		1.46403	0
		0.751627	0
		0.944619	0
		1.54327	0
		0	0.922242
		0	1.19198
		2.50558	0
		0	0
		0.993611	2.94736
		0	0.950032
		1.32781	0
		2.51987	2.77949
		1.06886	0
		2.31492	0
		1.981	0
		0	1.36841
		0	0.986595
		2.30308	1.45302
		0	0
		0.826446	1.18594
		0	1.63821
		1.54264	0
		0	3.95074
		0	1.66913
		0	0
		0	0
		0	1.15661
		0	0
		0	0
		0	0
		0	0
		0	1.9894
		0	1.2567
		1.41212	0
		2.54344	1.76438
		0	0
		1.14144	1.48799
		0	0
		0	1.50072
		0	1.0368
		0	0
		0	0
		3.02567	0
		1.24452	0.953253
		0	0
		2.146	0
		1.73937	0.777577
		0	2.03862
		0.906123	0
		0	1.54312
		0	1.23105
		0	0.858109
		0	1.9021
		0	0.909475
		1.46288	0.867051
		1.69287	0
		0	1.76289
		3.19717	1.22729
		1.80862	1.52712
		2.00425	0
		0	0
		0	1.41683
		1.38919	0
		2.51059	0
		1.45601	1.9608
		0.718799	1.43982
		0	1.28256
		0
		0
		0
		0.900449
		1.54033
		0
		0
		1.66966
		2.28852
		0
		2.85609
		0
		0
		0
		0
		0
		2.06824
		1.19062
		0.989346
		0
		1.79804
		0
		0
		0
		0
		0
		0
		1.46047
		1.78347
		1.77515
		2.13107
		1.49198
		0.977198
		2.45614
		0
		2.4073
		0
		1.1661
		0
		0
		0.892972
		1.03293
		2.54488
		0
		0
		0
		0
		0
		2.66259
		2.19191
		0
		0
		0
		2.35623
		1.24778
		1.29641
		0
		0
		1.54937
		1.27137
		0
		1.76337
		0
		0
		1.5888
		0
		2.56062
		1.12862
		0
		0.994254
		0
		2.42986
		1.65546
		2.30531
		0
		3.03316
		2.27621
		1.89999
		0.987087
		0
		1.48733
		1.8848
		1.18697
		0.453131
		0
		1.86172
		3.32797
		0
		0
		1.16486
		0.892546
		0
		3.5834
		0
		0
		1.55186
		0
		0.648581
		2.27765
		2.36013
		0
		2.28361
		1.946
		0
		2.03203
		0
		1.18389
		1.53436
		0
		0.931931
		0
		2.22781
		0
		1.47668
		1.37478
		0.846233
		0
		2.78776
		0.800382
		1.57322
		0.852821
		0
		1.35268
		0
		0
		0
		0
		2.77009
		0
		0
		1.17872
		0
		0
		1.29523
		1.00963
		1.60339
		0
		0
		1.87457
		1.8099
		0
		2.94453
		1.26204
		0
		2.35905
		1.40825
		0
		2.31
		0
		0
		0
		0.957386
		1.89903
		0
		1.39582
		0
		0.800315
		1.33726
		1.87336
		1.96829
		1.01927
		0
		1.46994
		0.929419
		2.0468
		0
		1.62958
		2.28004
		0
		0
		0
		0
		1.68397
		0
		0
		0
		2.18327
		0
		1.13004
		0
		1.97243
		0
		2.66961
		0
		0
		0
		0
		1.78183
		0
		0
		0
		1.55303
		0
		0
		1.85851
		3.06191
		0
		0
		0
		0
		1.5133
		0
		0
		1.7211
		1.93671
		0
		1.61265
		0.568247
		0
		2.29896
		0
		1.63189
		0
		1.10885
		0
		2.22705
		2.11403
		1.4827
		1.26249
		0.769466
		0
		0
		0.883622
		0
		0
		0
		1.55333
		1.06293
		0
		0.623409
		1.6177
		0
		0
		1.51068
		0
		0
		0
		1.74383
		0
		0
		1.05928
		0
		0.99954
		0
		2.3658
		1.87937
		0
		0
		0
		0
		2.37754
		3.58061
		0
		0
		1.6104
		2.47897
		0
		0.839676
		2.0804
		2.46827
		1.70391
		0
		1.00303
		1.81821
		2.81606
		0
		0
		1.36211
		0
		2.37902
		0
		1.92846
		0.620096
		0
		0
		0
		1.24058
		0
		1.15303
		2.07541
		2.121
		1.20712
		1.70419
		1.89362
		0
		0
		0
		0
		1.65666
		0
		1.39911
		1.07213
		0
		1.92595
		1.33571
		1.82067
		0
		2.26533
		0
		1.03398
		1.63888
		0
		0
		0
		1.41082
		1.28322
		0.681407
		1.22593
		2.69513
		1.39704
		1.39658
		0
		0
		0
		1.1429
		0
		2.16818
		2.0153
		0
		1.73288
		1.22304
		0
		0
		2.32568
		1.10817
		0.997159
		0.781026
		0.870869
		0
		1.70618
		0
		2.66578
		2.23639
		1.02006
		1.79287
		1.5274
		0.778787
		1.19349
		1.97172
		1.45714
		0
		1.48393
		0
		1.05268
		0.848442
		0
		1.20108
		0.945484
		0
		1.99306
		2.45808
		0.972776
		0.830953
		1.45256
		1.85623
		2.37744
		0.809613
		0
		0
		1.19277
		1.41482
		1.73956
		0
		0
		1.87003
		1.43063
		0
		2.30674
		1.02795
		0
		1.40977
		0
		2.02063
		1.19213
		0
		0
		0
		1.87609
[truncated: 4 more rows]

## Sheet: Mfap5
Characterization of trabecular meshwork clusters
TM-1	TM-2	TM-3	Uveal	Fibroblasts
0	0	0	0	4.39411
2.49883	3.14253	0	1.67001	3.16248
0	1.20934	0	0	3.96493
1.21138	1.71709	0	1.12083	3.84645
0	0	0	0	0
0	0.98449	1.71529	0	4.05777
1.51192	2.61484	0	0	3.37338
0	0	0	0	3.31865
0	0	0	1.5955	4.41716
2.11181	0	0	0	3.32787
2.57915	1.8822	0	0	2.6161
1.15318	1.28511	0.566066	0	3.00181
2.49514	0	0	0	3.7439
2.80384	2.80578	3.43799	0.777959	3.54062
2.50088	0	0	1.67935	3.29349
0	2.39972	0	0	3.19826
1.90651	1.82125	0	1.90912	2.51476
2.608	1.01949	0	0	3.13484
3.02741	1.93148	0	0	3.03326
0	0	0	0	3.20452
2.28046	0	0	0	3.77825
1.78705	2.42094	2.30244	0	0.689665
0	0	0	0	3.91901
3.20052	0	0	0	3.92294
0.713554	0	0.699558	1.33077	3.70888
0	0	1.18641	0	0.88479
0	0	1.87761	1.35695	3.6892
0	0	0	0	3.50763
0	1.79573	0	0	0
0	0	0	0	3.91366
0	0	0	0	2.46285
1.75206	1.77746	0	0	3.52646
0	0	0	2.12813	4.26414
0	0	0	1.55908	1.94806
0	2.04465	0	0	2.55431
0	1.62285	0	1.5916	3.62944
0.94751	0	0	0	3.37948
0	0	0	1.05512	1.40558
0	0	0	0	2.38885
3.26156	1.44146	3.15892	0	3.97259
2.10956	0	0	0	2.75328
0	0	0	0	3.59637
0	1.71846	0	0	3.87334
1.6304	0	0	1.73956	3.31942
0	2.36196	0	2.87931	3.57168
0	1.03762	0	0	3.4749
0	1.3975	0	1.51192	4.48565
2.21885	2.04543	0	0	3.12481
1.95124	2.01686	0	1.4625	2.00955
2.19029	1.90149	0	0	2.76129
0	0	0	0	4.03893
0	1.2469	0	0	4.09221
1.19213	0.863228	2.9218	1.87553	3.29752
2.17808	1.85943	0	1.01431	3.96996
2.56053	1.19646	0	0	3.39356
2.553	0	0	0	2.80831
2.02025	2.1958	0	0	3.87832
1.77062	0	2.37525	0	3.93831
1.00941	0	0	0	3.95285
0	0	0	0	3.29701
0.894936	1.95159	1.81893	0	3.55862
2.01957	0	0	0	3.01547
0	1.97563	2.54368	0	1.23649
0	0	3.94602	0	2.46369
0	1.50181	0	0	3.53369
2.59157	1.82023	1.59823	2.84032	2.32693
0	0	0	0	4.09518
3.18421	0.668585	2.43724	0	4.44329
1.26077	1.66843	0	0	3.26093
0	0	0	0	4.08766
1.4065	1.20523	0	0	3.85794
1.53865	0	2.80214	1.0368	3.65876
0	0	0	0	2.95698
3.07036	0	2.74445	0	4.01166
0	0	0	1.62383	0
2.93377	0	0	0	3.55428
1.80692	0	0	0	3.39173
1.39077	0.791041	0.854292	0	3.83435
1.50894	0	0	0	3.69623
2.21201	1.2364	0	1.01577	3.87029
1.08976	0	0	0	2.67414
0	0	0	1.36656	2.63722
1.03785	1.11944	0	0	2.86185
1.1135	1.05135	0	1.87111	2.90712
1.73378	1.52797	0	0	1.75779
3.27637	0	0	0	3.5965
0.65679	0	0	0	2.57032
1.1111	0	0	0.877586	3.812
0	0	0	0	3.59461
0	1.92745	0	0	2.75818
2.24343	1.92262	0	0	3.63779
2.00093	1.90359	0.71244	0	4.75173
0.996297	0	0	1.0861	0
3.03883	0	2.51345	0	2.76442
1.32042	0.725002	0	0	3.37714
0	2.17479	1.23484	1.13539	1.14159
0	0	0	0	4.00091
1.81706	2.35537	0.870667	0	4.02027
2.34571	0	0	0.968499	3.22649
2.6458	1.09715	0.868172	0	3.38839
0.971448	2.38223	0	0	3.91914
2.0857	2.19173	0	0	3.80222
1.77814	1.45755	0.848442	1.83137	4.55438
0	0	0	0	3.10191
1.6908	0	0	0	4.65269
0	1.13855	2.07918	0	2.49736
2.87536	0	0	0	4.59583
0	2.24956	0	0	4.30974
0	0	1.15155	0	3.34396
2.49787	0	0	0	3.88416
2.24182	0	0	0	3.41994
0	1.40806	0	0	3.90293
2.39662	2.448	2.81146	0	3.96135
0.978233	1.62969	0	0	3.57712
1.22593	1.02668	0	0	0
0	0	0	0	3.61141
1.05438	1.30259	2.78895	0	3.00747
1.05573	2.22884	0	0	4.11445
0	0	0	0	3.58431
0	0	0	0	4.23887
0	0	0	0	3.83881
0	0	0	0.956103	4.29275
0	1.75265	0	0	3.80265
2.93183	0	0	0	0
1.89433	1.07289	2.70878	0	2.06975
2.78425	1.62449	0	1.78554	1.3455
0	0	3.34158	0	1.28767
0	0	0	0	4.29635
1.5788	0	0	0	3.92284
0	1.06002	0	0.95247	3.83847
0	1.62285	0	0	1.71953
0	0	0	0	3.40521
2.46605	0	3.47892	0	3.57654
2.39354	0	0	0.480113	3.2152
0.937851	2.05983	1.42866	0	3.03493
1.37324	0.469008	1.3223	1.1146	3.57577
0	0	0	0	4.0358
2.56976	3.49702	2.5161	0	1.99363
1.99679	0	0	0	3.75772
0	2.13205	0	0	4.69112
2.5456	0	0	0	0
2.66162	0	0	0	3.61031
0	0	1.42765	0	3.21086
0	2.71743	0	1.90278	3.55499
0	0	0	1.12883	1.76528
2.251	1.86156	0	0	3.50221
0	0	0	0	3.90001
2.85378	0	0	1.90548	3.71469
0	2.02629	0	0.987651	4.13044
0	0	0	0	3.52105
0	0	0	0	3.30815
0	0	1.5836	1.21033	3.3274
1.86229	1.65683	0	1.89266	3.66962
0	0	0	0	3.59601
0	0	0	0	3.98998
0	0	0	0	4.56911
1.62416	0	1.79942	0	3.00515
2.87312	0	0.769529	0	3.87271
2.60634	0	0	0	3.65249
3.13875	2.85541	0	0	3.92784
1.52967	0	0	1.69363	4.22173
0.940127	2.28478	0	0	2.01874
3.23466	0	0	0	3.36385
2.51184	1.81958	2.281	0	3.70026
3.44616	0	0	0	1.7069
2.29555	0	0	0.90332	3.42636
3.10468	1.33819	0	0.58059	3.5652
2.23	1.80338	0	0	3.60143
0	1.66443	0	1.08923	3.10303
2.19509	0	0	0	3.27576
2.69211	0	0	0	2.9106
0	0	0	0	2.79103
0	0	0	1.175	4.57175
2.07832	2.01592	0	0	3.65072
0	1.93451	0	0	4.43464
0	0	0	0	0
2.01761	0	0	1.19373	3.34365
2.14405	0	0	0	2.44546
2.98051	0	0	0	1.34173
2.15341	0	0	0	3.09796
2.06703	1.78526	0	0	3.64554
0	1.07868	0	0	4.54995
3.36203	2.04592	0	1.3943	2.29285
1.16976	1.92762	0	0	3.89218
0	0	0.928863	0	3.37666
1.91157	0	3.54139	0	3.25038
2.53775	2.29301	0	0	0
1.99817	1.82648	0	0	3.8136
0	2.77594	0	0	0
1.55391	0	0	2.20955	2.74596
2.84216	0	0	0.830806	0
2.19527	1.44072	0	0	2.87618
0	1.43802	0	0	0
0	0	0	0	2.48212
1.54879	0	0	0	3.69627
0	2.37497	0	0	3.57106
0	0	0	0	3.04155
1.80734	1.10776	0	1.0439	3.31091
2.82684	0	1.88016	0	2.33321
0	0	0	0	4.18791
0	1.71372	0	0.966173	3.69628
2.75362	2.5006	0	1.82487	3.34875
0	1.51307	0	0	2.42562
0.973596	0	3.43302	0	3.04117
2.05418	0	0	0	3.60515
1.33674	0	0	0	1.93985
0	1.4192	0	0	4.51298
0	0	0	0	4.32308
0	2.43223	1.75482	0	2.95514
0	2.63641	2.19634	0	3.237
0	0	0	0	4.84876
0	0.967992	0	0	4.23231
1.77596	1.10008	0	0	4.05452
2.21775	1.36667	0	1.1294	3.34816
1.04978	0	0	0	3.68833
0	0.942702	0	0	3.56612
2.15229	0	1.97606	0	3.71853
2.88968	0	0	0	3.82415
2.42321	1.58424	0	0	3.30877
1.72148	0	0	1.12869	2.85244
1.35482	0	0	0	3.42816
0	2.78843	0	0	3.76159
2.87098	2.40865	0	0	3.62914
0	0	0	0	1.1915
2.49463	1.7497	1.98913	0	3.21745
0	0	0	1.85499	3.02381
2.05023	1.93047	0	0	4.02352
1.5791	2.43152	0	0	3.79477
2.7812	0.962258	1.61024	0	1.0499
2.2643	0	0	0	2.63716
0	1.2614	0.667751	0	3.2708
2.93147	0	0	0	1.54923
0	2.02423	0	0	0
2.49582	1.83779	0	0	0.903494
2.6082	1.14224	0	0	3.28591
0.235149	0	0	0	3.50621
2.3069	0	0	0	3.02392
0	2.03688	0	0	3.11375
2.19563	0	0	0	3.65458
1.03492	1.10654	0	0	3.86581
1.8822	0	0	0	4.09857
1.58958	2.13589	0	0	4.21209
2.22855	0	0	0	3.48252
0.950908	0	0	0	3.20113
1.8313	1.45114	0	0	2.70744
0	0	0	0	3.74139
1.50557	1.28568	0	0	3.25633
2.56244	0	0	0	3.00734
0	0	0	2.76708	3.29034
1.97872	1.6829	0	0	3.08956
0.930999	0	0	0	3.38795
2.30376	0	2.75393	0	2.58568
2.55525	0	0	0	3.72832
0	1.32608	0	0	3.93962
3.19433	2.51351	0	0	2.57891
0	0	0.599174	0	3.91259
0	1.37236	3.95728	0	3.53567
1.76939	0	0	1.54399	2.93556
1.93333	1.45819	0.505496	2.75629	3.95342
2.40796	1.10438	0	0	0.725387
1.19341	1.65204	0	0	3.83499
0	0	0	2.11105	1.353
0	1.57241	0	0	3.07493
0.668122	0	0	1.38077	2.92163
1.69508	1.91337	0	1.65102	3.71513
3.6283	0	0	0	4.20176
1.60704	1.31203	0	0	3.07687
0	0	0	0	1.98294
1.58355	2.27246	0	1.08563	3.5091
1.57011	0	0	0	2.75679
0	2.41535	0	0	2.69685
2.64499	0	0	0	3.56831
1.08884	0	0	1.14801	4.8435
2.36161	1.70043	0	0	4.76198
0	0	0	1.61216	4.0561
0	1.93274	0	0	3.75663
0.803434	2.50644	1.63746	0	3.43508
0	1.23796	0	0	4.08954
0	3.93334	0	0	3.52439
2.61161	1.50113	0	0	4.74039
0	0	0	0	3.89575
1.71765	0.64122	3.10049	1.39361	4.3714
0	0	0	0	3.40884
2.54344	2.60916	0	0	2.69803
2.45937	2.30166	1.77285	1.51399	3.43486
2.51446	0	0	1.90936	3.36897
2.56654	2.36702	1.95219	0	4.08483
2.00065	1.06635	0	0	3.78708
0	0	0	0	0
0	2.11328	0	0	3.51996
0	0	0	0.947994	3.62594
3.02338	0.969615	1.79176	1.53903	4.009
0	0	0.926737	1.58432	1.42397
0	1.80437	1.19727	1.01814	4.43331
2.88667	1.05744	0	0	3.82418
2.4036	1.24602	0	0	4.11685
0	0	0	0	3.3487
2.34434	0	0	1.08299	3.68748
0	0	2.01742	0	1.67188
2.65586	0	0	2.3979	3.15766
2.29582	0	0	0	4.25289
3.3553	0	0	0	3.2269
0	0	0	2.01855	3.58636
1.55083	1.95142	0	0	4.32807
2.40298	0	0	2.50707	0
0	1.24303	0.811556	0	4.28169
2.49412	1.14329	1.83601	0	4.1664
0.968701	0	0	0	3.57854
2.09117	0	2.73228	0	4.05042
1.43023	0	0.794683	0	3.91077
0	0	0	0	3.78571
1.84549	0	0	0.873421	1.37988
2.80895	0	0	0	3.4324
1.10451	1.18107	1.6787	2.03703	2.81287
2.65651	1.25545	0	0	3.39235
2.85481	0	0	0	3.17272
2.05447	0	0	1.02622	2.75246
0	2.45042	2.36387	0	3.39513
0	1.84403	0	0	0
2.1256	0	0	1.35717	4.24078
1.22831	0	0	0	2.67185
2.89265	1.80352	0	0	1.69116
2.42328	1.80862	0	0	0
2.12278	0	0	0	3.97924
1.78871	2.07491	0	0	3.68768
1.67334	1.76518	1.82502	0	3.55178
3.65483	0	0.847908	0	1.84437
0	0	0	0	3.93239
1.3271	2.65641	0	0	3.25498
1.90513	0	0	1.48547	1.48932
0	1.04966	0	0	0
0	0	0	0	4.30383
2.35226	0	0	0	4.21558
3.26035	0	0	0	3.27231
0	0	0	1.80791	2.94641
0	0	2.84331	0	3.55905
2.16667	0	0	0	3.47398
3.18382	1.15616	0	0	3.88667
0	0	3.1327	0	3.64037
0.919876	1.72273	1.22372	0	4.29441
0	0	0	1.97849	2.71078
0	0	3.3742	0	4.06423
2.74198	1.17872	0	0	3.7887
0	0	3.71123	2.07187	3.06377
0	0	3.29349	0	2.58986
3.47525	0	0	0	2.44
0	2.16142	0	0	3.67543
1.01241	1.66791	0	0	2.93015
3.19425	0	0	0	4.10053
2.30945	1.42063	0	2.37654	0.863545
0	0	0	0.555638	3.7634
0	0	0	0	3.74062
1.79364	1.04821	0	0	4.8931
3.09482	2.16756	2.96262	0	2.86323
0	0	0	1.02726	2.83947
2.30877	0	0	0	2.79183
0	1.28587	0	0	3.50915
2.23777	2.40063	0	1.10871	4.1856
2.12456	1.90838	0	0	3.10442
2.08148	2.26276	0	0	3.18451
3.28678	0	0	0	3.97337
0	1.49091	0	0	4.10891
0	0	0	0	1.58803
2.18208	0	0	0	1.40592
0	0	0	0	1.7514
0	0	3.95092	0	0
2.38808	0	0	0	2.39228
1.91329	3.14166	3.56528	0	3.601
2.48601	0	0	1.99734	2.50489
2.87089	1.93426	0	0	0
2.64394	2.28889	0	0	3.88246
2.62141	0	0	0.819852	4.36564
0	2.16517	0	0	3.03334
0	0	0	0	4.3899
1.82241	1.31921	0	0	3.7732
2.60404	0	0	0	4.13679
2.59397	0	0	1.37921	3.24938
2.46441	2.30918	0	0	3.23527
0	2.08811	0	0	2.25156
0	0	0	0	3.90945
0	0.897942	0	0	3.52632
0	1.91206	0	0	3.56154
0	2.31954	0	0	0.96992
2.18453	0	0	0	3.38983
2.44003	1.27759	0	0	3.87388
0	2.32878	0	0	4.27833
0.896393	0	0	0	3.42651
0	1.28171	1.70609	0	0
3.22252	1.22491	0	0	4.10029
2.7079	0	0	0	3.39614
1.90586	0	0	0	2.4293
0	0	0	0	3.8255
2.90584	0	0	2.4926	3.58684
0	0.968701	0	0	4.03126
0	0	0	0	3.43273
2.7996	0	0	0	3.49841
2.33019	2.05816	0	0	3.9137
0	0	0	0	3.93275
2.45657	1.2804	0	1.66027	3.55883
2.5803	0	0	0	3.59137
0	0.978543	0	0	3.51826
0	0	0	0	2.58281
0	1.28416	0	0	3.30916
2.83107	0	0	0	3.7588
0	1.2933	0	1.49278	0
2.81135	0	0	1.01186	3.61864
0	0	0	1.43875	3.15406
3.08331	0	0	0	3.63182
3.64823	1.33282	0	0	3.72626
1.73339	0	0	0	4.11532
3.42928	1.86956	0	0	4.02617
2.13527	0	3.01455	2.53859	2.50936
0	0	0	1.85729	2.11132
0	0	1.03703	0	3.97756
2.37547	0	0.485028	0	4.17513
2.18635	1.2711	0	0.972265	3.90435
0	1.73474	0	0	2.99513
0	0	2.72067	0	3.97186
2.98271	0	0	0	3.3748
2.23533	0	0	0	0
2.71881	1.21849	0	0	2.86057
2.19382	0	0	0	1.68612
1.85912	0	1.46659	0	4.17904
2.5872	0	0	0	4.93576
0	1.33571	0	0	3.62191
0	2.24975	2.96727	1.74448	3.96971
1.08558	0	0	0	4.36574
1.93135	0	2.11601	1.95021	2.80165
1.33892	1.94061	0	0	3.60027
2.84636	1.39933	2.7937	1.51455	3.03795
2.66906	1.53507	0	2.34934	3.95314
0	1.70373	0	0	3.71953
2.48846	1.2364	1.26778	0	2.66646
1.65982	0	0	0	3.9061
0	1.60054	0.937851	0	3.08982
0	1.55982	0	0	3.65855
0	0	0	0.857952	2.72452
0	0	0	0	2.06975
0	0	0	0	4.22699
0	1.17779	0	2.32902	1.05928
0	0	0	0	3.3151
1.62171	0	0.994791	0	3.8362
1.9242	1.97939	0	0	1.49278
2.68648	1.86956	0	0	4.06637
0	0	0	0	0
1.10967	2.25184	0	0	0
0	2.74581	2.90166	0	3.45009
1.74253		0	2.23303	3.39384
2.11971		0	0	1.24549
2.60597		0	0	2.60107
1.42254		3.17571	1.70244	2.64682
1.27517		0	0	4.08253
1.03962		0	0	2.63058
1.35513		0	0	2.54247
1.84165		0.618789	0	2.96698
0		0	0	2.34814
2.373		0	0	2.26498
0		0	0	3.17868
1.45882		0	0	0
2.10028		0	1.10519	2.93352
0		1.86549	2.46212	3.16561
1.88196		2.75748	0	2.6859
0		0	1.93781	3.41978
3.05281		0	0	3.97186
1.49614		0	0	1.33427
2.11794		0	0	2.50039
1.98876		0	0	3.90555
1.08832		0	0	2.18464
2.72848		2.19794	0	0
0		2.5554	0.715151	2.39452
1.41817		0	0	2.09739
2.15549		0	0	3.39057
0.867131		0	0	2.25674
2.71674		0	0	3.07194
1.06461		0	0	3.92086
2.11185		3.60525	0	2.24725
0		0	0	1.43687
0		0	0	2.73194
0		2.73602	0	3.3091
2.43825		2.55261	0	1.97735
2.52451		0	0	2.22692
1.57529		0	0	1.74033
0		0	0	2.98732
1.10035		0	0	2.71367
1.29793		0	0	2.98936
2.85965		0	0	2.56065
1.11363		0	0	4.03998
0		0	0	3.68474
1.84247		0	0	2.87156
2.22526		0	0	2.83907
2.93816		0	1.10736	2.81554
2.22508		1.49012	1.07188	0.981977
0		2.84407	0	3.85813
0		0	0	0.861094
1.20197		0	2.00472	2.76781
0		0	0	3.04967
0.956398		0	0	2.90087
0		0	0	4.04141
1.09675		0	0	2.27546
2.89316		0	0	3.52666
0		3.28137	0	3.31905
0		3.35871	0	1.83149
1.79573		0	0	2.49605
0		0	1.76451	3.1673
2.42872		0	0	3.87711
3.31571		0	0	3.36997
0		0	0	3.98921
3.04767		0	0	3.7817
2.22969		2.05258	0	2.28652
1.16005		0	0	2.8226
3.204		0	0	2.37268
1.52726		1.84224	0	1.84695
2.61083		0	0	2.10749
2.81464		0	0	2.59692
1.22593		0	0	2.11578
0		0	0	2.59937
0.612453		0	0	1.06936
0		2.76049	1.27666	2.61552
0		0	0.954135	3.22577
2.92453		0	0	3.15609
1.52487		3.40051	0	2.94767
2.13279		0	1.78197	3.28425
2.42267		3.15634	0	2.63295
1.79405		2.91565	0	1.76317
1.83794		0	0	3.71893
2.56341		0	0	3.52646
1.81606		0	0	3.2487
1.32102		0	0	2.36095
2.06222		0	0	2.91553
2.52527		0	0	2.63632
1.74247		0	1.96543	2.28725
2.17733		0	0	3.01137
2.19527		0	0	3.10791
1.06249		0	1.45553	4.17051
1.11295		0	0	4.01083
0		0	1.23019	4.1497
0		1.4964	0	4.04312
2.09676		0	0	3.91747
0.965367		0	0	2.00065
2.60418		0	0	3.30073
1.82819		0	2.79851	1.68415
0		0.865454	0	3.55115
0		0	1.57696	0
1.68702		0	0	3.63496
0		0	0	2.78772
0		3.04916	0	3.66641
0		0	0	2.79903
0.906562		0	0	4.03744
2.0699		0	1.56549	3.01805
0		0	0	4.19608
0		0	0	1.94351
1.10438		3.36167	0	2.32651
2.00509		0	0	3.06963
0		0	0	4.05266
0		0	0.960263	3.75874
2.56954		0	2.33743	3.46323
1.27184		2.69674	0	1.68356
2.63727		0	0	3.22359
2.47637		1.46237	0	3.38623
2.02766		0	1.89202	2.90206
1.03644		3.05179	0	2.0049
2.2887		0	0	3.86238
3.25847		0	0	3.76815
3.01393		0	1.83093	2.27265
2.23682		0	0	2.31433
3.02941		0	0	2.33954
2.98642		0	0	0
0		0	0	2.63572
0.663522		2.41793	0	1.70778
0		0	0	3.44937
2.64951		0	0	2.4345
1.81685		0	0	3.43641
0		1.46314	0	3.22713
2.31987		0	0	2.0264
2.64122		0	1.45289	4.24574
1.90169		0	0	2.20667
1.94633		0	0	3.76947
0		1.37955	0	3.24996
1.04509		0	0	3.46722
1.90684		1.73801	0	2.86494
0		0	0	1.51676
1.05256		0	0	3.73294
2.2193		0.884206	0	2.89735
0		0	0	2.97332
3.04058		2.86698	0	2.3571
2.73452		0	2.54647	3.54658
2.75266		0	0	2.03021
2.16941		0	0	3.45969
0		0	1.49145	1.57992
0		0	0	2.28902
1.51607		0	0	3.17904
1.97939		1.2577	0	2.30446
2.85752		0.446972	0	1.76729
2.42876		0	1.94027	1.60789
1.8409		1.02761	0	4.14805
2.64881		0	0	3.55174
0		0	0	3.11314
0		0	0	3.08802
1.20835		0	0	2.99576
0		0	0	2.09298
1.92695		2.97556	0	2.59779
3.99391		0	1.00117	3.84196
0		0	0	3.53127
2.12607		0	0	3.31285
0.848978		0	0	3.88169
0		0.975857	0	3.49429
2.57999		2.70886	0	3.88557
0		2.57685	2.23378	1.48958
0		0	1.57226	2.75796
0		0	0.895021	2.27109
2.3179		0	0	1.03915
2.43809		2.93057	0	3.90391
1.36298		0	0	0
1.6878		0	0	4.20856
0		0	0	2.17825
2.19244		0	0	1.29455
0		0	0	1.8418
0		0	1.92946	3.34195
2.44477		0	0	2.17168
2.96654		0	0	2.36351
2.09808		1.92658	1.78265	1.16625
2.01968		0	0	3.62923
1.00812		0	0	1.55377
0.907046		0	0	1.7572
2.63679		0	0	2.10533
1.49694		0	1.22203	0
0		0	0	1.25995
1.48799		2.65088	0	0
1.64898		0	1.94343	2.32385
0.670586		0	2.79528	2.27559
2.17375		0	0	2.02324
0		0	0	4.23475
0		2.40612	0	3.55659
1.34257		0.719393	0	3.75103
0.895107		0.923521	0	2.52765
2.1224		0	0	2.79339
1.99022		0	0	2.99721
1.0015		0	0	2.53949
0.8982		0	0	4.38386
2.21085		0	0	3.39333
1.55127		0	0.926921	0.761653
1.60625		1.73698	1.75958	2.7909
1.0341		2.51737	0	2.44608
2.03843		0	0	1.78402
2.43018		0	1.96027	1.78019
1.89987		0	1.01096	4.23115
0		0	0	3.05873
0		0	0	1.211
2.46016		0	0	2.97986
2.25546		1.55235	0	4.16796
1.29793		0	1.07024	2.24408
0		0	0	2.9913
2.06242		0	0	2.00231
0		0	0	3.44527
0		3.15026	0	3.16463
0		0.597257	0	3.37629
1.80948		0	0	3.04898
1.67952		2.21848	1.69696	4.09055
1.34466		0	1.71584	3.29184
1.62859		0	0	2.47284
2.16644		0	0	3.31693
1.21548		0	0	3.87124
2.1741		2.72027	0	1.79951
1.55436		3.83177	1.05086	2.40888
1.67704		0	0.990196	3.43515
0		0	1.45755	3.02236
1.52052		0	0	1.8743
2.08563		0	0	3.04145
1.25689		0	0	2.52223
1.81484		0	1.75898	1.86759
2.27611		0	0	4.183
1.27036		0	0	2.94359
1.75855		3.00473	1.89858	3.22057
1.95609		1.12799	0	2.33321
1.53493		0	0	3.51021
0		0	0	3.18532
2.36143		0.800382	0	2.32374
1.83347		1.88267	1.31901	2.99663
2.78879		0	0	2.67017
2.18191		0	1.06089	1.85943
0		0	0	3.49765
2.66418		0	1.14	3.37192
2.28902		0	0	3.39374
2.70364		0	0	2.57957
2.26649		0	0	3.64321
2.7355		0	1.52304	1.03586
1.47007		0	0.751687	2.6776
0		0	0	4.11987
2.51163		0	0	1.7692
0		0	0	2.0131
0		0	1.43011	2.43793
1.10899		0	0	3.235
0		0	0	1.16534
2.30836		0	0	0
1.64568		0	0	3.24365
0		1.09808	0	1.85593
1.88362		0	0	3.77565
0		2.07409	0	1.82052
2.95205		2.27083	1.01555	2.72279
1.96093		0	0	2.22119
1.42142		0.773028	0.954626	1.18515
1.87328		0	0	3.08393
1.40453		0	0	3.62374
0		0	0	1.8576
2.61395		0	0	3.32035
0		0	0	3.24741
1.73212		0	0	3.03946
0		0	2.43679	2.80424
1.45932		0	0	3.56763
2.69906		0	1.18468	2.8972
1.43362		0	0	3.55372
0		2.46334	0	3.13454
0		2.21404	0	2.60211
0		0	2.35278	3.49157
1.44207		0	1.59347	0
0		0	1.0895	2.23009
2.54182		0	0	3.1174
1.69496		0	0	2.09683
0		0	0	1.61603
1.04978		0	0	3.24032
0		0	0	2.76221
0.6643		0	1.04905	2.56255
0		0	0	2.43181
1.4147		3.69044	0	3.58425
0		0	0	2.0146
2.0441		0	1.66443	2.00439
2.70755		0	0	2.44871
0		0	0	4.60066
1.00324		0	0	2.1663
0		0	1.94557	1.73621
0		0	1.57544	1.95862
0		1.54052	0	4.00322
1.43986		0	0	3.79313
2.00809		0	2.14194	3.95318
0.755796		0	0	3.41958
2.30077		0	0	2.91682
2.20748		2.78391	1.29292	2.19722
0		0	0	3.61088
1.02945		0	0	1.43423
1.68308		0	0	1.01678
2.31327		0	0.862753	1.6018
2.48037		0	0	3.92441
1.3113		0	0	3.34574
0		0	1.58401	2.04251
1.80253		0.739807	1.17966	2.86094
0		0	0	2.11681
1.20181		0	0	3.00326
1.58073		0	0	3.58482
1.4952		0	0	2.17802
3.37371		0	0	1.69278
1.44096		0	1.4065	3.17274
2.94913		0	0	2.25827
0		0	0	2.80968
1.46148		1.22085	1.82175	3.39096
2.0743		0	0	4.11202
2.58114		0	0	1.45339
2.63024		3.30747	0	3.01541
0		0	0	2.64818
0		0	0	3.56324
0		0	0.904106	3.75132
2.94852		0	0	2.22884
1.02554		0	0	2.21711
3.20572		0	0	2.50929
0		0	0	3.88537
1.90887		0.871071	2.29061	3.41548
2.57666		0	2.23538	2.94378
2.78655		0	0	1.94794
1.0651		0	0	0
0		0	1.46929	2.6177
2.42668		0	0	0
0		0	0	1.92129
1.80777		0	0	2.64592
2.52876		0	0	2.74
0		0	1.01622	2.04915
1.72085		0	1.6761	3.44744
0		3.2741	0	3.35867
1.59943		0	0	3.75288
0		1.17446	0	0.982081
1.62596		0	0	1.01024
2.07857		0	0	2.00148
2.5456		0	1.01387	3.69881
1.87562		0	0	3.74067
2.41141		0	1.08727	2.96742
1.56849		0	0	3.52869
1.27666		0	0	4.15948
2.56333		0	0.914106	1.5345
1.54024		0	0	4.48526
2.17382		0	0	2.63994
0		0	2.40444	0
1.7642		0	0	2.94596
0		1.51316	0	3.40194
0		0	0	3.68818
0		0	2.41026	2.57747
1.89842		0	0	3.05915
1.84613		1.68762	1.09995	0
1.64273		0	0	2.77918
2.18173		3.74572	0	3.67833
2.54128		0	2.00787	2.43393
0		0	0.842903	0
0		0	0	2.41041
2.32263		2.06582	0	3.43056
2.52165		2.06387	0	1.49225
2.15769		0	0	3.44196
0		0	0	1.05671
0		0	0	3.87539
0		0	0	3.75973
0		0	0	3.01886
0		0.870748	0	3.30493
1.08209		3.10786	0	1.16473
0.900796		0	0	2.40314
2.79895		0	0	1.19663
2.08656		2.25444	0	2.83796
0		0	0.932959	2.56338
0		0	0	1.12862
0		0	0	2.51612
1.93097		0	0	3.1837
1.22118		2.13963	1.55819	2.84534
1.9711		0	0	0
2.74769		0	0	0.951883
1.27073		0	0	3.10277
2.0116		0	0	0
2.9417		0	0	2.79378
0		0	0	0.932772
0		0	0	4.52681
1.60858		0	1.99996	2.98821
1.57438		0	0	2.92987
1.94608		0	0	2.52951
2.638		0	0	3.36709
3.2118		0	0	2.2446
1.5189		1.92046	0.980309	3.41897
1.01063		0	1.57757	2.1085
2.29622		0	1.46968	0
1.56072		0	1.03317	2.59096
2.35261		2.22049	0	1.74227
0		0	0	3.15209
1.22474		0	0.868172	3.80157
1.26113		0	1.07747	3.73101
1.33159		0	0	3.80907
2.46249		0	0	2.20222
1.78492		0	0	3.50698
2.02595		0	1.76384	3.47061
2.28981		0	0	0
2.32152		0	0	3.67829
2.47497		0	0	2.30362
1.16504		0	1.47088	3.18099
0		0	0	2.91793
2.49087		0	0	0.986384
0		0	0	2.15364
1.8789		0	1.09225	2.76652
0		0	1.73737	3.83987
1.97123		0	1.10088	2.46968
1.95557		0	0	1.84448
0		0	0	1.99432
0		1.07568	0	3.04333
1.25062		0	2.00803	1.47499
0		0	0	1.79245
2.53913		1.42015	0	3.23154
0		0	0	2.72239
0		0	0	2.13863
1.47259		1.08254	0	1.97785
2.06545		1.30269	0	2.51546
1.96818		0	1.01308	4.29705
1.51983		0	0	1.02841
1.05536		1.78306	0	3.22041
1.52234		2.156	0	2.74632
2.97117		0	1.50849	3.55819
1.66478		2.02378	1.03809	2.24785
1.11667		1.15833	0	2.74618
1.13438		0	0	2.19368
2.15986		0	0	2.24569
1.4746		3.2887	0	2.54517
2.47517		1.32264	0	1.95051
1.89202		1.32496	0	3.23988
3.07594		1.89027	0	2.18757
2.11328		0	0	4.7264
0		0.961459	1.86126	3.78858
2.64085		2.66461	0	2.05462
1.88852		2.24918	0	1.41979
1.2891		0	0	3.3275
0		0	0	3.76906
3.45009		0	0	2.08102
2.58512		1.94548	0	3.924
1.8592		1.18808	1.00215	3.32915
1.20737		0	0	1.61813
0		0	0	3.72326
1.72104		0	0	0
0		0	0	2.96171
0		2.73598	0	2.62242
0		0	0	4.28639
2.86959		1.03844	2.71442	4.42303
1.10438		2.485	0	2.50562
2.18127		2.71386	1.00963	0.929976
1.93959		2.15674	0	3.04462
3.22659		0	1.06673	3.71748
1.75621		0	0	0
1.96172		0	1.46199	2.29016
1.32791		0	0	2.91517
2.09049		0	2.01869	2.66729
2.9471		0	0	2.2321
0		2.87011	0	2.6578
2.22508		0	0	3.40714
0.933333		2.78258	0	1.87142
0		0	0	3.2943
3.27854		0	1.47473	2.87641
0		3.509	0	3.32783
2.41297		3.09662	0	2.6063
0		1.79259	1.0715	0
0		0	0	2.863
0		2.35485	1.23191	1.90171
2.90672		0	0	4.55386
1.84023		0	0	3.83686
1.40072		0	0	4.0034
1.21749		1.83513	0	3.34709
2.44326		0	0	2.78326
1.56509		0	0	2.03793
1.78733		0	0.870828	3.12098
0		1.97004	1.25743	2.18891
1.29783		0	0	1.1051
0		0	0	2.62115
2.98508		0	0	3.131
1.63115		0	0	2.88915
1.27036		0	0	0
0		2.76393	0	3.5638
2.12181		1.99496	1.2261	0
2.63144		1.52896	0.923247	2.73615
2.05864		0	0	3.74953
1.80919		0	0	3.35759
0		1.92096	0	3.21504
2.17433		1.94292	0	2.48769
1.60164		2.90766	0	3.77664
1.32832		0	0	0.596889
3.03568		1.69569	0	3.13749
2.03877		3.11375	0	1.34215
2.87083		0	1.77204	2.2807
2.45469		0	2.14707	1.82502
3.05447		3.05573	0	1.23901
0		0	0	3.06236
2.16346		0	0	2.41405
1.82633		0	1.41141	1.5169
1.77998		0	1.63687	0.78077
2.21143		1.50698	0	3.82151
0		1.62859	0	2.96891
0		0	1.35183	2.89489
2.79346		1.55157	2.1481	3.10496
1.4746		0	0	4.10357
0		2.02139	0	0.922881
0.929141		1.09755	0	1.87422
2.98349		0	0	5.16068
0		1.17826	0	2.64734
0		0	0	3.34146
0		0	0	2.69867
0		1.65786	0	4.21347
1.26962		2.24634	0	3.43017
2.76771		0	0	3.86097
0.97104		0	2.54506	2.34991
0		0	0	3.9657
2.87799		0	0	1.28021
2.88722		0	1.14949	3.40161
0		0	0	3.23096
1.1584		0	0	0
2.55403		1.47343	0	1.73956
0		0	0	2.30864
2.31492		0.710592	0	4.28981
0		0	1.02991	4.47684
1.08042		1.23866	1.0528	4.00817
1.11501		0	0	3.87562
0		2.87463	1.01645	3.24734
0		0	1.74294	2.67031
2.27211		1.30631	0	4.59309
2.17964		2.22104	0	3.48245
2.17686		0	0	3.08091
0.630147		0	0	2.74915
0		0	1.70373	1.69098
3.2533		2.36974	0.979166	1.72299
3.00025		0	0	2.87011
1.60006		0	0	2.35522
0		0	2.2444	2.12391
0		0	0	0
1.40546		0	0	1.19679
2.63632		0	0	0.981872
1.51123		0	0	2.5357
0		0	0	3.4088
1.612		0	0	1.80169
1.84823		0	1.689	3.44997
1.11158		0.981038	0	2.48948
1.18248		0.936717	0	0.948672
2.87641		0	1.73788	2.43086
1.55377		0	0	3.35559
0		2.90255	0	2.96332
1.60339		2.99647	1.54791	3.00234
1.06225		1.98343	0	2.80635
0.860621		0	0	3.97819
2.15184		0.887471	0	3.17998
3.00154		0	1.61716	1.97885
1.41849		1.77937	0	4.04419
0.579482		2.41303	1.63471	2.25973
1.5048		2.28683	1.67881	2.67634
2.19226		2.63773	2.3623	3.37365
2.64746		0	1.08689	3.61482
3.23735		1.16413	2.24257	3.63696
2.46394		0.99158	0	1.92375
2.01376		2.41035	1.9303	2.84621
2.85623		1.15735	2.4127	1.72463
1.91485		0	0	1.152
2.41651		0	0	0
0		0	0	2.91701
1.95661		2.10091	0	1.57818
2.76955		1.01853	0	0.650942
0		1.48989	0	3.21331
0.818717		1.82659	0	3.44274
2.24332		0	0	3.46949
1.97925		0	2.44617	1.24514
0		3.26857	0	2.90141
0		0	0	2.14978
1.0767		0.98871	0	1.73148
1.29445		0	0	4.24974
0		0	0	2.63024
0.808783		2.91572	1.27424	2.76194
1.92412		2.39156	0	3.96372
2.39194		0	0	3.3867
2.49992		0	1.16625	2.74037
0		0.966375	0	3.21709
2.53949		1.88244	1.70945	2.36085
0.972367		2.96643	0	2.65888
0		1.58885	0	3.40333
2.10343		2.4631	0.976991	4.17937
1.32527		0	0	1.58865
0.990834		0	1.55127	2.57289
1.745		2.33321	0	2.56078
0		0	1.43095	1.85275
2.50528		2.53655	0	3.41199
1.67229		0	0	3.35159
2.17151		2.57451	0.868092	0
1.44939		2.3487	1.40358	0.983022
1.18044		0	1.29503	4.1944
0		0	0	2.17837
1.84695		1.15288	0.940983	2.45123
1.0861		1.24149	0	2.58747
1.88504		0	0	3.50995
1.81219		0	0	1.94831
0		0	0	2.5776
2.71894		1.43192	0	1.76131
1.71634		3.52273	0	4.02978
0		0	0	2.33912
2.00709		0	0	2.49361
2.49821		0	0	2.03053
1.58002		2.3496	0	2.3482
2.92363		0	0	3.64615
0		0	0	2.73739
0		0	0.904807	3.9351
2.76791		2.60826	0	2.90731
2.17157		0	0	0.993504
1.53251		0.952144	0	3.20213
2.04739		0	0	3.06767
2.15921		1.10587	0	2.99947
1.39635		0	0.390389	3.2595
2.78676		2.24533	0	4.72933
1.24417		1.27221	0	2.76183
1.58002		0	0.964362	2.31727
0		0	0	2.6085
2.60643		0	1.52487	1.07721
0		0	0	1.80956
2.77564		2.46048	1.53851	2.80944
0		0	2.08075	2.29195
0.843959		0	0	3.29326
1.49842		0	1.4211	1.25401
3.33638		0	0	3.41799
1.76058		0	0	1.19743
1.30985		0	1.97083	0.951493
0		3.05108	0	3.05153
2.20776		0	1.4445	2.80944
2.60816		3.03528	0.986753	2.03387
0		0	0	3.08163
0		0	0	1.832
1.50548		0	1.62367	3.3545
3.86434		0.834552	0	2.27637
3.24615		0	0	2.93581
2.39101		0	0	2.64772
2.9963		0	0	2.62473
0.63813		0	0	1.74519
2.13003		0	0	0.784961
1.42015		1.48231	0	3.19674
2.0521		1.3682	0	3.05006
1.23709		1.82764	0	3.33437
2.66756		0	0	0
2.16339		0	0	1.65375
0		0	0	2.39578
1.51565		0	0	3.79862
0		3.18977	0	3.53801
0		1.94492	0	0
1.86386		2.23882	0	3.11185
1.0439		0	1.01431	3.62582
2.56041		1.20165	0	4.30956
0		0.764648	0	2.30939
1.94125		1.03562	0	2.86002
0		2.43034	2.45236	1.0334
1.09225		0	0	0
0		0	0	2.68627
0		0	1.19614	2.81976
1.02726		0	0	0
1.10885		3.16282	0	2.11296
0		0	0	2.70117
2.96465		0	0	2.21085
1.18847		0	1.93198	2.61153
0		1.61056	0	1.85368
0		1.59176	0	2.35998
1.90961		1.25134	0	2.25146
1.91872		0	0	1.5628
		0	0	1.99899
		0	1.95332	2.61834
		1.72425	1.67001	2.89175
		0	0	3.05554
		2.15162	0	2.40865
		1.71859	1.04725	1.5703
		3.45909	0	3.05314
		2.71668	1.31841	3.02158
		2.02347	0	2.38863
		1.27722	0	3.10117
		0	0	1.96554
		2.5598	0	3.76639
		0	0	3.79881
		0	0	3.92457
		0	0	2.34801
		0	0	1.61555
		0.796484	0	4.41738
		2.24922	1.33882	4.1495
		1.40256	0	3.41673
		0	0	0
		0	0	2.71947
		1.30084	0	3.21824
		2.00731	1.25905	0
		2.7562	0	2.94028
		0	0	1.06163
		1.176	0	2.66155
		0	0	2.37588
		0.846385	0	4.41621
		0	0	3.27806
		1.30279	0	3.68234
		0	0	3.08892
		0	0	3.07327
		0	0	2.46384
		1.59886	0	2.41674
		2.55349	0	0
		0	0	2.75541
		3.22435	0	3.23436
		0	0	1.86298
		1.00709	0	1.64044
		1.64746	0	2.99871
		0	0	1.94493
		0	0	0
		2.12062	1.22101	3.08344
		0	0	2.21448
		0	0	1.65136
		2.56661	0	4.01057
		1.62541	0.887471	1.6088
		2.06673	0	4.05023
		0	0	3.82262
		0.835586	2.13255	1.50357
		0	0.848595	3.08108
		0	1.12643	1.63156
		2.69984	0	2.19545
		0	1.31441	2.23927
		3.37567	0	3.25352
		0	0	3.06297
		0	0	2.95249
		0	0	2.34138
		0	0	3.88537
		0	0	2.74759
		2.31821	0	2.30457
		0	0	2.77918
		3.76659	0	4.67199
		0	1.11563	2.17134
		2.16176	1.11158	3.44014
		0.938987	0	2.77095
		1.31801	1.188	3.81103
		1.4625	0	3.37856
		1.30552	0	3.32252
		0	0	3.11581
		0	0	3.74531
		0	0	2.13808
		0	0	2.45955
		0	0	2.97665
		0	0	1.92762
		0	1.48653	4.47364
		0	2.01742	2.11392
		3.06127	0	3.35849
		2.68999	1.5628	3.27508
		0	0	0
		2.23037	0	2.68027
		0	0	3.00164
		4.05359	0	3.14902
		3.59985	0	2.54224
		0	0	3.35506
		0	0	2.86022
		0	0	2.46753
		2.65472	1.44294	3.37146
		1.34466	0.939937	3.48546
		1.66148	1.03492	1.46225
		2.69298	0	3.41968
		2.23807	0	2.57132
		0	2.07348	2.35393
		2.51163	0	2.63488
		0	0	1.76991
		0	0	1.93477
		0	0	4.30157
		0	0	2.36492
		1.65804	0	3.66631
		2.32256	0	1.97952
		0	0	2.67382
		0	0	2.47897
		1.53822	0	2.69138
		2.19297	0.93521	4.35075
		0	1.93047	2.13797
		0	1.15377	4.51674
		2.31883	1.0291	1.80501
		1.87235	0.838258	2.4396
		0	0	3.43423
		1.46754	0	3.80086
		1.34508	0	3.98961
		2.14294	0	0.826663
		1.45281	0	1.71019
		0	1.5622	3.56743
		0	0	3.26119
		0	0	3.69604
		0	0	2.1802
		0.888397	0	2.45918
		0	0	1.13927
		1.49573	1.34845	2.75956
		3.36082	1.01252	1.82197
		1.74862	0	3.53951
		1.62236	0	2.73542
		2.16476	0	1.5709
		0	0	4.28019
		1.62716	0	3.07834
		2.12694	1.43375	3.8995
		1.64223	1.21282	3.38918
		0	0	1.58309
		0	0	3.27951
		1.87687	0	1.06101
		0	2.38312	4.2143
		0	0	4.12833
		0	0	3.57615
		0	0	4.11769
		0	0	2.89437
		0	0	2.21333
		0	0	3.18986
		0	1.07696	3.03788
		0	0.912319	3.29939
		1.04402	2.57167	3.06535
		2.58154	0.808887	1.69152
		1.87235	1.22883	1.78512
		0	0	3.215
		0	1.10008	4.05075
		0	0	1.72766
		0.633987	1.26349	3.34443
		0	0	1.50564
		0	0	1.15975
		2.85185	0.680059	3.03303
		0	0	4.44713
		3.94609	0.946159	1.47929
		0	0	3.00356
		1.02668	0.542592	2.5587
		0	1.64021	3.04987
		0	1.61911	4.48968
		0	0	3.35452
		1.52262	0	4.16031
		0.96376	1.32002	2.76178
		0	0	1.85714
		1.73937	0	2.58007
		0	0.454073	3.57628
		0	0	0
		1.42461	0	2.42107
		1.61868	1.11999	3.76218
		0.966173	0	3.00333
		0	0.955413	1.96818
		3.05667	0	3.20819
		1.7566	1.14625	3.00265
		0	0	2.38199
		1.69896	0	1.2238
		2.04945	2.52105	3.18643
		2.77978	0.820919	2.82125
		0	1.80056	3.83323
		0	1.39111	3.77914
		0	1.5788	2.9223
		2.63164	0	2.62171
		0	0	1.32365
		0	0	1.3924
		0	0	3.99902
		0	0	3.67511
		0	0	1.95116
		0	0	3.21939
		0	0	2.77978
		2.57605	0	2.63188
		0	0	1.98722
		0	0	2.62449
		0	0.885877	0
		2.56377	0	3.03967
		2.70347	0	1.77102
		0	1.22448	1.45421
		1.87453	0	3.72085
		0	0	1.2425
		0	0	3.25171
		0	0	0
		0	1.03809	4.77904
		0	0	1.87687
		1.97697	1.17748	2.86329
		0	1.53564	3.12063
		0	0	3.15044
		0	0	3.11861
		1.92921	1.28833	2.07308
		1.98559	0	2.43674
		0	1.9608	2.783
		0	0	4.13151
		2.52606	0	1.54312
		2.65518	0	3.16315
		0	1.13783	1.43289
		0	0.862753	1.99569
		2.52137	0	3.28634
		0	0	3.01942
		0	0	2.34996
		0	0	2.35883
		0	0	2.05864
		1.72324	1.58432	3.75088
		0	0	3.37651
		0	0	2.78603
		2.07065	0	2.24057
		1.41541	0	3.57719
		0	1.48819	4.02107
		0	0	3.95118
		1.28012	0	2.99669
		0	0	2.15882
		0	0	3.38704
		3.67908	0	4.53664
		0	0	1.67466
		0	0	1.74189
		0	0	3.46157
		0	1.64537	2.44204
		0	0	2.56999
		0	0	3.12305
		0	0	3.67052
		3.60175	0	2.90084
		0	0	3.28626
		0	0	2.49719
		3.72377	0	3.10761
		2.32693	0	2.43152
		0	0	3.57674
		1.83468	1.84478	2.17065
		3.46061	0	3.20407
		0	0	2.89457
		0	0	0
		1.53137	0	2.82558
		1.85275	0	3.3217
		0	0	4.11878
		0	0	3.34894
		0	0	0
		0	0.991687	2.922
		2.68436	0	4.02033
		0	0	1.68451
		1.47434	0	2.83184
		0	0	4.43569
		1.25977	0	2.63813
		0	0	2.13085
		1.332	1.12784	0
		1.36711	0	2.41991
		2.03457	0	3.03204
		0	1.24726	3.48414
		0	0	1.14319
		0	0	3.97274
		2.37141	0	2.6659
		0	0	4.36192
		0	0	1.71025
		0.864817	0	2.74336
		1.1514	0	4.18216
		0	0	1.92796
		0	0.841699	2.57348
		1.81706	0	3.69751
		0	0	3.12906
		0.952665	0	1.20885
		0	0	0
		2.07551	0	2.39648
		0	0	2.33041
		0.522506	0	3.07249
		0	0	2.75376
		1.03445	0	3.10591
		2.97126	0	3.58141
		1.64055	0	3.67819
		2.66135	0	1.90489
		0.660523	1.56564	4.27749
		2.41721	1.77773	3.55887
		0	0	2.87578
		0	0	2.24268
		0	0	3.15604
		1.28862	0	3.29288
		2.70121	0	2.51659
		2.1663	0	2.06073
		0	1.00654
		0.946737	0
		0	0
		1.76759	0.937
		0	1.21083
		1.80862	0.87399
		0	0
		0	2.62687
		0	0
		1.14275	0
		0	0.970022
		0	0
		0	0
		0	0
		0	0
		0	0
		1.02726	0
		0	0
		0	0
		0	0
		0	0
		1.73662	0
		0	0
		0	0
		0	2.0037
		0	0
		2.8554	0
		1.21075	0
		0	0
		0	2.18649
		2.1136	0
		2.10406	0
		0	0
		2.05307	0
		0	1.62498
		1.5626	0
		0.770276	0.962258
		0	0
		0	0
		0	1.39179
		0	0
		2.66347	0
		2.85648	0
		1.79197	0
		0	0.975342
		0	0
		0	0
		1.63687	1.75206
		0	0
		0	2.37547
		1.35171	0
		0	0
		0	0
		2.20365	0
		0	0
		1.82852	0
		0	0.940507
		0	2.69249
		0	0
		0	0
		2.81514	0.647581
		0	0
		0	0
		0	1.0539
		0	1.02577
		0	0
		1.94228	0
		0	0
		2.6861	0.874641
		0	0
		0.594678	1.5966
		0	0
		1.00335	0
		1.57522	0
		0	2.00328
		0	0
		0	0
		0	0
		2.37194	0
		2.66176	0
		0.675146	0
		0	0
		2.99297	0
		0	0
		0	0
		1.91972	1.1351
		0	1.10505
		1.61603	0
		0.860542	0
		0	0
		1.45516	0
		0	1.26981
		0	1.15549
		0	0
		0	0
		0	0
		0	0.889325
		0	0
		0	1.14582
		1.87949	0
		0	0
		2.03351	0
		0	0
		0	0
		0	0
		0	0
		0	0
		0	0
		4.47427	0
		0	1.9629
		0	0
		2.18757	1.55509
		0	0
		0	1.14057
		0	0
		1.90936	0
		1.05805	0
		0	0
		0	0
		0	0
		3.16614	1.41659
		0	0
		1.10573	0
		0	2.32014
		0	0
		2.23782	1.1193
		0	0
		1.8744	1.15511
		0	0
		0.96577	0.983336
		0	0
		2.66806	1.35407
		0	0
		1.09463	0
		2.15431	0
		3.62348	0
		1.90541	0.973596
		1.32344	0
		1.23054	0.653808
		0	0
		2.66135	0
		2.2415	0
		0.844867	0
		2.07936	2.14078
		3.05008	1.37988
		0	0
		0	0
		1.20034	2.05923
		0	0
		0	0
		1.10844	0
		0	0
		1.31791	0
		0	0
		2.59807	0
		0	0
		0	0.642456
		0	0
		0	0
		0.751627	0
		0	0
		0	0
		0	0
		2.13205	0
		0	0
		1.83498	1.67422
		0	0.870828
		0	0
		0	0
		0	0.985436
		0	0
		0	1.51538
		0	0
		0	0
		0	1.47343
		0	0
		0	0.80906
		2.00497	1.18594
		0.792494	1.63821
		0	0
		1.88196	2.47847
		0	0
		0	0
		3.44999	0
		2.1047	0
		1.14203	0
		2.28415	0
		2.22178	0
		0	0
		0	0
		2.04485	0
		0	0
		3.19649	1.76438
		0	0
		0	1.48799
		0	0
		0	0
		0	1.0368
		0	1.45692
		0	0
		2.75404	0
		0	0
		0	0
		0	0
		0	0
		1.96805	0
		0	0
		0	0
		0	0
		3.13664	0
		0	0
		1.55612	0
		1.46288	0
		0	0
		2.79696	0
		2.34039	0
		0	0
		0	0
		0	0
		1.73129	0
		0	0
		0	0
		0	0
		0	0
		0	0
		1.28587
		0
		2.22178
		1.53725
		0
		0
		0.684413
		0
		2.03409
		1.98532
		2.85609
		1.0522
		1.56012
		0
		1.31124
		0
		0
		3.12441
		0
		1.78232
		0
		0
		0
		1.46047
		1.69988
		2.79555
		0
		0
		1.78347
		0
		0
		0
		0
		0
		0
		0
		0
		0
		0
		0
		0
		1.03293
		0
		2.80651
		0
		0
		2.24634
		0
		0
		0
		0
		0
		1.45869
		0
		0
		1.64363
		0
		0
		0
		0
		0
		0
		0
		0
		2.37441
		0
		0
		0
		1.17253
		0
		0
		2.42986
		0
		0
		0
		0
		0
		0
		0
		0
		0
		0
		0
		0
		0
		2.85096
		2.84077
		0
		2.21578
		0
		0
		0
		2.27716
		3.00552
		1.00632
		1.55186
		1.86448
		0
		0.739177
		0
		2.05403
		0
		0
		1.92909
		2.19226
		0
		2.05428
		1.03644
		2.24861
		0
		0
		0
		2.40529
		0
		0
		0
		0
		0
		0
		0
		0
		0
		0
		0
		3.28034
		0
		0
		0
		0
		0
		0
		2.11569
		0
		0
		0
		0
		0
		0
		0
		0
		1.68559
		0
		0
		0
		1.22236
		0
		0
		2.11137
		1.84463
		3.01762
		1.44877
		2.73721
		0
		0
		0
		0
		0
		0
		0
		0
		0
		0
		0
		0
		0
		0
		0
		0
		0.936528
		3.1683
		2.29904
		2.99123
		2.79449
		0
		0
		0
		0
		0
		0
		1.8529
		0
		0
		0
		2.20808
		0.965367
		0
		0
		2.12955
		0
		0
		2.09965
		1.05183
		1.4422
		0
		0
		2.80214
		0
		0
		2.42751
		1.31183
		0
		1.95245
		2.89926
		3.17611
		0
		2.51111
		2.20079
		0
		1.17717
		0
		2.02709
		1.11736
		2.03082
		0
		0
		0
		0
		1.80948
		0
		0
		0
		0
		0
		0
		2.09137
		0
		0
		0.666505
		1.42015
		0
		0
		0
		1.21481
		0
		0
		2.78972
		0
		0
		0
		0
		0.663797
		0
		0
		2.86163
		0
		1.87937
		0
		0
		0
		1.37951
		0
		2.39517
		1.39864
		0
		0
		0
		0
		0
		2.44335
		2.84509
		0
		0
		1.49359
		1.00074
		0
		1.34901
		2.78273
		0
		1.96617
		0
		1.92146
		0
		0
		0
		1.88709
		1.02577
		1.77753
		3.01363
		0
		0
		2.121
		0.46119
		0
		2.71525
		0.865135
		1.14552
		0
		0
		0
		0
		0
		0
		0
		0
		0
		0
		0
		1.67094
		1.92395
		0
		0
		3.90539
		2.61411
		0
		0
		1.28322
		0
		0
		0
		0
		0
		1.83513
		0
		0
		0
		0
		2.47142
		0.965367
		0
		0
		2.7334
		0
		0
		1.19646
		0
		0
		0
		0
		1.7384
		2.77423
		1.7245
		0
		0
		1.51441
		0
		1.5274
		0
		0
		0
		0.385617
		2.0936
		0
		0
		3.54316
		0
		0
		0
		0
		1.80056
		0
		0
		0
		0
		0
		1.02957
		0
		0
		2.21013
		0.772213
		0
		0
		0
		0
		0
		0
		0
		2.13129
		0
		0
		2.22324
		0
		2.87862
		0
		0
		0
		0
		2.99947
		0
[truncated: 4 more rows]

## Sheet: Pi16
Characterization of trabecular meshwork clusters
TM-1	TM-2	TM-3	Uveal	Fibroblasts
0	0	0	0	3.51013
1.17361	0	0	0	0
0	0	0	0	3.1358
0	0.925356	0	1.12083	2.80628
0	0	0	0	4.63224
0	0	0.647972	0	4.13648
0	0	0	0	0
0	1.08106	0	0.952616	1.81153
0	0	1.34455	0	4.34742
0	0	0	0	2.10859
1.05597	1.33077	0	0	3.71748
0	0	0	1.25869	2.63926
0.871475	0	1.63621	0	0.749149
2.1695	0	2.54849	0	0
2.29803	0	0	0	1.15101
0	0	0.769031	0	2.87799
0	1.00303	0	0.890678	0
1.02818	0	0	0	0
2.54837	0	0	0.966779	3.59371
0	0	0	0	4.08575
0	0	0	0	2.55934
2.22855	0	3.07122	0	0
0	0	0	0	4.0479
3.20052	0	0	0	2.6996
0	0	0	0	2.85598
0	0	0	0	0
0	1.1464	1.63966	0	3.48905
2.05151	0	0	0	3.03684
0	0	0	0	0
0	0	0	0	3.62208
0	0	0	0	0
2.3545	2.52316	0	0	1.84875
0	0	0	0	3.76264
0	0	0	0	0
0	1.17624	0	0	1.80564
0	0	0	1.08377	3.49969
0	0	0	1.50181	2.71983
0	0	0	0	0
0	0	0	1.11185	0
2.17936	0	2.98505	0	3.9186
0	0	0	0	0
0	0	0	0	2.89459
2.42633	0	0	0	3.46903
0	0	0	2.34081	3.67126
0	1.57788	0	0.875539	3.14535
0	0	0	0	2.1502
0	0	0	0	4.19526
1.11487	0	0	0	0
1.61442	0	0	0	0
0	1.90149	0	0	0.655585
0	0	0	0	4.42782
0	1.2469	0	0	0.862516
0	0.863228	1.50739	0	3.85657
1.92745	0	0	0	2.11062
0	0	0	0	2.10327
1.21465	0	0	0	0
0	1.29812	0	0	0
0	0	2.57962	0.997591	3.78045
1.5014	0	0	0	3.07261
0	1.94857	0	0.833373	0
1.35953	0	0	0	2.70777
0	0	0	0	0.869458
0	2.33377	1.82644	0	0
0	0	0	2.25317	2.00806
0	0	0	0	3.75098
2.22288	1.27722	3.03116	1.44084	4.53758
0	0	0	0	3.31464
1.95891	0	1.56796	0	5.15936
1.80109	0	0	0.916801	0
0	0	2.02545	0	1.49225
0.932492	1.20523	0	0	2.42515
2.48282	0	2.1679	2.11392	2.01254
1.6072	0	0	0	2.68648
2.00442	0	2.47797	0	2.0833
0	0	0	0	0
0	0	0	0	1.79084
0	0	0	0	2.52468
0.919876	0	0.854292	0	2.12446
0.776562	0	0	0	3.106
0.96577	0	0.768535	0.631669	0.9847
1.5988	0	0	0	3.68417
0	0	0	0	0
1.53607	0	0	0	1.21083
1.96501	0	0	0	1.00445
0.937661	0	0	0	0
1.30347	0	0	0	3.09193
0	0	0	0	0
0	0	0	0	2.73947
1.20409	0	0	0	4.19288
0	0	0	0	1.2418
1.94852	0	0	0	2.36954
2.62407	0	0	0	4.63772
0.996297	0	0	0	0
2.53347	0	1.34466	0	0
0	0	0	0	2.05269
0	0	2.37503	0	0
2.8623	0	0	1.06698	2.46212
0	0	0.527241	0	4.10968
1.21199	0	0	0.968499	0
1.15765	0	0	0	3.78253
0.971448	0	0	0	3.295
2.2471	0	0	0	3.44437
0	0	0	0	4.05502
0	0	0	1.20819	0.992969
1.16686	0	0	0	4.31807
1.12912	0	3.36701	0	0
1.88362	0	0	0	2.91233
0	0	0	0.850895	4.65409
0	0	1.15155	0	0.958475
1.55157	0	0	0	1.38044
0	0	0	0	2.90869
0	0	0	0	2.19393
0	0	0	0	4.24985
0	2.58828	0	0	3.57712
0	2.10012	0	0	0
1.44964	0	0	0	2.47777
2.13781	0	2.85383	0	1.87119
1.05573	2.31432	0	0	4.17411
0	0	0	0	3.65385
0	0	0	0	3.84059
0	0	0	0	1.89968
0	0	0	0	2.81159
0	0	0	0	2.57171
0.961159	0	0	0	0
2.08693	1.07289	2.70878	0	0
2.26993	0	0	2.59577	0
0	0	2.37371	0	0
1.14086	0	0	0	4.15059
2.16312	0	0	0	1.70548
0	1.89602	0	2.35637	3.13524
0	0	0	0	0
0	0	0	0	2.53752
0	0	1.50221	1.11391	1.38092
1.09542	0	0	0	0.953155
0	0	0.950323	0	0.805346
0	0	0	0	3.12948
0	0	0	1.55539	3.70122
0	0	3.02087	0	0
0	0	0	0	3.37681
0	0	2.79692	1.12306	4.27604
0	2.67971	0	0	0
0.908237	0	0	0	2.3882
0	0	1.99304	0	2.39615
0	1.10532	0	2.661	3.04849
0	0	0	0	0
1.53507	0	0	0	0.680781
0	0	0	0	2.36842
1.96466	0	0	2.15527	1.90521
0	0	0	0.987651	4.13044
0	0	0	0	1.79993
0	0	0	0	0.699558
1.57302	0	0	0	2.13567
0.8585	1.65683	0	0	3.71964
2.22349	0	0	0	3.33862
0	0	0	0	1.62552
0	0	0	0	4.42927
1.11089	0	0.542834	0	2.87867
1.64346	0	0	0	4.45805
1.5229	0	0	0	3.19792
1.48073	0	0	1.28228	1.87687
0.790975	0	0	0	4.22173
0	0	0	0	0
1.96001	0.573673	0	0	3.07075
1.18342	0	3.11254	0	3.43471
2.67429	0	0	0	0
1.69836	0	0	0	2.21021
1.60827	0	0	0.945532	4.36029
1.63899	0	0	0	3.69426
0	0	0	0	2.59561
1.60752	0	0	0	2.88901
0	0	0	0	3.3328
2.04095	0	0	0	1.90757
0	0	0	0	4.64102
0	2.26973	0	0	4.78024
0.99522	1.5988	0	0	3.35947
0	0	0	1.18201	0
0	0	0	0	3.57722
1.25599	0	0	0	0
0.993183	0	0	0	0
1.26358	0	0	0	1.83868
0	0	0	0	3.31946
0	0.678238	0	0	4.51751
2.19238	0	0	0	0
0	0	0	0	2.83356
0	0	0	0	2.38269
0.673258	0	0	0	2.40729
0	0	2.76234	0	0
0	0	0	0	4.17451
0	0	0	1.44442	0
0	0	0	0	0
2.28346	0	0	0	0
1.60768	0	0	1.60922	2.10133
0	1.43802	0	0	0
0	0	0	0	1.74046
1.54879	0	0	1.18295	2.62259
0.914196	0.872528	0	0	0.868012
0	0	0	0	2.39506
0	1.10776	0	1.54341	3.55409
1.60402	0	2.76077	0	0
0	1.04701	0	0	3.18524
1.77433	0	0	1.77217	1.15788
1.37115	0	0	1.00577	3.61888
0	1.51307	0	0	0
0.973596	0	0	0	0.775802
0	0	0	0	4.30783
2.24282	0	0	1.04725	3.64377
0	0	0	0	4.01462
0.847908	0	0	0.891781	2.80797
1.81937	0	0	0.773971	0.976424
0	0	2.39699	0	2.96233
0	0	0	0	4.44721
0	0	0	0.806443	4.25223
0.969006	0	0	0	3.90778
0	0	0	0	0.701449
0	0	0	0	2.4704
0	0	0	0	2.77514
0	0	1.78698	0	4.09377
1.18326	0	0	0.814068	2.56633
2.12158	0	0	0	3.39273
0.928585	1.34993	0	0	2.16737
0	0	1.74402	0	1.27899
0	0	0	0	3.78697
1.54777	0	0	0	1.96198
0	0	0	0	0
0	0	1.64983	0	0
0	0	0	1.85499	1.88575
1.70714	0	0	0	3.91439
1.0734	0	0	0	2.08553
2.26701	0	0	1.12167	0
0.890932	0	0	1.5318	0
0	0	0	0	2.40991
1.9935	0	0	0	0
0	0	0	0	3.49651
2.13075	0	0	1.6222	0
0	0	0	0	0
0.235149	0	0	0	2.60783
1.0327	0	0	0.735226	0
0	0	0	0	1.66791
2.19563	0	0	0	2.50091
0	0	0	1.1331	3.00799
1.33077	0	0	0	2.91385
0	0	0	0	4.06041
0	0	0	1.15081	2.89508
0	0	0	1.04259	1.83028
1.01063	0	0	0	0
0	0	0	0.840274	3.76676
0	0	0	0.944619	2.03529
1.22186	0	0	0	2.12794
0	0	0.807267	2.29729	3.19875
0	0	0.9478	0	0.915362
1.96686	0	0	0	1.37603
1.94703	0	1.83952	0	2.58568
0	0	0	0	2.93207
2.08286	0	0	0	4.14232
1.02945	1.18468	0	2.49267	0
0.780353	0	0	0	2.95276
0	0	1.14362	1.02074	1.95414
0.318021	0	0	0	0.821419
1.08884	1.45819	0	1.6135	3.58937
2.26869	0	0	0	0
1.72217	1.13424	0	0.960761	2.01095
0.982394	0	0	1.03469	0
0	0	0	0	4.17454
0.668122	0	0	0	2.08302
0.90921	0	0	0	2.89979
0	1.83527	0	0	2.76373
0	0	0	0	2.27334
0	0	0	0	0
0	0	0	0	2.49681
1.84531	0	0	0	1.65136
0	0	0.757236	0	3.18033
0	0	0	0	2.00964
0	0	0	0	3.62473
1.07213	0	0	0	4.25684
1.08054	0	0	0	3.50462
0	0	0	0	3.63063
0	0	1.12201	0	2.69229
0	0	0	0	2.39345
0	0	0.701757	0	2.86028
1.13253	1.50113	1.07709	0	3.92829
0	0	0	0	2.83699
0	0	2.45139	0	2.49855
0	1.3959	0	0	3.90635
1.08312	0	0	0	2.69803
2.25738	0	2.51805	0	2.74273
0	1.04629	0	0	3.10774
2.10565	1.58232	3.61805	0	2.5782
1.14144	0	0	0	1.87627
0	0	0	0	0
0	0	0	0	3.99141
0	0	0	0	0.951493
0.918155	2.21753	0	1.16191	3.04614
0	0	0	0	1.42397
0	0	0	0	4.48604
0	0	0	0	2.69902
1.25724	0	0	0	4.24834
1.05026	1.06237	0	0	1.79072
0	0	0	1.08299	3.1813
0	0	2.85055	0	0
2.75417	0	0	1.25276	1.41235
0	0	0	0	3.54093
3.22076	0	0	0.940032	0
0	1.27313	0	2.01855	0.982656
0	0	0	0	3.54903
1.35407	0	0	1.70612	0
0	0	0	0	3.7679
2.03688	0	0	0	1.35727
2.75434	0	0	0	0
1.39635	0	3.78654	0	2.98604
0	1.22558	0.794683	0	1.88598
0	0	0	0	3.40198
0	0	0	0	0.911162
0	0	0	0	3.4324
0	0	3.53851	2.39805	0
0.743781	0	0	0	3.50002
0.860464	0	0	0	0
0.993504	0	0	0	1.13054
0	1.01723	1.91386	0	2.83382
0	0	0	0	0
0	0	0	0	4.17281
0	0	0	0	2.36265
2.89265	0	0	0	0
0	0	0	1.04211	0
1.0433	0	0	0	3.17632
2.0337	2.07491	0.961608	1.06986	3.99113
0	0	2.11434	0	2.76664
1.09265	0	1.61029	0	0
0	0	2.21313	0	4.26324
1.87796	0	0	0	3.61449
1.57143	0	0	0	0
0	1.04966	0	0	0
0	0	0	0	3.65953
2.66117	0	0	0	3.29199
1.74021	0	0	0	2.97585
0	0	0	0	3.56307
0	0	1.85486	0	2.65405
2.8906	0	0	0	2.36274
3.18382	0	0	0	3.6058
0	0	2.48223	0	3.95164
0	0	1.75779	0	4.25416
0	0	0	0	0
0	0	2.508	0	2.99939
2.11129	0	0	0	2.64334
0	0	2.70581	0	0
0	0	2.98224	0	0
2.55925	0	0	0.832271	1.00997
0	0	0	0	3.64873
0	0	0	0	2.03457
2.08163	0	0	0	2.81851
1.71099	0	0	1.08299	0
1.98028	0	0.83529	0	2.83879
0	0	0.67012	0	2.68839
0	0	0	1.12615	3.32341
2.55407	0	2.58267	1.39956	0
0	0	0	1.02726	2.13749
1.48121	0	0	0	0
0	1.28587	0	0	3.339
2.40215	0	0	0	2.91388
2.12456	0	0	0	0.454619
0	0	0	0	0.719069
1.66634	0	0	0	4.87831
0	0	0	0	4.29532
0	0	0	0.912319	0
2.44116	0	0	0	0
0	0	0	0	0
1.38211	0	2.11424	0	0
0.880965	0	0	0	0
0	0	1.66651	0	3.53828
1.4223	0	0	1.65752	0
0.870344	0	0	0	0
1.59342	1.37489	0	0	3.20971
2.41628	0	0	0.819852	4.83087
0	0.826807	0	0	1.52473
0	0	0	0	4.13125
3.07947	0	0	0	2.69395
0	1.67598	0	0	4.42047
0	0	0	0	1.84194
1.8529	0	3.29863	1.005	1.55938
0	0	0	0	0
0	0	0	0	4.11693
0	0	0	0	3.4832
0	0	0	0	0.997267
0	0	0	0	0
1.98913	0	0	0	1.59092
1.98568	0	0	0	3.46592
0	2.03053	0	0	4.26057
0	0	0	0	3.05602
0	0	1.27415	0.607998	0
1.6467	2.3623	0	0	4.30843
2.7079	0	0	0	2.81754
2.35537	0	0	1.11916	2.92298
0	0	0	1.24514	4.04427
1.31601	0	0	0	2.5814
0	0	0	0	0
0	0	0	0	2.60578
2.53199	0	0	0	0
0	1.11496	0	0	3.55
0	0	0	0	3.21811
2.29125	0	0.792957	0	1.71372
1.23553	0	0	0	1.37126
0	0	0	0	2.42349
0	0	0	0	0
0	0	0	0	0
1.188	0	0	0	0
0	0	0	0	3.51097
0.941269	0	0	1.01186	2.18797
1.24567	0	0	0	0
1.8802	0	0	0	1.90912
2.45853	0	0	0	3.2557
0.51024	0	0	0	2.26283
2.8746	0	0	1.0123	3.83428
0	1.1294	2.95698	0	0
0	0	0	1.03038	0
0	1.74891	0	0	2.27533
2.37547	0	0	0	4.36351
0.947994	0	0	1.45579	2.07259
1.11972	0	0	0	1.56811
0	0	3.27876	0	3.77537
0	0	0	0	1.08048
0	0	0	0	0
1.89686	0	0	0	1.04033
1.75469	0	0	0.988286	0
1.03177	0	2.23389	0	4.34987
2.5872	0	0	0	4.37073
0	0	0	0	0.759771
1.04617	1.13826	3.33376	0.94558	3.08134
0	0	0	0	3.23016
1.93135	0	1.53665	0	3.23857
2.50632	0	0	0	1.6007
2.01357	0	0.616426	1.02017	2.67263
1.30435	0	0	1.42541	1.8099
0.92508	0	0	0	3.42577
1.98926	0	0	0	0
1.89879	0	0	0	2.80318
0	1.60054	0	0	2.87799
0	0	0	0	3.20936
1.64206	0	0	0	0.667798
0	0	0	0	0
1.79343	0	0	0	4.27508
0	0	0	1.04857	0
2.73043	0	0	0	4.60985
1.31045	0	0	0	4.80346
1.36732	0	0	0	1.19381
1.95727	0	0	0	4.08707
0	0	0	0	0
2.58022	0	0	1.10695	2.12218
0	1.36493	1.27554	0.962458	4.38588
0.944139		0	0	4.24319
1.87127		0	0	0
0		0	0	0
0		2.28489	0	0
0		0	0	3.69855
2.11777		0	0	1.875
0		0	0	2.08276
0		0	1.06163	2.12505
0		0	0	1.56579
1.08042		0	0	0
0		0	0	3.05108
2.02838		0	0	0
0		0	0	0
0		1.45289	1.66617	0
1.6438		2.75748	0	2.97771
0		0	0	3.9277
2.78075		0	0	5.05784
0		0	0	3.2648
0		0	1.30308	3.76009
1.98876		0	0	3.90555
0		1.11874	0	0.839228
1.75265		3.10684	0	0
1.46288		0.874315	0	0
2.11653		0	1.08858	0
1.9057		0	1.04057	2.20069
0		0	0	1.66316
1.2105		0	0	4.16857
0		0	0	2.93676
0		2.72892	0	3.64366
0		0	0	0
0		0	0	0
0		3.39621	0	1.56146
0		1.28957	0	0.808576
0.97104		0	0	0
0		0	1.16793	0
0		0	0	0
0		0	0	0
0		1.36602	0	2.84356
0.972879		0	0	2.56065
0		0	0	4.7561
0		0	0	4.66206
1.29638		0	0	3.73815
3.07454		0	0	1.10276
0		0	0	0
1.11958		0	0	0
0		2.67332	0	5.31762
0		1.27036	0	0
0		0	0	0
0		0	0	0
0		0	0.936245	3.59802
0		0	0	4.58889
0		0	0	4.08119
1.14144		0	0	3.49485
0		0.705315	0.792494	2.58077
1.32934		1.72728	0.603346	0
1.56191		0	0.901317	0.805209
0		0	0	3.71936
0.907355		0	1.08144	3.23312
1.56689		0	0	2.96313
0.850664		0	0	3.34319
1.79452		3.34234	0	3.81088
0		1.62389	0	1.26013
0		0	0	0.891272
3.49563		0	0	0
2.30397		0	0	0
2.6917		0	0.989983	1.35867
2.65843		0	0	3.5055
0		0	0	3.66201
0		0	0	2.4764
0		0	0	2.90261
0		3.12314	1.27666	1.65341
0		0	0	1.80649
1.75905		0	0	0
2.943		1.63704	0	3.43728
1.05068		0	0	4.26354
1.68714		2.24408	0	0
1.79405		2.68915	0	0
0		0	0	4.42553
1.45097		0	0	2.485
2.56579		0	0	2.08857
0		0.696817	0	3.19741
0		0	0	4.1682
3.07683		0	0	3.83657
2.344		0	1.77671	0
2.64175		0	0	3.37056
1.94403		0	1.47981	2.64141
0		0	0	3.2362
0		0	0	4.15496
0		0	0	3.33709
0		2.43333	0	4.34082
1.34961		0	0	3.75846
1.62223		0	0	0
2.60418		0	1.03539	2.91352
0.835364		1.00106	1.91436	0
0		0	0	0.904982
1.31045		0	0	3.65493
1.68702		0	0	3.18066
0		0	0	2.52035
0		0	0.803775	4.54501
0		0	0	3.22863
0		1.11322	0	4.53043
1.4956		0	0	2.17254
2.46359		0	0	5.06696
0		0	0	0
1.10438		3.28451	0	1.19711
1.89061		0	0	3.95766
0		0	1.65512	4.55651
0		0	0	2.93243
0.791173		0	0	4.05502
0		0	0	0
1.8811		0	0	2.77719
2.47637		0.977612	0	3.16148
0		0	0	3.48292
0		2.8404	0	0
3.1032		0	0	4.06607
1.07289		0	0	2.90056
1.4417		0	1.83093	0.736273
0		0	0	2.43543
1.59676		0.894593	0	1.2072
3.31977		0	0	0
0		0	0	4.5865
2.02701		3.65022	0	0
0		0	0	4.23404
2.38511		0	0	0
0		0	0	4.11334
0		0	0	0
1.04199		0	0	2.65137
2.27077		0	0.96992	4.11425
2.09451		0	0	0
0		0	0	4.32741
0		2.43412	0	0
2.12521		0	0	3.23073
1.90684		0	0	3.47943
0		0	0	0
2.13534		0	0	3.64424
1.96721		0	0	0.938797
0		0	0	2.86191
2.32166		2.03255	0	4.11982
1.22389		0	0	4.75809
1.04223		0	0	3.10536
0		0	0	0.932305
0		0	1.00128	1.27248
0		0	1.72969	3.59624
0		0	0	2.79418
0		1.2577	0	1.03096
2.78225		0	0.832051	0
0		0	1.60418	1.09733
1.51178		1.5236	0	5.12732
1.28852		0	0	3.93025
0		0	0	0
0		0	0	1.98514
0		0	0	0
0		0	1.58555	1.21481
1.59176		1.90558	1.03375	2.33461
0.942606		0	0	3.47696
0		0	0	1.9767
0		0	0	3.5172
0		0	0	4.51845
0		2.65518	0	4.28821
0.926092		2.85345	0	3.66755
0		2.84534	0	0
0		0	1.06773	0
0		0	0	0
0.762811		0	1.20165	2.48164
0		1.69278	0	4.7706
0.771556		0	0	0
1.6878		0	0	3.79755
1.82052		0	0.920784	1.28379
1.60513		0	0	0
0		0	0	2.28711
0		0	0	4.54386
0.917884		0	0	1.58648
0		0	0	1.16997
0		2.92305	0	0
0		0	0	4.4891
0		0	0	0
0		0	1.47304	0.788021
0		0	0	0
1.00577		0	0	3.39513
0		0	0	0
0		0	1.15511	0
1.64898		0	0	1.87624
1.57309		0	0.705315	0
0		0	0	0
2.60966		0	0	3.76268
0		0	1.25869	4.25346
0		0	0	4.2922
0		0	0	1.67176
0		0	1.21166	2.9579
1.65085		0	0	0
1.0015		0	0	1.08029
2.11335		0	0	2.51015
0		0	0	1.80437
0		0	0	0
0		0.940032	1.75958	3.73262
1.53151		0	0	3.67393
0		0	0.946834	0
0		1.36305	0	1.78019
0		0	0	4.15232
0		0.668354	0	1.8584
0		0	0	0
0		0	0	3.23962
0		1.24752	0	0
1.84426		0	0	0
0		0	1.37633	0
0		0	0	1.14275
0		0	0	4.28242
1.08936		1.55259	0	0
0		0.9686	0	3.77029
0		0	0	1.84977
0.897855		1.62859	0	4.06628
1.06169		0	0.924437	2.87046
0		0	0	3.86128
0		0	1.50821	1.06411
2.3502		0	0	4.5079
0		0	1.02393	0
0		1.77163	0	2.92919
0		0	0	0
1.0229		0	0.973698	3.88699
0		0	0	0.694625
0		0	0	1.40291
0		0	1.03387	2.52223
0		0	0	1.86759
1.58594		0	0	0
2.16176		0	0	2.88952
0		1.86875	0	2.6263
2.40869		0.872528	0	0
0		0	0	3.32243
0		0	1.68094	2.98718
0		0	0	1.40395
1.28862		3.14777	0	4.27507
0		0	0	0
0		0	0	0
0		0	0	2.0025
1.9057		0	2.25203	2.08363
0		0	0	1.22321
1.20067		0	0	0
0		0	0	2.65962
0		0	1.02714	0
0		0	0.751687	1.85943
1.03951		0	0	2.78116
0		0	0	0
0		0	0	2.26682
0		0	0.951493	0
1.10899		0	1.08196	5.29064
0		0	0	1.16534
0		0	1.74852	0
0		1.65409	0	1.86759
0		0	1.97421	1.85593
0		0	0	4.23702
0		0	0	1.00248
2.84077		0	1.01555	0.884706
0		2.96553	0	2.22119
0.716702		0	0	1.71242
1.54182		0	2.31553	1.49829
0		0	0	4.00456
0		0	0	0
2.24445		2.22796	0	3.40817
0		0	0	1.3632
0.936434		0	0	3.46405
0		0	0	3.46665
0		0	0	3.36075
1.8789		0	1.18468	3.03291
0		0	0.843657	3.49824
0		0	0	3.6278
0		2.21404	0	0
0		0	0	4.21519
0		0	0	2.53591
0		1.58401	0	0
1.08196		0	0	2.39457
0		0	0	2.60236
0		0.529728	0	1.61603
0		0	0	3.65405
0		0	0	1.61857
0		0	1.04905	1.60736
0		0	1.30396	3.2723
1.4147		0	0	4.26342
0		0	0	0
1.30533		0.779745	0	0.957584
0		0	0	1.44771
1.31661		0	1.19518	3.42592
0		0	0	0
1.17779		0	1.09835	2.80856
0		0	0	2.2104
0		1.54052	0	3.80256
0		0	0	3.32514
0		0	0	5.45909
1.47885		0	1.51955	0
0.495647		0	0	4.7948
1.30768		0	1.29292	2.83321
0		0	0	4.3654
0		0	0	0
0		0	0	1.83942
0		0	0	1.09225
1.15975		0	0	4.4273
1.70808		0	0	3.26193
0		0	0	2.8128
0		0	0	2.10524
0		0.801668	0	4.30469
1.20181		0	0	4.00046
0		0	1.16854	3.40803
0		0	1.19614	0
0		0	0.964663	0
0		0	0	0
0		0	0	3.28465
0		0	0	3.0822
2.39216		2.10049	0	2.96766
2.27199		0	0	4.54799
1.82998		0	0	0
0		3.17915	1.52628	0.82993
0		0.857561	0	2.33962
0		0	0	4.45192
0		0	0	3.1697
0		0	0	0.977508
0		0	0.92729	2.21711
0		0	0	0
0		0	1.19614	3.63541
0		0	0	2.20019
1.10708		0	1.46788	3.86191
0		0	0	2.79171
0		0	0	0
0		0	0	2.11137
0.82862		0	0	0
1.04473		0	0.969717	1.07952
0		0	0	1.88899
2.06975		0	0	3.65911
0		0	0	1.68175
1.72085		1.29196	0.895364	5.02444
0		1.80564	0	0
0		0	0	4.49803
0		0	0	0
1.9636		0	0	0.627613
0		0	1.01938	3.00568
0		0	0	0
0		0	0	3.74067
1.80416		0	0	2.32443
0		0	0	3.7544
1.27666		0	0	1.13182
0		0	0	0
2.12003		0	0	2.67361
0		0	0	3.23468
0		0	0	0
1.22919		0	0	2.3623
0		0	0	4.41432
0		0	0	4.43332
0		0	0	2.46914
0		0	1.48759	2.33926
1.02188		2.65463	0	0
0		0	0	1.67071
1.08702		2.59539	0	3.33243
1.36711		0	0	0
0		0	0	0
0		0	0.903145	1.47694
1.72299		0	0	4.25919
2.02054		0	0	0
1.57393		0	1.51192	2.57255
0		0	0	0
0		0	0	4.00633
1.98033		0	0	3.38754
0.937283		0	1.04953	0
0		0	0	4.50246
0		3.41405	1.31481	0
1.9237		0	0	0.814138
0.571751		0	1.29619	1.19663
2.08656		2.39349	0	3.17691
0		0	1.96964	2.30106
1.26231		0	0	0
0		0	0	2.19347
0		0	0	1.84672
1.22118		2.13963	0	1.44491
0		0	0	3.33057
0		0	0	0
2.7961		0	0	4.5984
1.15007		0	0	2.64418
1.94343		0	0	3.50826
0		0	0	0
0		0	1.06188	4.64203
1.60858		0	0	2.89793
1.57438		0	0	3.51144
0		0	0	0
1.67305		0	0	2.95788
1.0937		2.2822	0	2.33023
0		2.62561	1.4657	2.78781
1.01063		0	0	0
0		0	0	3.12825
0		0	0	2.1289
1.0656		0	0	3.92115
0		0	1.86517	3.0756
2.88048		0	0	4.39993
0		0	0	4.25997
1.64492		0	0	2.75384
1.85112		0	0.634945	2.403
1.78492		0	0	2.46662
1.16141		0	0	2.80809
2.28981		0	0	0
1.72198		0	0	1.62155
2.33475		0	0	3.02152
0		0	1.47088	4.08975
0		0	0	2.27742
1.6917		0	0	0
0		0	0	3.13559
0		0	0	2.76652
1.05916		0	0	2.62483
0		0	0	2.30414
0		0	1.08274	3.54743
0		0	0	0
0		1.07568	0	1.55716
0		0	1.87601	0
0		0	0	0
1.73474		0.943467	1.72463	2.09099
0		0	0	3.28053
0		0	0	0
0.609833		2.46274	0	0.636365
2.16905		0	0	3.75416
0		0	1.01308	4.88875
1.93908		0.690905	0	1.02841
1.05536		2.3884	0	1.84718
0		0	0	3.04712
0		0	0	3.8308
1.34971		2.32176	1.03809	0
0		0	0	1.60487
0		0	0	3.70968
1.40314		0	1.54269	0
0		0	0	3.19829
0		0	0	0.919513
0		0	1.63214	3.64622
0		1.89027	0	0
0		0	0	4.54585
0		0	1.31262	3.02692
0		1.46801	0	0.993611
1.88852		0	0	0
0		0	0	3.3275
0		0	1.1429	3.12069
0		0.730732	0	2.98063
0		1.38592	0	3.62433
0		0	0	3.86049
0		0	1.92079	0
0		0	0	3.66415
1.72104		0	0	0
1.84808		0	0	1.91526
0.984595		0	0.619026	0
0		0.659664	0	4.64615
0		0	0	3.38923
1.61635		0	0	2.04778
1.83072		1.61442	1.00963	0
1.38077		2.4596	0	0
1.61587		0	0	2.94824
2.35905		0	0	0
0		0	0	0.818929
1.32791		0	0	1.83028
0		0	0	4.55183
2.05014		0	1.4333	3.85759
0		0	0	2.76776
1.32213		0	0	2.60308
0		0	0	1.32143
0		0	0	2.39644
0		0	0	2.07686
0		0	0	0
0		1.01532	0	1.332
0		0	0	0
1.07811		0	0	1.17924
0		0	0	0
0		0	0	4.20888
0		0	0	2.59348
0		0	0	5.48524
0		0	0	3.1327
2.44326		0	0	3.31602
0		0	0	1.6104
1.46225		0	0.870828	2.73733
0		1.40744	0	2.69932
1.29783		0	0.886212	0.514722
0		0	0	3.51414
0		2.90503	0	2.68686
0.70677		0	0	2.88915
0		0	0	0
0		1.99734	0	1.45076
1.04259		0	0	0
0		0	0	3.19641
0		0	0	3.61935
1.48244		0	0	3.90218
0		2.27637	0	3.95117
2.43318		0	0	0
2.18856		2.13064	1.04069	3.05161
0		0	0	0
3.61973		0	0	2.02996
1.46801		1.85259	1.18736	2.24937
1.57747		0	1.77204	1.68487
1.65959		0	1.39225	0
2.68721		0	1.54414	0
0		0.961558	1.03015	3.42233
1.5791		0	0	3.23593
1.82633		0	0.936434	0
0		0	0	0
0		2.08271	1.24426	2.91673
0		1.96642	0	4.26533
1.10614		0.694902	0	3.62709
0		0.657372	1.062	1.1413
0		0	0	4.61673
0		0	0	0
1.72223		2.39644	1.63454	3.9778
0		0	0	4.20712
0		1.17826	0	0
0		0	0	2.31123
0		0	1.2748	3.35759
0		2.25089	0.959666	4.66881
0		0	0	3.75126
2.00083		0	0	4.8932
0		0	1.92745	0
0		0	0	0
0		0	1.49708	0
0		0	0	4.66913
0		1.54675	0	1.68989
0		0	0	2.20293
2.12963		1.79944	0	1.73956
0		0	0	0.696514
0		0	0	4.32635
0		0	0	2.82199
2.53966		0	0	4.00817
0		0	1.15096	4.83862
1.5977		1.12813	1.01645	2.45058
0		0	0	2.46433
0.676332		0	0	4.30878
0		0	0.930255	4.56037
0		0	1.16992	4.11815
0		0	0	0
0		0	0	0.906211
2.33489		0	1.46429	0.929697
1.00632		1.47685	0	4.03359
0		0	0	0
0		0	0.790711	0
0		0.78574	0	1.02761
1.96778		0	0.892376	1.19679
0		0	0	0
0		1.37126	1.18594	0
0		1.07543	1.14	0
0		0	0	0
0		0	0	3.04525
0		0	0	0
0		0	0	0
2.40245		0	2.81047	0
0		0	0	2.69674
0		1.00139	0	2.753
1.38062		0	1.04761	0
0		2.98583	0	3.82691
0		0	1.57941	4.37739
0		0	0	2.23863
0		0.854292	0	2.86932
0		0	0	4.58533
0.579482		2.55431	0	0
0		1.69044	1.67881	3.0586
0		3.01906	0	2.88541
2.02275		0	0	2.69256
0		0	0	4.51509
0.930534		1.80607	0	0
1.76961		1.62041	0	2.07348
1.38155		1.15735	0.896909	1.72463
3.33224		0	0	0
0.822347		0	0	0
0		0	0	1.92112
0		1.22118	0	0
1.25045		2.08896	0	0
0		0.452839	0	1.15348
1.56919		2.34015	0.921695	2.671
0		0	0	2.06884
0		0	0	2.13064
0		0.987651	0	4.48548
1.18086		1.51927	0	0
0		1.80225	0	3.44101
0		0	1.09968	3.58963
0		0	0	1.54312
0		3.40464	0	2.61826
0		0	0	1.63554
0.883455		0	0	2.81448
0		0	2.03207	2.10977
0		2.84978	0	3.21709
0		1.88244	0	2.00148
0.972367		1.47007	0	2.76885
0		0	0	1.0776
0		0	0	2.52936
0		0	0	2.1741
0.990834		0	1.05038	2.36864
2.22682		1.20229	0	0
0		0	0	0
0		0	0	3.41199
0		0	0	4.71127
2.37159		1.95479	0	0
0		0	0.801058	1.46904
0		0	1.29503	4.06003
2.0269		0	0	0
0		2.26895	0.940983	1.51165
0		0	0	0
1.33323		0	0	4.03968
1.48521		0	0	2.56754
0.739578		0	0	3.62424
1.01904		0	0	0
2.31533		0	0	3.5464
0		0	0	2.81061
1.58206		0	0	2.7001
0		0	0	0
0		0	0	0
1.01555		0	0	3.1825
0		1.01723	0	0
0		1.11336	0	4.05796
0		0.814278	0	2.90731
0		0	0	0
0		0	0	3.04245
0		0.931512	0	0
0		0	0.65103	0
3.03316		0	0	1.127
0		0	0	5.15009
0		0	0	1.30729
0		0	0	0
0		0	0	0
1.64548		0	0	1.5837
0		0	0	0
1.25509		0	0.797153	0
0		0	0	0.68725
2.55955		0	0	4.02377
1.49842		0	0	0
2.74737		0	0	3.41799
0		0	0	0
0		0	0	0
0		0	0	2.66944
0		0	0	0
0		0	0	0
0		2.58891	0	3.37948
0		0	0	1.832
1.50548		0	1.11048	1.98511
0		0	1.07607	1.5033
0.973083		0	0	1.26641
0		0	0	0
0		0	0	2.62473
0		0	0	3.20417
1.37777		0	2.22545	0
0		0	0	3.99674
0		0	0	1.61409
0		1.82764	0	2.60192
0		0	0	0
1.40616		0	0	0
1.61716		0	0	2.03486
1.51565		0	0	2.47737
0		1.36363	0.826735	2.49591
0		0	0.917342	0
0		1.98605	0	3.17787
0		0	0	3.51136
1.6055		0	0	3.94096
0		0.764648	0	1.18389
1.38222		0	0	1.45684
0		2.80603	0	0
0		0	0	0
2.83021		0	0	2.05903
0		0	0	0
0		0	0	0
0		2.88915	0	0
2.2803		0	0	0
0		0	0	0
1.18847		0	1.26128	2.61153
0		0	1.48165	2.46526
0		0	1.25062	3.58813
1.07049		0	0	0
2.53564		0	0	0
		0	1.71037	0
		0	0	2.15498
		0	0	1.99936
		0	0.949254	1.26104
		0	0	0
		1.19038	1.54748	0
		1.40581	0	0
		2.4063	0	0
		0	0	3.57361
		1.27722	0	1.8415
		1.41258	0	0
		0	0	4.19109
		0	0	3.6168
		0	0	3.05025
		0	0	1.13246
		0	0	0
		0	0	4.48491
		0	2.08397	4.26553
		0	0	1.77692
		0	0	0
		0	1.66391	1.65855
		1.30084	0.929419	2.2476
		0	0	4.17218
		1.13324	0	1.09569
		0	0	2.89146
		0	1.22951	3.56689
		0	0	0
		0	0	4.53498
		0	0	3.68491
		1.30279	0	3.24463
		0	0	2.96188
		0	0.966375	3.31425
		0	0	2.46384
		2.65027	1.16065	4.31772
		0	1.0015	0
		0	0	0.800788
		2.57021	0	2.43825
		0	0	0
		0	0	0
		1.64746	0	0
		0	0.964161	1.81433
		0	0	0
		0.510986	0	1.59051
		0	0	2.21448
		0	0	0
		0	0	3.23398
		0	0	0
		1.49278	1.53222	4.12894
		0	0	0.874478
		0.835586	0	0
		0	0	1.82382
		0	0	0
		2.23285	0	2.19545
		0	0	3.32635
		0	0	3.78366
		0	0	2.24032
		0	0	0
		0	0	1.74008
		1.14028	0	4.13563
		0	0	3.13146
		1.39933	0	0
		0	0	0
		2.30755	0	5.16616
		0	0	0
		1.57757	0	1.47123
		0	0	0
		0	0	4.07155
		0	0	4.01879
		0.852204	0	1.37877
		0	0	3.43953
		0	0	4.39875
		0	0	0
		0	0	2.30792
		0	0	2.66036
		0	0	3.19837
		0	1.48653	3.66707
		0	0	0
		0	0	1.72709
		0	0	1.03586
		1.01052	0	0
		2.59935	0	0.920239
		0	0	3.00164
		2.98911	1.19889	3.0659
		0	0	1.58979
		0	0	1.32567
		0	0	3.34788
		0	0	3.72509
		1.45983	1.44294	2.10338
		0	0	0.817797
		0	1.03492	0
		0	0	3.87733
		0	0	2.36711
		0	0	2.19043
		0	0	0
		0	0	0
		0	0	0.908502
		0	0	4.18548
		0	1.05341	0
		0	0	4.03554
		2.20293	1.97439	0
		0	0	2.90969
		0	0	3.1293
		0	0	1.1915
		0	0	5.26547
		1.78899	0	0
		0	1.67528	3.46592
		0	0	0
		2.2252	1.28776	0.836623
		0	0	0
		2.58334	2.34535	4.23907
		0	1.1294	4.40196
		1.56072	0	0
		0.737979	0	0
		0	0	0.782569
		0	0	3.26119
		0	0	4.50039
		0	0	0
		0	0	1.51843
		0	1.06861	0
		0	1.34845	2.75956
		1.26086	0	3.0175
		0.782376	0	0.924437
		0.856546	0	1.75879
		0	0	0
		0	0	2.84993
		2.47697	0	2.0678
		0	0	4.42517
		1.64223	0	3.51848
		0	1.09715	0
		0	0	2.46937
		1.04533	0	0
		1.34919	0	4.58989
		0	0	4.68368
		0	0	4.25521
		0	0	4.14707
		0	0	2.97015
		0	0	0.771837
		1.8369	0	4.0347
		0.786163	0	1.78595
		0	0	1.59217
		0	1.49372	2.15938
		1.71947	0	0
		0	1.22883	2.39065
		0	0	3.215
		0	0	3.8044
		0	0	0
		0	0	4.7467
		0	0	2.0812
		0	0	0
		3.23789	0.680059	1.65523
		0	0	3.74702
		0	0	0
		0	1.04158	4.5725
		0	0	2.25272
		0	0	1.30337
		0	0	4.6238
		0	0	2.69571
		2.73026	0	3.91951
		0	0	2.62835
		0	0	2.611
		0	0	3.32632
		0	0	4.40747
		0.854602	0	0
		0	0	0
		2.20748	0	4.20568
		2.01643	0	3.39211
		0	0	1.40581
		0	0	3.20819
		0	0	0
		0	0	0.96992
		2.66756	0	0
		0	0	3.03914
		0	0	1.50643
		1.27647	0	3.89084
		0	0	3.48188
		0	0	0
		0	0	2.92014
		0	0.945099	0
		0	0	1.10404
		0	0	2.0049
		0	0	3.16207
		0	1.29369	1.39089
		0	0	4.29099
		0	0	2.46783
		0	0	2.72063
		0	0	0
		0	0	2.52715
		0	0	3.77398
		0	0	2.03245
		0.872609	0	0
		0	0	0
		1.54298	0	0
		0	0	0
		0	0	3.52967
		0	0	0
		0	0	4.20305
		0	0	0
		0	1.70336	2.4434
		0	2.4793	4.07349
		0	0	0
		0	0	2.9718
		0	0	3.62391
		0	0	0
		0	0	0
		0	0	4.54291
		0	0.987968	0
		0	0	4.12941
		0	1.13783	1.99899
		0	0	0
		0	0	3.1384
		0	0	2.82954
		0.785545	0	3.62662
		0	0	3.88963
		0	0	2.68584
		2.3229	1.58432	1.28021
		0	0	3.77053
		0	0	0
		0	0	0
		0	0	0
		0	0.619105	4.29627
		0	0	0
		0	0	0
		0.833079	0	0
		0.611025	0	4.37689
		2.16585	0	3.61365
		0	0	0
		0	0	3.87289
		0	0	3.24624
		0	0	0
		0	0	1.22763
		0	0	3.12305
		0	0	0
		2.8455	0	3.2552
		0	0	0
		0	0	2.73004
		0	0	4.30757
		1.7269	0	1.27927
		0	0	2.91117
		0	0	2.17065
		1.27248	0	2.04798
		0	0	4.57524
		0	0	0
		0	0	2.82558
		2.10044	0	1.06735
		0	0	4.62307
		0	0	4.48201
		0	0	2.27559
		0	0	1.12104
		2.5156	0	3.46856
		0	0	3.58681
		0	0	4.0543
		0	0	4.31939
		0	0	1.44616
		0	0	2.3884
		1.332	1.98334	3.76533
		0	0	1.96668
		0	1.04306	1.93468
		0	0	1.89773
		0	0	0
		0	0	3.70246
		0	0	1.6975
		0.813299	0	4.18672
		1.33427	0	0
		2.48462	0	0
		0	0	3.79486
		0	0	0
		0	0	0
		2.69079	1.08119	3.07533
		0	0	3.12906
		0	1.09955	1.20885
		1.41047	0	0
		3.57915	0	2.03553
		0	0	0
		0	0	0.949448
		0	0	4.1391
		1.03445	0	3.25364
		2.37981	0	4.11329
		0	0	1.87344
		0	1.18831	0
		0	1.06225	4.46123
		1.80948	0	0.653498
		0	0	1.46968
		0	1.14416	1.22533
		0	0	3.43302
		1.28862	0	0
		1.66322	0	0
		0	0	3.74029
		1.10871	0
		0.946737	0
		1.97563	0
		0	0
		0	0
		2.25165	0
		0	0
		0	0
		0	0
		0	0
		0	0
		0	0
		1.0572	0
		0	0
		0	0
		0	0
		0	0
		0	0
		0	0
		0	0
		0	0.851126
		0	0
		0	0
		1.9719	0
		0	1.43704
		0	0
		0	1.26467
		0.778405	0
		0	0
		0	2.49035
		0	0
		0	0
		0	0
		0	0
		0	0
		0	0
		0	0.962258
		0	0
		0	0
		0	1.39179
		0	0.884372
		0	0
		0	0
		2.39812	0
		0	0
		0	0
		0	0
		0	0
		0	0
		0	0
		2.96164	0
		0	0
		0	0
		0	0
		0	0
		0	0
		0	0
		0	0.865773
		0	0
		0	0
		3.47788	0.647581
		0	0
		0	0
		0	0
		0.937472	1.02577
		0	0
		1.38312	1.05426
		0	0
		0	0
		1.18562	0
		0.594678	0
		0	0
		0	0
		2.264	0
		0	0
		0	0
		0	0
		0	0
		0	0
		0	0
		0.675146	0
		0	1.08093
		2.03218	0
		0	0
		0	0
		1.36341	0
		0	0
		2.20455	0
		0	0
		0	0
		0	0
		1.84699	0
		0	0
		0	0
		0	0
		0	0
		0	0
		0	0
		0	0
		0	0
		0	0
		1.46335	0
		0	0
		0	0
		0	0
		0	0
		0	0
		0	0
		2.90941	0
		0	0
		0.885793	0
		3.0957	1.05353
		0	0
		0	0
		0	0
		1.35439	0
		0	0
		0	0
		0	0
		0	0
		0	0
		0	0
		1.61797	0
		0	0
		0	0
		0	0
		0	1.3065
		1.68891	0
		0	0
		0	0
		1.15259	0
		0	0
		0	0
		1.60465	0
		1.5709	0
		2.01652	0
		2.06262	0
		0	0
		0	0
		0	0
		3.31894	0
		0	0
		0	0
		1.64859	0
		0	0
		0	0
		0	0
		1.20034	2.85738
		0	0
		0	1.16961
		0	0
		1.81301	0
		0	0
		2.5429	0
		0	0
		0	0
		0	0
		0	0
		0	1.39134
		0	0
		0	0
		1.04378	0
		0	0.922242
		1.05014	0
		0	0
		0	0
		0	2.23359
		0	0
		0	0
		0	0
		0	0
		0	0
		1.55814	0
		0	0
		0	1.79944
		0	0
		0	0
		1.27267	0
		1.65463	0
		0	0
		2.87352	0
		0	0
		0	0
		0	0
		0	0
		1.14203	0
		3.1841	1.51857
		0	0
		0	0
		0	0
		0	0
		0	0
		1.7958	0
		1.14582	0
		0	0
		0	0
		0	0
		0	0
		0	0
		0	0
		2.37991	0
		0	0
		2.36168	0
		0	0
		0	0.777577
		0	0
		0	0
		0	0
		0	0
		4.71072	0
		0	0
		0	0
		1.78802	0
		0	0
		3.13517	0.524665
		2.34039	0
		0.7033	0
		0	0
		0	0
		2.70429	0
		0	0
		1.89553	1.62859
		0	0
		0	0
		0	0
		0
		0
		2.22178
		0
		0
		0
		0
		0
		0.745523
		0
		2.47897
		1.88583
		1.25455
		0
		0
		1.43023
		1.19502
		1.48923
		0
		0
		0
		0
		0
		1.46047
		0
		0
		0
		0
		2.76326
		0
		0
		0
		0
		1.21456
		0
		0.893398
		0
		0
		0
		0
		0
		0
		0
		0
		4.67957
		0
		1.99331
		0
		0
		0
		0
		0
		1.45869
		0
		0
		0
		0
		0.781283
		0
		0
		0
		1.22848
		0
		0
		2.68393
		0
		0
		0
		0
		0
		0
		0
		0
		1.18075
		0
		0
		0
		0
		0
		0
		0
		0
		0
		0
		0
		2.47398
		1.85259
		0
		2.64403
		0
		0
		1.54399
		1.92171
		0.906914
		0
		0
		3.43364
		0
		0
		0
		2.79106
		0
		0
		3.20001
		2.65739
		0
		0
		1.53436
		0
		0
		0
		0
		1.79854
		0
		0
		0
		0
		0
		0
		0.821561
		0
		3.23378
		0
		0
		2.11745
		3.61168
		0
		0
		0
		0
		0
		1.8674
		0
		0
		0
		0
		0
		0
		0.866891
		0
		3.13454
		0
		0
		0
		1.52449
		0
		0
		1.53251
		1.51524
		0
		0
		0
		0
		0
		0
		0
		0
		0
		1.87336
		0
		0
		0
		0.512699
		0
		0
		0
		0
		0
		1.41153
		1.01208
		1.70152
		2.06387
		0
		0
		0
		0
		0
		0
		0
		2.60634
		0
		0
		0
		1.61922
		0
		0
		0
		1.24426
		0
		0
		0
		3.73728
		0
		0
		0
		0.966779
		1.78926
		0
		2.80311
		0
		1.01916
		2.30945
		0
		3.03941
		0
		1.89602
		1.61265
		0
		0
		0
		1.45768
		0
		0
		0
		0
		0.866571
		0
		1.4827
		0
		0
		0
		0
		0
		0
		0
		0
		0
		0
		0
		0
		0
		2.22031
		0
		0
		0
		3.23642
		0
		1.74383
		0
		0
		1.74235
		0
		0
		0
		0
		0
		0
		0
		0
		0
		0
		2.76978
		0
		0
		0.847984
		0
		0
		0
		2.44335
		0
		0
		0
		0
		0
		1.08649
		0
		1.56669
		0
		1.24049
		1.77447
		0
		0
		0
		0
		0
		0
		0
		3.40258
		0
		0
		2.121
		0.46119
		0
		2.50852
		0
		0
		0
		2.88823
		0
		0
		0
		0
		0
		0
		0
		0
		0
		1.35535
		0
		0
		0
		0
		0
		0
		0
		0
		0
		0
		0
		0
		0
		0
		0
		0
		0
		0.983336
		0
		0
		0
		0
		0
		0
		0
		0
		0
		0
		0
		0
		0
		0.917342
		0
		0
		0
		0
		0.981663
		1.03073
		0
		0
		0
		0
		2.0936
		0
		0
		0
		0
		0
		0
		0
		2.78249
		0
		0
		0
		0
		0
		0
		0
		0
		0
		0.772213
		0
		0
		0
		0
		0
		0
		0
		1.24567
		0
		0
		0
		1.40977
		1.472
		0
		0
		0
		0
		1.75245
		0
[truncated: 4 more rows]

## Sheet: Sfrp4
Characterization of trabecular meshwork clusters
TM-1	TM-2	TM-3	Uveal	Fibroblasts
0	0	0	0	0
0	0	0	0	0
1.15675	0	0	0	0
0	0	0	0	0.597919
0	0	0	0	0
0	0	0	0	0
0	0	0	0	0
0	0	0	0	0
0	0	0	0	0
0	0	0	0	1.63612
0	0	0	0	0
0	0	0	0	0
0	0	0	0	0
0	0	0	0	0
0	0	0	0	0
0	0	0	0	1.47149
0	0	0	0	1.66039
0	0	0	0	0
0	0	0	0	1.64114
0	0	0	0	1.5546
0	0	0	0	0
0	0	0	0	0
0	0	0	0	0
0	0	0	0	1.09258
0	0	0	0	2.9823
0	0	0	0	0
0	0	0	0	0.645676
0	0	0	0	0.714991
0	0	0	0	0
0	0	0	0	1.74917
0	0	0	0	0
0	0	0	0	0
0	0	0	0	1.67036
0	0	0	0	0
0	0	0	0	2.67807
1.04677	0	0	0	0
1.42517	0	0	0	0
0	0	0	0	0
0	0	0	0	2.65334
0	0	0	0	1.05135
0	0	0	0	0
0	0	0	1.29139	1.28843
0	0	0	0	0
0	0	0	0	1.79106
0	0	0	0	1.24408
0	0	0	0	0
0	0	0	0	0
0	0	0	0	0
0	0	0	0	0.961259
0	0	0	0	0.655585
0	0	0	0	0
0	0	0	0	0.862516
0	0	0	0	0
0	0	0	0	0
0	0	0	0	0
0	0	0	0	0
0	0	0	0	1.96132
0	0	0	0	2.46035
0	0	0	0	1.45762
0	0	0	0	0
0	0	0	0	0
0	0	0	0	0
0	0	0	0	0
0	0	0	0	2.46369
0	0	0	0	0.979269
0	0	0.839302	0	1.7269
0	0	0	0	0.790777
0	1.56984	0	0	1.24479
0	0	0	0	0
0	0	0	0	0
0	0	0	0	0
0	0	0	0	0
0	0	0	0	0
0	0	0	0	0.695354
0	0	0	0	0
0	0	0	0	0
0	0	0	0	1.57463
0	0	0	0	0
0	0	0	0	0
0	0	0	0	0
0	0	0	0	0
0	1.44989	0	0	0
0	0	0	0	0
0	0	0	0	2.57359
0	0	0	0	0
0	0	0	0	0
0	0	0	0	0
0	0	0	0	0
0	0	0	0	0
0	0	0	0	0
0	0	0	0	1.29292
0	0	0	0	0
0	0	0	0	0.859756
0	0	0	0	1.1392
0.649716	0	0	0	2.18833
0	0	0	0	0
0	0	0	0	0
0	0	0	0	1.28247
0	0	0	0	1.39225
0	0	0	0	0
0	0	0	0	0
0	0	0	0	0
0	0	0	0	0
0	0	0	0	0
0	0	0	0	0.707239
0	0	0	0	1.05026
0	0	0	0	0
0	0	0	0	1.23761
0	0	0	2.48567	0
0	0	0	0	0
0	0	0	0	1.11158
0	0	0	0	0
0	0	0	0	0
0	0	0	0	0.871637
0	0	0	0	0
0	0	0	0	0.737865
0	0	0	0	0
0	0	0	0	0
0	0	0	0	0
0	0	0	0	0
1.20205	0	0	0	1.18586
0	0	0	0	0
0	0	0	0	3.2842
0	0	0	0	0
0	0	0	0	1.00456
0	0	0	0	0
0	0	0	0	0
0	0	0	0	0
0	0	0	0	0
0	0	0	0	0
0	0	0	0	1.71953
0	0	0	0	1.36406
0	0	0	0	0
0	0	0	0	1.43217
0	0	0	0	0.805346
0	0	0	0	0
0	0	0	0	0
0	0	0	0	2.72588
0	0	0.861686	0	0
0	0	0	0	1.40732
0	0	0	0	0
0	0	0	0	0
0	0	0	0	0
0	0	0	0	0
0	0	0	0	0
0	0	0	0	0
0	0	0	0	2.36842
0	0	0	0	0
0	0	0	0	0
0	0	0	0	0
0	0	0	0	0
0	0	0.828911	0	0
0	0	0	0	1.61442
0	0	0	0	0
0	0	0	0	1.31392
0	0	0	0	0.717346
0	0	0	0	0
0	0	0	0	0
0	0	0	0	0
0	0	0	0	2.32451
0	0	0	0	0
0	0	0	0	0
0	0	0	0	1.37038
0	0	0	0	0
0	0	0	0	0
0	0	0	0	0
0	0	0	0	0
0	0	0	0	0
0	0	0	0	0
0	0	0	0	1.34267
0	0	0	0	0
0	0	0	0	0
0	0	0	0	1.32822
0	0	0	0	1.05609
0	0	0	0.956695	0
0	0	0	0	0
0	0	0	0	0
0	0	0	0	0
0	0	0	0	2.50981
0	0	0	0	0
0	0	0	0	0
0	0	0	0	0
0	0	0	0	1.02268
0	0	0	0	0.80255
0	0	0	0	0
0.673258	0	0	0	0
0	1.02279	0	0	0
0	0	0	0	0.802414
0	0	0	0	0
0	0	0	0	0
0	0	0	0	0
0	0	0	0	0
0	0	0	1.06585	0
0	0	0	0	0
0	0	0	0	0
0	0	0	0	0
0	0	0	0	0
0	0	0	0	1.06002
0	0	0	0	0
0	0	0	0	1.72893
0	0	0	0	0
0	0	0	0	0
0	0	0	0	0
0	0	0	0	0
0	0	0	0	1.48349
0	0	0	0	0
0	0	0	0	1.35152
0	2.31821	0	0	1.00456
0	0	0	0	0.602934
0	0	0	0	0
0	0	0.651206	0	0
0	0	0	0	1.6401
0	0	0	0	0
0	0	0	0	0
0	0	0	0	0
0	0	0	0	0.729645
0.818646	0	0	0	0.850204
0	0	0	0	0.738378
0	0	0	0	1.43368
0	0	0	0	0.620295
0	0	0	0	0
0	0	0	0	0
0	0	0	0	0
0	0	0	0	0
0	0	0	0	1.48693
0	0	0	0	1.33385
0	0	0	0	1.6741
0	0	0	0	0
0	0	0	0	0
0.890932	0	0	0	0
0	0	0	0	2.70357
0	0	0	0	2.63744
0	0	0	0	2.83321
0	0	0	0	0
0	0	0	0	0
0	0	0	0	0
0	0	0	0	0
0	0	0	0	0
0	0	0	0	0
0	0	0	0	0
0	0	0	0	0
0	0	0	0	1.42709
0	0	0	0	0
0	0	0	0	0
0	0	0	0	0
0	0	0	0	0.733844
0	0	0	0	0
0	0	0	0	1.376
0	0	0	0	0.777069
0	0	0	0	0
0	0	0	0	0
0	0	0	0	0
0	0	0	0	0.819355
0	0	0	0	0
0	0	0	0	0
0	0	0	0	0
0	0	0	0	0
0	0	0	0	0
0	0	0	0	1.899
0	0	0	0	0
0	0	0	0	0
0	0	0	0	0
0	0	0	0	1.97332
0	0	0	0	1.0142
0	0	0	0	0
0	0	0	0	0
0	0	0	0	0.736671
0	0	0	0	0
0	0	0	0	0
0	0	0	0	1.65136
0	0	0	0	0
0	0	0	0	0.730816
0	0	0	0	0.814979
0	0	0	0	0
0	0	0	0	2.03814
0	0	0	0	1.26231
0	0	0	0	1.25357
0	0	0	0	0
0	2.3637	0	0	0
0	0	0	0	0
0	0	0	0	0
0	0	0	0	0
0	0	0	0	0
0	0	0	0	0
0	0	0	0	1.07747
0	0	0	0	0
0	0	0	0	0.594186
0	0	0	0	0
0	0	0	0	0
0	0	0	0	2.4136
0	0	0	0	0
0	0	0	0	0
0	0	0	0	0
0	0	0	0	0
0	0	0	0	0.725882
0	0	0	0	2.26423
0	0	0	0	0.605568
0	0	0	0	0
0	0	0	0	0.892291
0	0	0	0	0
0	0	0	0	1.19703
0	0	0	0	0
0	0	0	0	0.982656
0	0	0	0	1.76227
0	0	0	0	0
0	0	0	0	2.02915
0	0	0	0	1.67305
0	0	0	0	0
0	0	0	0	0
0	0	0	0	0
0	0	0	0	0.660749
0	0	0	0	0
0	0	0	0	0
0	0	0	0	0
0	0	0	0	0.989664
1.31601	0	0	0	0
0	0	0	0	0
0	0	0	0	0
0	0	0	0	0
0	0	0	0	0
0	0	0	0	2.67185
0	0	0	0	0
0	0	0	0	0
0	0	0	0	0
0	2.07491	0	0	0
0	0	0	0	0
0	0	0	0	0
0	0	0	0	0
0	0	0	0	1.55558
0	0	0	0	0.99954
0	0	0	0	0
0	0	0	0	0
0	0	0	0	0
0	0	0	0	2.2468
0	0	0	0	1.03096
0	0	0	0	0
0	0	0	0	1.22525
0	0	0	0	1.15385
0	0	0	0	0
0	0	0	0	0.67491
0	0	0	0	1.33716
0	0	0	0	0
0	0	0	0	0
0	0	0	0	0
0	0	0	0	0
0	0	0	0	3.58102
0	0	0	0	0.712758
0	0	0	0	1.69242
0	0	0	0	0
0	0	0	0	0
0	0	0	0	0
0	0	0	0	0
0	0	0	0	0
0	0	0	0	0.975239
0	0	0	0	0.454409
0	0	0	0	0
0	0	0	0	1.42007
0	0	0	0	0.808645
0	0	0	0	1.91039
0	0	0	0	0
0	0	0	0	0
0	0	0	0	0
0	0	0	0	0
0	0	0	0	0
0	0	0	0	0
0	0	0	0	0
0	0	0	0	2.19173
0	0	0	0	0
0	0	0	0	0
0	0	0	0	0
0	0	0	0	0
0	0	0	0	0
0	0	0	0	0.64105
0	0	0	0	0
0	0	0	0	0.765078
0	0	0	0	1.11625
0	0	0	0	0
0	0	0	0	1.05707
0	0	0	0	0
0	0	0	0	0
0	0	0	0	1.90789
0	0	0	0	0
0	0	0	0	0
0	0	0	0	3.65791
0	0	0	0	0
0	0	0	0	0
0	0	0	0	0
0	0	0	0	0
0	0	0	0	1.50221
0	0	0	0	0.837812
0	0	0	0	1.63712
0	0	0	0	0
0	0	0	0	0
0	0	0	0	0
0	0	0	0	0.528725
0	0	0	0	0
0	2.85622	0	0	0
0	0	0	0	0
0	0	0	0	0
0	0	0	0	0
0	1.46352	0	0	0.660116
0	1.42541	0	0	4.10499
0	0	0	0	0
0	1.52995	0	0	0
0	1.8389	0	0	0
0	0	0	0	0
0	0	0	0	0
0	0	0	0	0
0	0	0	0	0
0	0	0	0	0
0	0	0	0	0
0	0	0	0	0
0	0	0	0	0
0	0	0	0	2.27533
0	0	0	0	0
0	0	0	0	0
0	0	0	0	0
0	0	0	0	1.37606
0	0	0	0	0
0	0	0	0	0
0	0	0	0	1.04033
0	0	0	0	0
0	0	0	0	0
1.96659	0	0	0	0
0	0	0	0	0
0	0	0	0	0
0	0	0	0	0
0	0	0	0	0
0	0	0	0	0
0	0	0	0	0
0	0	0	0	0
0	0	0	0	3.09092
0	0	0	0	2.55732
0	0	0	0	0
0	0	0	0	1.13054
0	0	0	0	1.67158
0	0	0	0	0
0	0	0	0	1.49546
0	0	0	0	0
0	0	0	0	0
0	0	0	0	2.22884
0	0	0	0	0
0	0	0	0	0
0	0	0	0	0.797556
0	1.10492	0	0	0
0	0	0	0	0
0	0	0	0	1.80564
0		0	0	2.80318
0		0	0	0
0		0	0	1.25151
0		0	0	2.02215
0		0	0	2.34692
0		0	0	0
0		0	0	0.775233
0		0	0	0
0		0	0	2.34814
0		0	0	0.731822
0		0	0	2.52633
0		0	0	0
0		0	0	4.49945
0		0	0	0
0		0	0	3.9262
0		0	0	0.938418
0		0	0	0
0		0	0	0
0		0	1.30308	0
0		0	0	1.13668
0		0	0	0
0		0	0	0
0		0	0	0
0		0	0	0
0		0	0	1.19229
0		0	0	0
0		0	0.909387	0
0		0	0	1.87084
0		0	0	4.15287
0		0	2.07308	0
0		0	0	2.46572
0		0	0	0
0		0	0	0
0		0	0	3.83928
0		0	0	0
0		0	0	2.34336
0		0	0	0
0		0	0	3.75631
0		0	0	1.84191
0		0	0	1.53488
0		0	0	0
0		0	0	3.60802
0		0	0	0
0		0	0	3.47829
0		0	0	0
0		0	0	0
0		0	0	0
0		0	0	0
0		0	0	4.4186
0		0	0	3.46392
0		0	0	1.03084
0		0	0	0
0		0	0	0.725057
0		0	0	0
0		0	0	0
0		0	0	2.97336
0.960263		0	0	1.83233
0		0	0	0
0		0	0	0
0		0	0	2.00495
0		0	0	2.31234
0		0	0	0
0		0	0	3.99295
0		0	0	0.963559
0		0	0	4.13381
0		0	0	3.49046
0		0	0	3.76667
0		0	0	2.64851
0		0	0	0.938797
0		0	0	4.06741
0		0	0	0
0		0	0	0.820777
0		0	0	0
0		0	0	0
0		0	0	2.97975
0		1.89027	0	0
0		0	0	0
0		0	0	0
0		0	0	2.485
0		0	0	0
0		0	0	0
0		0	0	0
0		0	0	0
0		0	0	0.684657
0		0	0	0
0		0	0	0.714245
0		0	0	1.43209
0		0	0	0
0		0	0	1.31203
0		0	0	0.973493
0		0	0	1.24233
0		0	0	0
0		0	0	3.30073
0		0	0	0
0		0	0	0
0		0	0	0
0		0	0	0
0		0	0	2.15431
0		0	0	1.13697
0		0	0	1.16443
0		0	0	0.918245
0		0	0	2.80706
0		0	0	1.47136
0		0	0	3.29314
0		0	0	0
0		0	0	2.96941
0		0	0	2.34421
0		0	0	1.5704
0		0	0	1.27443
0		0	0	0
0		0	0	1.38998
0		0	0	0
0		0	0	2.52368
0		0	0	3.56299
0		0	0	0
0		0	2.12261	0.842376
0		0	0	0
0		0	0	0
0		0	0	3.91654
0		0	0	0
0		0	0	0
0		0	0	3.61452
0		0	0	2.8572
0		0	0	0
0		0	0	0
0		0	0	0
0		0	0	0
0		0	0	0
0		0	0	3.09204
0		0	0	0
0		0	0	4.44598
0		0	0	0
0		0	0	0.976372
0		0	0	0
0		0	0	1.51469
0		0	0	0.938797
0		0.964161	0	2.22435
0		0	0	2.3571
0		0	0	1.22575
0		0	2.4023	1.81573
0		0	1.53222	0
0		0	0	2.16437
0		0	0	0
0		0	0	0
0		0	0	3.36585
0		0	0	0
0		0	0	2.7914
0		0	1.5078	0
0		0	0	0
0		0	0	0
0		0	0	1.6461
0		0	0	1.06473
0		0	0	0
0		0	0	3.253
0		0	0	0
0		0	0	2.43052
0		0	0	0
0		0	0	0
0		0	0	0
0		0	0	0.95159
0		0	0	1.48958
0		0	0	0
0		0	0	0
0		0	0	0
0		0	0	0
0		0	0	0
2.48648		0	0	0
0		0	0	4.23218
0		0	0	0
0		0	0	0
0		0	0	1.43716
0		0	0	3.19126
0		0	0	0
3.60421		0	0	0
0		0	0	1.04176
0		0	0	0
0		0	0	0
0		0	0	0
0		0	0	0
0		0	0	1.25995
0		0	0	0
2.24107		0	0	2.63195
0		0	0	0
0		0	0	1.45427
0		0	0	0.805209
0		0	0	0.815752
0		0	0	1.23692
0		0	0	0
0		0	0	1.1603
0		0	0	4.0889
0		0	1.12531	2.80724
0		0	0	0
0		0	0	2.2471
0		0	0	0
0		0	0	2.05388
0		0	0	0
0		0	0	1.4592
0		0	0	0
0		0	0	0
0		0	0	0
0		0	0	0
0		0	0	1.20466
0		0	0	0
0		0	0	0
0		0	0	0
0		0	0	1.66218
0		0	0	0.638003
0		0	0	0
0		0	0	0
0		0	0	0.849973
0		0	0	3.17537
0		0	0	0
0		0	0	3.60196
0		0	0	0
0		0	0	0.885542
0		0	0	0
0		0	0	0
0		0	0	3.80784
0		0	0	0
0		0	0	0.918064
0		0	0	0
0		0	0	2.40011
0		0	0	0.86212
1.07907		0	0	0
0		0	0	0
0		0	0	1.43643
0		0	0	2.70581
0		0	0	0
0		0	0	0.895449
0		0	0	1.40395
0		0	0	1.49466
0		0	0	0
0		0	0	0
0		0	0	0
0		0	0	1.01465
1.01995		0	0	0
0		0	0	0
0		0	0	2.19439
0		0	1.02714	0
0		0	0	0
1.03951		0	0	0
1.8965		0	0	0
0		0	0	1.67229
0		0	0	0
0		0	0	0
0		0	0	1.16534
3.73196		0	0	0
0		0	1.2634	4.57236
0		0	0	0
0		0	0	0
0		0	0	2.42923
0		0	0	0
0		0	0	1.45566
0		0	0	0
0		0	0	0
0		0	0	0
0		0	0	0
0		0	0	0
0		0	0	0
0		0	0	2.03226
0		0	0	0
0		0	0	0
0		0	0	2.82174
0		0	0	0
0		0	0	2.11938
0		0	0	0
0		0	0	1.71348
0		0	0	0
2.86502		0	0	0
0		0	0	0
0		0	0	4.06255
0		0	0	2.20455
0		0	0	0.96931
0		0	0	2.0468
0		0	0	3.49399
0		0	0	4.0317
1.4147		0	0	2.79264
0		0	0	2.0146
0		0	0	0
0		0	0	0
0		0	0	0
0		0	0	0
1.70373		0	0	0
0		0	0	1.10851
0		0	1.3318	1.60609
0		0	0	0
0		0	0	1.93097
0		0	0	1.24215
0		0	0	0
0		0	0	3.04452
0		0	0	0
0		0	0	0.954823
0		0	0	0
0		0	0	0
0		0	0	0
0		0	0	1.18839
0		0	0	0
0		0	0	1.81634
0		0	0	0
0		0	0	0.929048
0		0	0	1.92295
3.08013		0	0	0
0		0	0	1.69278
0		0	0	0
0		0	0	0
0		0	0	0
0		0	0	1.11501
0		0	0	0
0		0	0	0
1.87468		0	0	3.42565
0		0	0	3.30529
0		0	0	1.85821
4.14132		0	0	3.22452
0		0	0	2.03226
0		0	0	3.75949
0		0	0	3.63
0		0	0	0
0		0	0	0.849207
0		0	0	0
0		0	0	0.436154
0		0	0	0
0		0	0	1.53251
0		0	0	0
0		0	0	0
0		0	0	0
0.767235		0	0	2.20258
0		0	0	1.21975
0		0	0	1.62057
0		0	0	0.870264
0		0	0	0.870505
0		0	0	0
0		0	0	0
0		0	0	4.19871
0		0	0	0
1.04438		0	0	1.42637
0		0	0	3.18022
0		0	0	0.891272
0		0	0	0
0		0	0	1.03656
0		0	0	0
0		0	0	3.3552
0		0	0	0
0		0	0	0.789331
0		0	0	1.03457
0		0	0	0.719447
0		0	0	0.855068
0		0	0	2.983
0		0	0	4.02957
0		0	0	1.67071
0		0	0	1.07466
0		0	0	0
0		0	0	4.07562
0		0	0.903145	0
0.929697		0	0	1.71008
0		0	0	2.06612
0		0	0	2.57255
0		0	0	0
0		0	0	2.0468
0		0	0	0
0		0	0	0
0		0	0	4.19896
0		0	0	1.16473
0		0	0	0
0		0	0	0
0		0	0	2.52463
0		0	0	0
0		0	0	0
0		0	0	2.60406
1.93097		0	0	4.57577
0		0	0	0
2.32902		0	0	0
2.48114		0	0	0
0		0	0	0
0		0	0	0
0		0	0	0
1.14875		0	0	0
0		0	0	0
0		0	0	0.618868
0		0	0	0
0		0	0	1.72614
0		0	0	0.796217
0		0	0	2.40911
0		0	0	0
0		0	0	0
0		0	0	0
0		0	0	0
0		0	0	3.09993
0		0	0	0.62109
0		0	0	2.22798
0		0	0	2.53645
0		0	0	0
0		0	0	0.695959
0		0	0	3.78714
0		0	0	0
0		0	0	1.5355
0		0	0	0
0		0	0	4.1363
1.16504		0	0	0
0		0	0	3.06433
0		0	0	0
0		0	0	0
0		0	0	3.69189
0		0	0	0
0		0	0	4.94049
0		0	0	2.09183
0		0	0	0.950421
0		0	0	3.85423
0		0	0	0
3.48469		0	0	0
1.20409		0	0	0
0		0	0	0
0		0	0	2.64644
2.24084		0	0	0
0		1.30269	0	0
0		0	0	1.29081
0		0	0	1.02841
0		0	0	0
0		0	0	0
0		0	0	1.16314
0.887135		0	0	0
0		0	0	2.45151
0		0	0	0
0		0	0	0
0		0	1.98949	0
0		3.0093	0	2.30741
0		0	0	0
0		1.5576	0	1.83668
0		0	0	0
0		0	0	2.81582
3.60601		0.982185	0	3.81166
0		2.24918	0	0
0		0	0	4.23978
0		0	0	0
0.99126		0	0	1.20523
0		0	0	0
0		2.05953	0	0
0		0	0	2.57498
0.694701		0	0	0
0		0	0	0
0		0	0	0.675383
0		3.51023	0	1.03821
0		0	0	1.50357
0		0	0	0
0		0	0	2.81849
0		0	0	0
0		0	0	0
0		0	0	1.10129
0		0	0	0
0		0	0	1.26304
0		0	0	2.43984
0		0	0	0
0		0	0	1.21698
0		0	0	3.37375
0		0	0	3.08384
0		0	0	3.52592
0		0	0	2.94292
0.917162		0	0	4.01528
0		0	0	0
0		0	0	0
0		0	0	0
0		2.47647	0	0
0		0	0	0
0		0	0	0
0		0	0	0
0		0	0	1.07188
0		3.33958	0	4.07042
0		0	0	0
0		0	0	0
1.46225		0	0	0
0		0	0	3.12655
0		1.3434	0	0
0		0	0	0
2.34124		0	0	1.86783
0		0	0	3.94997
0		0	0	0
0		1.99734	0	0
0		3.27365	0	0
2.32335		0	0	0
0		0	0	1.49479
0		0	0	3.35759
0		0	0	1.43204
0		0	0	0
3.03524		0	0	0
0		0	0	0.596889
0		0	0	0
0		0	0	1.34215
0.824571		2.57244	0	3.30873
0		0	0	0
2.31521		2.17285	0	4.09188
0		0	0	4.41294
2.79743		0	1.11501	0
1.82633		0	0	0
0		0	0	0
0		3.0117	0	0.678621
0		0	0	0
0		0	0	0
0		0	0	0
0		0	0	0
0		3.5188	0	0
0		2.39644	0	0
0		0	0	0
0		0	0	4.31016
0		0	0	0
0		0	0	0
0		3.86554	0	0.964764
0		0	0	0
2.45605		0	0	0
0		0	0	0
0		3.09923	0	0
0		0	0	0
0		0	0	0.770338
0		0	0	0
0		0	0	2.57088
0		0	0	0
0		0	0	0
0		0	0	0.857639
0		0	0	0
0		1.23866	0	2.27873
0		0	0	0
0		0	0	0
0		0	0	2.98681
0		0	0	0
0		0	0	0
0		0	0	1.06089
0		0	0	0
0		0	0	1.37368
1.41329		0	0	0
0		0	0	0
3.48513		0	0	0
0		0	0	0
0		0	0	3.97098
0		0	0	2.07045
0		0	0	0
0		0	0	2.07633
0		0	0	0
0		0	0	0
0		0	0	0
0		0	0	2.48948
1.18248		0	0	0
0		0	0	1.19518
0		0	0	0
0		1.81908	0	2.48634
0		1.82226	0	0
0		0	0	2.43065
0		0	0	0
0		0	0	3.93736
1.13913		0	0	0
0		0	1.68559	0
0		2.24846	0	0
0		0	0	2.04974
0		0	0	0
0		0	0	1.00106
0		0	0	0
0		0.99158	0	0
0		3.23203	0	0
0		0	0	2.58735
0		0	0	0
0		0	0	1.99185
0		0	0	0
0		0	0	0
0		0	0	0
0		0	0	0
0		0	0	0
0		0	0	0
0		0	0	0
1.18342		0	0	1.00063
0		0	0	2.34934
0		0	0	0
0		0	0	0
0		0	0	1.54312
0		0	0	0
0		0	0	1.12041
0		0	0	0
0		0	0	0.791965
0		0	0	2.90696
0		0	0	3.82428
0		0	0	1.78843
0		1.28059	0	0
1.52543		0	0	0
0		0	0	0
0		0	0	2.88731
0		0	0	0
0		0	0	0
0		1.73244	0	0
0		0	0	1.96316
0		0	0	1.8764
0		1.21432	0	1.25527
0		0	0	0
0		0	0	2.17837
1.30025		0	0	4.16845
0		0	0	0.970581
0		0	0	0
0		0	0	0
0		0	0	0
0		0	0	0
0		0	1.11008	0
0		0	0	2.81061
0		0	0	3.98432
0		0	0	0
0		1.34662	0	0
0		0	0	0
0		0	0	0
0		0	0	0
0		2.28267	0	3.24746
0		0	0	4.01497
0		0	0	1.53222
2.40888		0	0	3.29881
1.07024		0	0	1.75245
0		0	0	1.127
0		3.62671	0	0
0		0	0	0
0		0	0	0
0		0	0	0
0		0	0	2.3686
0		0	0	0
0		0	0	0.748738
0		0	0	1.59998
0		0	0	2.78829
0		0	0	0
1.12686		0	0	3.176
0		0	0	3.50743
0		3.32884	0	0
0		3.17868	0	2.66944
0		0	0	1.58927
0		0	0	1.84291
0		0	0	0
0		0	0	2.32054
0		0	0	0
1.77712		0	0	1.01096
0		0	0	3.3683
0		0	0	0
0		0.565015	0	0
0		0	0	3.65884
0		0	0	2.0985
0		0.993825	0	0
0		0	0	1.10249
2.12067		0	0	0
0		0	0	2.65211
0		0	0	0
0		0	0	0
0		0	0	2.47737
0		0	0	0
0		0	0	3.50673
0		0	0	3.35322
0		0	0	0
0		0	0	0
0		0	0	0
0.913033		0	0	0
0		2.90532	0	2.61552
0		3.18866	0	2.82348
0		0	0	0
0		0	0	0
0		0	0	0
0		2.51111	0	3.12756
0		0	0	0
0		0	0	1.85874
0		0	0	4.19906
3.54962		0	0	3.94358
0		0	0	0
0		1.25134	0	1.99826
0		0	0	0
		0	0	0
		0	0	3.17318
		0	0	0.883247
		0	0	0
		2.51755	0	2.99438
		0	0	2.15364
		0	0	0
		0	0	1.08261
		3.45425	0	0
		3.61666	0	3.64131
		1.41258	0	0
		0	0	0
		0	0	0.656835
		0	0	1.61425
		0	0	3.85592
		0	0	0
		0	0	1.78547
		0	0	0
		0	0	0
		0	0	0
		0	0	0
		0	0	0.879973
		0	0	2.62259
		1.99022	0	2.82908
		0	0	0
		0	0	4.14556
		0	0	0
		0	0	0
		0	0	2.493
		0	0.937189	1.5089
		0	0	1.28625
		0	0	4.61629
		0	0	0
		0	0	3.06426
		0	0	0
		0	0	0
		3.40001	0	1.50059
		0	0	0
		0	0	0
		1.64746	0	0
		3.01992	0	0.618512
		0	0	4.09604
		0	0	0
		0	0	1.11158
		0	0	0
		2.56661	0	0.856313
		2.77021	0	5.02964
		0	0	0.777133
		0	0	0
		0	0	1.50357
		0	0	0.832418
		0	0	0
		1.87961	0	0
		0	0	0
		0	0	0
		0	0	0.788217
		0	0	2.17249
		0	0	0
		0	0	0
		0	0	0
		0	0	0
		0	0	0
		0	0	0
		0	0	1.07926
		0	0	2.54483
		0	0	0
		0	0	1.07213
		0	0	0
		3.46357	0	0
		0	0	3.11581
		0	0	0
		0	0	0
		0	0.799707	1.4568
		0	0	0
		2.562	0	2.68812
		0	0	0
		0	0	0
		2.27454	0	3.50766
		1.48905	0	2.61905
		0	0	2.28505
		0	0	0
		0	0	3.56139
		0	0	0
		0.962358	0	0.833299
		0	0	0
		0	0	0
		0	0	0
		0	0	0
		1.89818	0	0
		0	0	0
		0	0	1.93325
		0	0	0
		0	0	0
		1.8965	0	1.58566
		0	0	4.39889
		0	0	0
		0.716702	0	0
		0	0	2.10808
		0	0	0
		0	0	0.939937
		0	0	0
		0	0	0
		0.649235	0	0
		2.45236	0	2.10112
		0	0	0
		0	0	0
		0	0	0
		2.4855	0	0
		0	0	2.14029
		0	0	0
		0	0	0
		0	0	0.826663
		0	0	0
		0	0	0
		0	0	1.02657
		0	0	0
		0	0	0
		0	0	0
		0	0	2.45294
		0	0	2.63503
		0	0	0
		0.782376	0	2.31478
		0	0	2.88026
		2.59076	0	0
		0	0	0
		0	0	3.1653
		0	0	2.25521
		0	0	0
		0	0	0
		0	0	0
		0	0	1.34389
		0	0	0
		0	0	0
		0	0	0
		0	0	0
		0	0	0.884873
		0	0	2.07724
		0	0	3.11324
		0	0	1.24778
		0	0	0
		0	1.00314	0
		1.71947	0	1.16747
		1.54096	0	0
		0	0	0
		0	0	0
		0	0	0
		0	0	0
		0	0	2.24251
		2.80505	0	0
		0	0	3.32565
		0	0	0
		0	0	0
		0	0	1.65959
		0	0	3.55689
		0	0	1.85056
		0	0	0
		0	0	0.867771
		0	0	0.863545
		0.96376	0	2.38742
		0	0	2.84585
		2.0845	0	1.23536
		0	0	0.719177
		0	0	0
		0	0	0
		0	0	0
		0	0	0
		0	0	1.40581
		0	0	0
		0	0	0
		0	0	4.56423
		0	0	0
		2.78613	0	0
		3.83615	0	2.82125
		0	0	0
		0	0	2.18383
		0	0	1.01465
		1.81785	0	0
		0	0	0
		0	0	2.49236
		0	0	0
		0	0	0
		0	0	0
		0	0	0
		0	0	1.15037
		0	0	3.71332
		0	0	0
		0	0	0
		1.26204	0	2.0909
		0	0	1.16656
		0	0	0
		0	0	0.970989
		1.04354	0	0
		0	0	0
		0	0	0
		0	0	0
		0	0	0
		0	0	0
		0	1.17748	0
		0	0	2.1066
		0	0	0
		0	0	1.40802
		3.07243	0	3.41885
		0	0	0
		0	0	0
		0	0	0
		3.39318	0	1.32425
		0	0	0
		0	0	2.35825
		0	0	0
		0	0	0
		0	0	2.2879
		0	0	2.76664
		0	0	0
		0	0	2.68584
		0	0	0
		0	0	0
		0	0	0
		0	0	0
		0	0	0
		0	0	1.01757
		0	0	0
		0	0	0
		0	0	0
		0	0	0
		0	0	1.4316
		0	0	0
		0	0	2.54712
		0	0	0
		2.56255	0	0
		0	0	0
		0	0	0
		0	0	2.85661
		0	0	3.40858
		0	0	2.82385
		0	0	0
		0	0	0
		0	0	0
		0	0	0
		0	0	0
		0	0	0
		0	0	1.66183
		0	0	1.18499
		3.66503	0	2.10584
		0	0	0
		0	0	2.4052
		0	0	1.79093
		0	0	0
		0	0	0
		2.05724	0	0
		0	0	1.68451
		2.67225	0	0.897081
		0	0	0
		0	0	0
		0	0	0
		0	0	1.57575
		0	0	3.85231
		0	0	1.08989
		0	0	0
		0	0	0
		0	0	0
		1.58617	0	0
		0	0	1.85638
		0	0	0
		0	0	0.897683
		0	0	0
		0	0	0
		0	0	0
		0	0	1.37397
		0.734746	0	3.97236
		0	0	0
		0	0	0
		0	0	1.169
		0	0	0
		0	0	1.42757
		0	0	0
		0	0	0
		0	0	1.58524
		0	0	0
		2.45552	0	4.09589
		0	0	0
		0	0	0
		0	0	2.77666
		0	0	0
		0	0	2.60176
		0	0	0
		1.66322	0	2.89477
		3.67958	0	4.76625
		0	0
		0	0
		1.97563	0
		2.11446	0
		0	0
		0	0
		0	0
		1.31193	0
		0	0
		0	0
		0	0
		0	0
		0	0
		0	0
		0	0
		0	0
		0	0
		0	0
		0	0
		0	0
		0	0
		0	0
		1.28454	0
		3.46328	0
		0	0
		0	0
		0	0
		0	0
		0	0
		0	0
		3.40493	0
		0	0
		0	0
		0.614628	0
		0	0
		0	0
		0	0
		0	0
		0	0
		0	0
		0	0
		0	0
		0	0
		1.79197	0
		0	0
		0	0
		2.96132	0
		0	0
		0	0
		0	0
		0	0
		0	0
		0	0
		0	0
		0	0
		1.82852	0
		0	0
		0	0
		0	0
		0	0
		0	0
		0	0
		0	0
		0	0
		0	0
		1.87049	0
		0	0
		0	0
		0	0
		0	0
		0	0
		0	0
		2.26562	0
		0	0
		0	0
		0	0
		0	0
		0	0
		0	0
		0	0
		0	0
		1.1175	0
		0	0
		0	0
		0	0
		0	0
		0	0
		0	0
		0	0
		0	0
		0	0
		0	0
		0	0
		0	0
		0	0
		0	0
		0.831611	0
		0	0
		0	0
		2.07162	0
		0	0
		0	0
		0	0
		0	0
		1.83248	0
		0	0
		0	0
		0	0
		0	0
		0	0
		0	0
		2.65248	0
		0	0
		0	0
		0	0
		0	0
		0	0
		0	0
		0	0
		0	0
		0	0
		0	0
		4.18488	0
		0	0
		0	0
		2.07661	0
		0	0
		0	0
		1.9935	0
		0	0
		0	0
		0	0
		0	0
		1.94078	0
		3.17245	0
		0	0
		0	0
		0	0
		0	0
		0	0
		0	0
		0	0
		0	0
		0	0
		1.03986	0
		0	0
		0	0
		0	0
		0	0
		0	0
		0	0
		0	0
		0	0
		0	0
		0	0
		0	0
		0	1.03044
		0	0
		0	0
		0	0
		0	0
		0	0
		2.18499	0
		1.88314	0
		0	0
		4.73022	0
		0	0
		0	0
		0	0
		0	0
		0	0
		0	0
		0	0
		0	0
		0	0
		0	0
		0	0
		0	0
		0.792494	0
		0	0
		2.23533	0
		0	0
		0	0
		3.82283	0
		0	0
		2.45664	0
		0	0
		3.80354	0
		0	0
		0	0
		0	0
		0	0
		0	0
		1.14582	0
		0	0
		2.72115	0
		0	0
		0	0
		0	0
		0	0
		0	0
		0	0
		0	0
		0	0
		0	0.777577
		1.40569	0
		0	0
		0	0
		0.860149	0
		0	0
		0	0
		1.88868	0
		0	0
		0	0
		0	0
		0	0
		0	0
		0	0
		0	0
		0	0
		0	0
		0	0
		0	0
		0	0
		0	0
		2.43984
		0
		3.52326
		0
		0
		0
		0
		0
		3.62564
		1.1294
		1.86632
		0
		2.14228
		0
		2.21182
		2.82721
		0
		0
		0
		0
		0
		0
		0
		0
		0
		0
		0
		0
		0
		0
		0
		0
		0
		0
		0
		0
		0
		0
		0
		0
		0
		0
		0
		0
		0
		0
		0
		0
		0
		0
		0
		0
		0
		0
		0
		0
		0
		0
		0
		0
		0
		2.7406
		0
		0
		0
		0
		0
		0
		3.76983
		0
		0.767729
		0
		0
		0
		0
		0
		0
		0
		0
		0
		0
		0
		0
		0
		0
		0
		0
		0
		0
		0
		0
		0
		1.36515
		0
		0
		0
		1.31541
		1.03874
		0
		0
		0
		0
		0
		0
		0
		0
		0
		0
		0
		0
		0
		0
		0
		0
		0
		0
		0
		0
		0
		0
		0
		0
		0
		0
		1.8691
		0
		0
		0
		0
		4.37829
		0
		0
		0
		0
		0
		0
		0
		0
		0
		0
		1.68559
		0
		0
		0
		0
		0
		0
		0
		0
		0
		0
		3.28384
		0
		0
		0
		0
		0
		0
		0
		0
		0
		0
		0
		0
		0
		1.75892
		0
		0
		0
		0
		0
		2.80165
		0
		0
		0
		0
		0
		0
		0
		0
		0
		0
		0
		0
		0
		0
		3.12865
		0
		0
		1.3884
		3.30562
		0
		4.40366
		0
		4.10357
		0
		0
		0
		3.46548
		0
		0
		0
		0
		0
		0
		0
		0
		0
		0
		0
		2.02709
		0
		0.976475
		0
		0
		0
		0
		0
		0
		0
		0
		0
		0
		0
		1.02029
		0
		0
		0
		0
		0
		0
		0
		0
		0
		0
		1.40003
		0.862674
		0
		2.9945
		0
		0.663797
		0
		0
		1.21066
		0
		0
		0
		0
		0
		0
		0
		3.43109
		1.39864
		0
		0
		0
		0
		0
		0
		3.23099
		0
		0
		0
		0
		0
		0
		0
		0
		0
		0
		0
		0
		0
		0
		0
		3.55522
		0
		0
		0
		0
		1.5411
		0
		0
		0
		0
		0
		0
		0
		0
		0
		0
		0
		0
		0
		0
		0
		0
		0
		0
		0
		0
		0.964061
		0
		0
		0
		2.17756
		0
		0
		0
		0
		0
		0
		0
		0
		0
		0
		0
		0
		3.13061
		0
		1.757
		0
		0
		0
		0
		0
		0
		0
		2.9833
		0
		0
		0
		0
		0
		0
		0
		0
		0
		0
		0
		1.21531
		0
		0
		0
		0
		0
		0
		0
		0
		0
		0
		0
		0
		0
		0
		0
		0
		0
		0.772213
		0
		0
		0
		0
		0
		0
		0
		2.59348
		0
		0
		0.973596
		0
		0
		0
		0
		0
		0
		1.99583
		0
[truncated: 4 more rows]

## Sheet: Tmeff2
Characterization of trabecular meshwork clusters
TM-1	TM-2	TM-3	Uveal	Fibroblasts
0	0	0	0	2.07369
0	0	0	0	0
0	0	0	0	0
0	0	0	0	0.597919
0	0	0	1.21083	0
0	0	0	0	0
0	0	0	0	0
0	0	0	0	0
0	0	0	0.752873	0
0	0	0	0	0
0	0	0	0	0
0	0	0	0	0
0	0	0	0	0
0	0	0	0	0
0	0	0	0	0
0	0	0	0	0
0	0	0	0	0
0	0	0	0	0
0	0	0	0	0
0	0	0	0	0
0	0	0	0	0
0	0	0	0	0
0	0	0	0	0.62369
0	0	0	0	0
0	0	0	0	0
0	0	0	0	0
0	0	0	0	0
1.47929	0	0	0	0
0	0	0	0	0
0	0	0	0	0
0	0	0	0	0
0	0	0	0	0
0	0	0	0	0
0	0	0	0	0
0	0	0	0	0
0	0	0	0	1.4006
0	0.714618	0	0	0
0	0	0	0	0
0	0	0	0	0
0	0	0	0	1.05135
0	0	0	0	0
0	0	0	0	1.28843
0	0	0	0	0
0	0	0	0	0.980309
0	0	0	0	0
0	0	0	0	0
0	0	0	0	0
0	0	0	0	0
0	0	0	0	0
0	0	0	0	0
0	0	0	0	1.02922
0	0	0	0	0
0	0	0	0	0
0	1.032	0.401488	0	0
0	0	0	0	0
0	0	0.583097	0	0
0	0	0	0	0
0	0	0	0	0
0	0	0	0	0
0	0	0	0	0
0	0	0	0	0
0	0	0	0	0
0	0	0	0	0
0	0	0	0	0
0.885375	1.50181	0	0	0
0	0	0	0	0
0	0	0	0	0
0	0	0	0	1.24479
0	0	0	0	0
0	0	0	0	0
0	0	0	0	0
0	0	0	0	0
0	0	0	0	0
0	0	0	1.04521	0
0	0	0	0	0
0	0	0	0	0
0	0	0	0	0
0	0	0	0	0
0	0	0	0	0
0	1.2364	0	0	0
0	1.25098	0	0	0
0	0	0	0	0
0	1.11944	0	0	1.21083
0	0	0	0	0
0	0	0	0	0
0	0	0	0	0
0	0	0	0	0
0	0	0	0	0
0	0	0	0	0
0	0	0	0	0
0	0	0	0	0
0	0	0	0	0
0	0	0	0	0
0	0	0	0	0
0	0.725002	0	0	0
0.844867	0	0	0	0
0	0	0	0	0
0	0	0	0	0
0	0	0	0	0
0	0	0	0	0
0	0	0	0	0
0	0	0	0	0
0	0	0	0	1.27443
0	0	0	0	0
0	0	0	0	0
0	1.13855	0	0	0
0	0	0	0	0
0	0	0	0	1.23761
0	0	0	0	0
0	0	0	0	0
0	0	0	0	0
0	0.707709	0	0	0
0	0	0	0	0
0	0	0	0	0.871637
0	0	0	0	0
0	0	0	0	0.737865
0	0	0	0	0
1.05573	0	0	0	0
0	0	0	0	0
0	0	0	0	1.67492
0	0	0	0	0
0	0	0	0	0
0	0	0	0	0
0	0	0	0	0
0	0	0	0	0
0	0	0	0	0
0	0	0	0	0
0	0	0	0	0
0	0	0	0	0
0	0	0	0	0
0	0	0	0	0
0	0	0	0	0
0	0	0	0	0
0	0	0	0	0
0	0	0	0	0
0	0.469008	0	0	0
0	0	0	0	0
0	0	0	0	0
0	0	0	0	0.756635
0	0	0	0	0
0.985331	0	0	0	0
0	0	0	0	0
0	0	0	0	0
0	1.10532	0	0	0
0	0	0	0	0
0	0	0	0	0
0	0	0	0	0
0	0	0	0	0
1.12194	0	0	0	0.943659
0	0	0	0	0
0	0	0	0	0
0	0	0	0	0
0	0	0	0	0
0	0	0	0	0
0	0	0	0	0
0	0	0	0	0
0	0	0	0	0
0	0	0	0	0
0	1.01197	0	0	0.942128
0	0	0	0	0
0	1.3067	0	0	0
0.940127	0	0	0	0
0	0.573673	0	0	0
0	0	0	0	0.619382
0	0	0	0	0
0	0	0	0	0
0.846461	0	0	0	0
0.868493	0	0	0	0
0	0	0	0	0
0	0	0	0	0
0	0	0	0	0
0	0	0	0	0
0	0	0	0	0
0	0	0	0	1.05609
0	0	1.032	0	0
0	0	0	0	0
0	0	0	0	1.24814
0	0	0	0	0
0	0	0	0	0
0	0	0	0	0
1.00259	0	0	0	0
0	0	0	0	0
0	0	0	0.922698	0
0	0	0	0	0
0	0	0	0	0
0	0	0	1.00379	0
0	0	0	0	0
0.953155	0	0	0	0
0	0	0	0	0
0	0	0	0.964061	0
0	0	0	0	0
0	0	0	0	0
0	0	0	0	0
0	0	0	0	0
0	0	0	0	0
0	0	0	0	0
0	0	0	0	0
0	0	0	0	0
0	0	0	0	0
0	0	0	0	0
0	0	0	0	0
0	0	0	0	0
0	0	0	0	0
0	0	0	0	0
0	0	0	0	0
0	0	0	0	0
0	0	0	0	0
0	0	0	0	0
0	0	0	0	0
0	0	0	0	0
0	1.24443	0	0	0.964261
0	0	0	0	0
0	0	0	0	0.945388
0	0	0	0	0
0	0	0	0	0
0	0	0	0	0
0	0	0	0	0
0	0	0	0	0
0	0	0	0	0
0	0	0	0	0
0	0	0	0	0
0	0	0	0	0
0	0	0	0	0
0	0	0	0	0
1.04833	0	0	0	0
0	0	0	0	0
0	0	0	0	1.35824
1.0734	0	0	0	0
0	0	0	0	0
0	0	0	0	0
0	0	0	0	0
0	0	0	0	0
0	0	0	0	0
0	0	0	0	0
1.42158	0	0	0	0
0	0	0	0	0
0	0	0	0	0
0	0	0	0	0
0	0	0	0	0
0	0	0	0	0
0	0	0	0	0
0	1.24938	0	0	0
0	0	0	0	0
0	0	0	0	1.28587
0	0	0	0	0
0	0	0	0	0
0	0	0	0	0
0	0	0	0	0
0	0	0	0	0
0	1.1602	0	0	0
0	0	0	0	0
0	0	0	0	0
0.9919	1.06287	0	0	0
0	0	0	0	0
0	1.71186	0	0	0
0	0	0	0	0
0	0	0	0	0
0	0	0	1.04438	0
0	0	0	0.850204	0
0	0	0	0	0
0	0	0	0	0
0	0	0	0	0
1.10695	0	0	0	0
0	0	0	0	0
0	0	0	0	0
0	0	0	0	0
0	0	0	0	0
0	0	0	0	0
0	0	0	0	0
0	0	0	0	0
0	0	0	0	0
0	0	0	0	0
0	0	0	0	1.25797
0	1.175	0	0	0
0	0	0	0	1.17107
0	0	0	0	0
0	0	0	0	0
0	0	0	0	0
0	1.57941	0	0	0.677331
0	0	0	0	0
0	0	0	0	0
0	0	0	0	0
0	0	0	0	0
0	1.52529	0	0	0
0	0	0	0	0
0	0	0	0	0.84829
0	0	0	0	0
0	0	0	0	0
0	0	0	0	0
0	0	0	0	0
0	0	0	0	0.951493
0	0	0	0	0.693998
0	0	0	0	0
0	0	0	0	0.760741
0	0	0	0	0
0	0	0	0	0.621848
0	0	0	0	0
0	0	0	0	0
0	0	0	0	0
0	0	0	0	0
0	0	0	0	0
0	0	0	0	0
0	0	0	0	0
0	0	0	0	0
0.890593	0	0	0	0
0	0	0	0	0
0	0	0	0	0
0	0	0	0	0
0	0	0	0	0
0	0	0	0	0
0	0	0	0	0.660749
0	0	0	0	0
0	0	0	0	0
0	0	0	0	0
0	0	0	0	0
0.860464	0	0	0	0
0.993504	0	0	1.02622	1.13054
0	0	0	0	0
0	0	0	0	0
0	0	0	0	0
0	0	0	0	0
0	0	0	0	0
0	0	0	0	0
0	0	0	0	0
0	0	0	0	0
0	0	0	0	0
0	0	0	0	0
0	1.07888	0	0	0
0	0	0	0	0.809129
0	0	0	0	0
0	0	0.582224	0	0
1.09146	0	0	0	0
0	0	0	0	0
0	0	0	0	0
0	0.954331	0	0	0
0	0	0	0	0.742393
0	0	0	0	0
0	0	0	0	0
0	0	0	0	0
0	0	0	0	0
0	0	0	0	0
1.03364	0	0	0	0
0.645719	0	0	0	0
0	0	0	0	0
0	0	0	0	0
0	0	0	0	0
0	0	0	0	0
0	0	0	0	0
0.774539	1.92896	0	0	0.793753
0.920875	0	0	0	0
0	0	0	0	0
0	0	0	0	0
0	0	0	0	0
0	0	0	0	0
0	0	0	0	0
0	0	0	0	0
0	0	0	0	0
0	0	0	0	0
0	0	0	0	0
1.01308	0	0	0	0
0	0	0	0	0
0	0	0	0	0
0	0	0	0	0
0	0	0	0	0
0	0	0	0	0
0	0	0	0	0
0	0	0	0	0
0	0	0	0	0
0	0	0	0	0
0	0	0	0	0
0	0	0	0	0
0	0	0	0	1.58617
0	0	0	0	0
0	0	0	0	0
0	0	0	0	0
0	0	0	0	0
0	0	0	0	0
0	0	0	0	0
0	0	0	0	0
0	0	0	0	1.3545
0	0	0	0	0
0	0	0	0	0
0	0	0	0	0
0	0	0	0	0
0	0	0	0	0
0	0	0	0	0
0	0	0	0	0
0	0	0	0	0
0	0	0	0	0
0.875375	0	0.893654	0	0
0	0	0	0	0
0	0	0	0	0
0	0	0	0	0
0	0	0	0	0
0	0	0	0	0
0	0	0	0	0
1.04941	0	0	0	0.737523
0	0	0	0	0
0	0	0.792957	0	0
0	0	0	0	0
0	0	0	0	0
0	0	0	0	0
1.30376	0	0	0	0
0	0	0	0	0
1.15363	0	0	0	0
0	0	0	0	0.841361
0	0	0	0	0
0	0	0	0	0
0	0	0	0	0
0	0	0	0	0
0	0	0	0	0.798966
0	1.1294	0	0	0
0	0	0	0	0
0	0	0	0	0
0	0	0	0	0
0	0	0	0	0
0	0	0	0	0
1.39134	0	0	0	0
0.940698	0	0	0	0
0	0	0.721071	0	0
0	1.21849	0	0	0
0	0	0	0	0
0	2.0427	0	0	0
0	0	0	0	0
0	0	0	0	0
0	0	0	0	0
0	0	0	0	0
0	0	0	0	0.828257
0	0	0	0	0
0.733168	0	0	0	0
0	0	0	0	0
0	0	0	0	0
0	0	0	0	0
0	0	0	0	0
0	0	0	0	0
0	0	0	0	0
0	0	0	0	0
0	0	0	0	0
1.25419	0	0	0	0.98871
0	0	0	0	0
0	0	0	0	0.977508
0	0	0	0	0
0	0	0	0	0
0	0	0	0	0.797556
0	0	0	0	0
0	0	0	1.10695	0
0	0	0	0	0.701501
0		0	0	1.16747
0		0	0	0
0		0	0	0
0		0	0	1.1584
1.27517		0	0	0.946062
0		0	0	0
0		0	0	0.775233
0		0	0	0
0		0	0	0
0		0	0	0
0		0	0	0
0		0	0	0
0		0	0	0
0		0	0	0
0		0	0	0
0		0	0	0
0		0	0	2.43507
0		0	0	0
0		0	0	0
0		0	0	0
0		0	0	0.839228
0		0	0	0
0		0	0	0
0		0	0	0
0		0	0	0
0		0	0	0.885961
0		0	0	0
0		0	0	0
0		0	0	0
0		0	0	0
0		0	0	0
0		0	0	1.05879
0		0	0	0
0		0	0	0
0		0	0	0
0		0	0	0
0		0	0	1.10263
0		0	0	0
0.972879		0	0	0
0		0	0	0.794617
0		0	0	1.079
0		0	0	0
0		0	0	1.10276
0		0	0	0
0		0	0	0
0		0	0	1.36061
0		0	0	0.861094
0		0	0	0
0		0	0	0
0.588427		0	0	0
0		0	0	0
0		0	0	0
0		0	0	0
0		0	0	0
0		0	0	0
0		0	0	0
0		0	0	0
0		0	0	0
0		0	0	0
0		0	0	0
0		0	0	0
0		0	0	0
0		0	0	0
0		0	0	0
0		0	0	0
0.763789		0	0	0
0		0	0	0
0		0	0	0
0		0	0	0
0		0	0	0
0		0	0	0
0		0	0	0
0		0	0	0
0		0	0	1.94883
0		0	0	1.20458
0		0	0	0
0		0	0	0.791965
0		0	0	0
0		0	0	0
0		0	0	0
0		0	0	0
0		0	0	0.809613
0		0	0	0
0		0	0	0
0		0	0	0
0		0	0	0.714245
0		0	0	0
0		0	0	0
0		0	0	0
0		0	0	0.973493
0		0	0	1.24233
0		0	0	0
0		0	0	0
0		0	0	0
0		0	0	0
0		0	0	0
0		0	0	0
0		0	0	0
0		0	0	0
0		0	0	0
0.906562		0	0	0
0		0	0	0
0		0	0	0
0		0	0	0
0		0	0	1.19711
0		0.845246	0	0
0		0	0	0
0		0	0	0.819568
0		0	0	1.81699
0		0	0	0
0		0.854835	0	0
0		0	0	0
0		0	0	0
0		0	0	0
0		0	0	0
0		0	0	0
0		0	0	0
0		0	0	0
0		0	0	0
0		0	0	0
0		0	0	0
0		0	0	0
0		0	0	1.20737
0		0	0	0
0.619898		0	0	0
0		0	0	0
0		0	0	0.840424
0		0	0	0
0		0	0	0
0		0	0	1.25036
0		0	0	0
0		0	0	0
0		0	0	0
0		0	0	0
0		0	0	1.02029
0		0	0	0
0		0	0	0
0		0	0	0
0		0	0	0
1.04223		0	0	0
0		0	0	0
0		0	0	0
0		0	0	0
0		0	0	0
0		0	0	0
0		0	0	0
0		0	0	0
0		0	0	1.65061
1.28852		0	0	1.02347
0		0	0	0
0		0	0	0
0		0	0	0
0		1.05062	0	1.21481
0		0	0	0
0		0	0	0
0		0	0	0
0		0	0	0
0		0	0	1.67123
0		0	0	0.760923
0		0	0	0
0		0	0	0
0		0	0	0
0		0	0	0
0		0	0	0
0		0	0	1.02957
0		0	0	0
0		0	0	0
0		0.780321	0	0
0		0	0	0
0		0	0	0
0		0	0	0.957188
0.917884		0	0	0
0		0	0	0
0		0	0	0
0		0	0	1.04176
0		0	0	0
0.553021		0	0	0
0		0	0	0
0		0	0	0
0		0	0	0
0		0	0	0
0		0	0	0
0		0	0	0
0		0	0	0
0		0	0	0
0		0	0	1.25896
0		0	0	0
0		0	0	0
0		0	0	0
0		0	0	0
0		0	0	0
0.8982		0	0	0
0		0	0	0
0		0	0	0
0		0	0	0.993076
0		0	0	0.561368
0		0	0	0
1.00314		0	0	2.38526
0		0	1.01096	0
0		0	0	0
0		0	0	0
0		0	0	0.77372
0		0	0	0
0		0	0	0
0		0	0	0
0		0	0	0
0		0	0.913748	0
0		0	0	0
0.87399		0	0	0
0		0	0	2.04095
0		0	0	0
0		0	0	1.54733
1.1146		0	0	0
0		0	0	0
0		0	0	0
0		0	0	0
0		1.23553	0	0
0		0	0	0
0		0	0	1.15407
0		0	0	0.406451
1.01611		0	0	0
0		0	0	0
0		0	0	0
0		0	0	0
0		0	0	0
1.07213		0	0	0
0		0	0	0
0		0	0	1.57241
0		0	0	0
0		0	0	0
0		0	0	0
0		0	0	0
0		0	0	0
0		0	0	0
0		0	0	0
0		0	0	0
0		0	0	0
0		0	0	0
0		0	0	0
0		0	0	0
0		0	0	0
0		0	0	0
0		0	0	1.15126
0		0	0	0
0		0	0	0
0		0	0	0
0		0	0	0
0		0	0	0
0		0	0	0
0		0	0	0
0		0	0	0
0		0	0	0
0		0	0	0
0		0	0	0
0		0	0	0
0		0	0	0
0		0	0	0
0		0	0	0.819781
0		0	0	0
0		0	0	0
0		0	0	0
0.975136		0	0	0
0		0	0	0.840349
0		0	0	0
0		0	0	0
0		0	0	0
0		0	0	0
0		0	0	0
0		0	1.0895	0
0		0	0	0
0		0	0	0
0		0	0	0
0		0	0	0
0		0	0	0
0		0	0	0
0		0	0	0
0		0	0	0
0		0	0	1.15244
0		0	0	0
0		0	0	0
0		0	0	1.05062
1.00324		0	0	0
0		0	0	0
0		0	0	0.700579
0		0	0	1.09582
0		0	0	0
0		0	0	0
0		0	0	0
0.495647		0	0	0
0		0	0	1.60944
0		0	0	1.06287
0		0	0	0
0		0	0	0
0		0	0	0
0		0	0	0
0		0	0	0
0		0	0	1.17454
0		0	0	0.70797
0		0	0	1.53736
0		0	0	0
0		0	0	0.900275
0		0	0	0
0		0	0	0
0		0	0	0
0		0	0	0
0		0	0	0
0		0	0	0
0		0	0	0
1.00963		0	0	0
0		0	0	0
0		0	0	0
0		0	0	0
0		0	0	0
0		0	0	0.977508
0		0	0	0
0		0	0	0
0		0	0	0.931465
0		0	0	0.849207
0		0	0	0.721778
0.868815		0	0	0
0		0	0	0
0		0	0	0
1.27545		0	0	0
0		0	0	0
0		0	0	0
0		0	0	0.959219
0		0	0	0
0		0	0	0
0		0	0	0
0		0	0	0
0		0	0	0
0		0	0	0
0		0	0	0
0		0	0	0
0		0	0	0
0		0	0	0
0		0	0	0
0		0	0	0
0		0	0	0
0		0	0	0.753468
0.939367		0	0	0
0		0	0	0
0		0	0	0.789331
0		0	0	1.03457
0		0	0	0
0		0	0	0.855068
0		0	0	0
0		0	1.09995	0
0		0	0	0
0		0	0	1.91501
1.36711		0	0	0
0		0	0	0
0		0	0	0.989452
0		0	0	0
0		0	0	0
0		0	1.01802	0
0		0	0	0
0		0	0	0
0		0	0	1.06685
0		0	0	0
0		0	0	0
0		0	0	0
0		0	0	0
0.571751		0	0	0
0		0	0	0
0		0	0.932959	0
0		0	0	0
0		0	0	0
0		0	0	0
0		0	0	0
0		0	0	0
0		0	0	0
0		0	0	1.84291
0		0	0	0
0.914554		0	0	0
0		0	0	0
0		0	0	0
0.846689		0	0	0
0		0	0	0
0		0	0	0
0		0	0	0
1.0937		0	0	0
0		0	0	0.669282
0		0	0	0
0		0	0	0
0		0	0	0
0		0	0	0
0		0	0	0
0		0	0	0
0		0	0	0.897855
0		0	0	0
0		0	0	0
0		0	0	0
0		0	0	0
0		0	0	0
0		0	0	1.10871
0		0	0	0
0		0	0	0
0		0	0	0
0		0.757477	0	0
0		0	0	0.990462
0		0	0	0
0		0	0	0
0		0	0	0
0		0	0	0
0		0	0	0
0		0	0	0
0		0	0	0
0		0	0	0
0		0	0	0
0		0	0	0
0		0	0	0
0		0	0	0
0.62117		0	0	1.56669
0		0	0	1.29081
0		0	0	0
0		0	0	0
1.52234		0	0	0
0		0	0	0
0		0	0	0
1.11667		0	0	0
0		0	0	2.82946
0		0	0	0
0		0	0	1.74014
0		0	0	0
0		0	0	0
0		0	0	0
0		0	0	0
0		0	0	0
0		0	0	0
0		0	0	0
0		0	0	1.23623
0		0	0	0
0		0	0	2.70973
0		0	0	0
0		0	0	0
0		0	0	0
0		0	0	0
0		0	0	0
0		0	0	0
0		0	0	0
0		0	0	0
0		0	0	0
0		0	0	0
0		0	0	0
0		0	0	0
0		0	0	0
0		0	0	0
0		0	0	0
0		0	0	0
0		0	0	0
0		0	0	0
0		0	0	0
0		0	0	0
0.933333		0	0	0
0		0	0	0
0.917162		0	0	0
0		0	0	0
0		0	0	0
0		0	0	0
0		0	0	0
0		0	0	0
0		0	0	0.790777
0		0	0	0
0		0	0	1.57727
0		0	0	0
0		0	0	0
0		0	0	0
0		0	0	0.790185
0		0	0	0
0		0	0	0
0		0	0	0
0		0	0	0
0		0	0	0
1.27036		0	0	0
0		0	0	0
0		0	0	0
0		0	0.923247	0
0		0	0	1.49479
0		0	0	0
1.19277		0	0	0.953057
0		0	0	0
0		0	0	0.781733
1.32832		0	0	0
0		0	0	1.16458
0		0	0	1.34215
0		0	0	0
0		0	0	1.82502
0		0	0	0
0		0	0	0
0		0	0	1.11048
0.556431		0	0	1.02211
0		0	0	0
0		0	0	0.678621
0		0	0	0
1.10614		0	0	0.797556
0		0	0	0
0		0	0	0
0		0	0	0
0		0	0	1.32385
0		0.857483	0	1.42325
0		0	0	0
0		0	0	0
0		0	0	0
0		0	0	1.44653
0		0	0	0
0		0	0	1.02565
0		0	0	0
1.64932		0	0	0
0		0	0	0
0		0	0	0
0		0	0	0
0		0	0	1.61458
0.90921		0	0	0
0		0	0	0
0		0	0	0.857639
0		0	0	0
1.08042		0	0	0
0		0	0	0
0		0	0	1.5111
1.23796		0	0	1.30533
0		0	0	1.40026
0		0	0	1.59786
0		0	0	0
0		0	0	0
0		0	0	0
1.41329		0	0	0
1.00632		0	0	1.32791
0		0	0	0
0		0	0	0
0		0	0	0
0		0	0	0
0		0	0	0
0		0	0	0
0		0	0	0
1.10075		0	0	0
0		0	0	0.669422
0		0	0	0
0		0	0	0
0		0	0.940698	0
0		0	0	0
1.30631		0	0	0
0.689369		0	0	0
0		0	0	0
0		0	0	0
0		0	0	0
0		0	0	0
0		0	0	0
0		0	0	0
0		0	0	0
0		0	0	0
0		0	0	0
0		0	0	0
0		0	0	0
0		0	0	0
0		0	0	0
0		0	0	0
0		0	0	0
0		0	0	0
0		0	0	0
0		0	0	0
0		0	0	0
0.818717		0	0	0
0		0	0	0
0		0	0	0
0		0	0	0
0		0	0	0
0		0	0	0
0		0	0	0.856391
0		0	0	1.04366
0		0	0	0
0		0	0	0
0		0	0	0.444789
0		0	0	0.791965
0		0	0	0
0		0	0	0
0		0	0	0.978336
0		0	0	0
0		0	0	1.45831
0		0	0	0
0		0	0	0
0		0	0	0
0		0	0	0
0.877914		0	0	1.18044
0		0	0	0
0		0	0	0
0		0	0	1.25527
0		0	0	0.871151
0		0	0	0
0		0	0	0
0		0	0	0.598693
0		0	0	0.831978
0.996189		0	0	0
0.739578		0	0	0
0		0	0	0
0		0	0	0.853363
0		0	0	0
0.827821		0	0	0
0		0	0	0
0		0	0	0
1.01555		0	0	0
0		0	0	0
0		0	0	0
0		0	0	0
0		0	0	0
0		0.425542	0	0
0		0	0	0
0		0	0	0
0		0	0	0
0		0	0	0
0		0	0	0
0		0	0	0
0		0	0	0
1.33211		0	0	0.828984
0		0	0	0
0		0	0	0
0		0	0	0
0		0	0	1.39888
0		0	0	0
0		0	0	2.38288
0		0	0	0
0		0	0	0
0		0	0	0
0		0	0	0
0		0	0	0
0		0	0	0
0		0	0	0
0		0	0	0
0		0	0	0
0		0	0	0
1.09357		0	0	0
0		0	0	1.26981
0		0	0	0
0		0	0	0
0		0	0	0
0		0	0	1.10249
0		0	0	1.12545
0		0	0.923796	0
0		0	0	0
0		0	0	0
0		0	0	0
0		0	0	0
0		0	0	0
0		0	0	0
0		0	0	0
0		0	0	0.651074
1.01555		0	0	0
0		0	0	0
0		0	0	0
0		0	0	0
0		0	0	1.18768
0		0	0	0
0		0	0	0
0		0	0	0
0		0	0	1.0937
0		0	0	0
0		0	0	0
0		0	0	0
0		0	0	0
0		0	0	0
0		0	0	0
		0	0.920421	0
		0	0	0
		0	0	0.536125
		0	0	0
		0	0	0
		0	0	0
		0	0	0
		0	0	0
		0	0	0
		0	0	0
		0	0	0
		0	0	1.01499
		0	0	0.656835
		0	0	0
		0	0	0
		0	0	0
		0	0	0
		0	0	0
		0	0	0
		0	0	0
		0	0	0
		0	0	0
		0	0	0
		0	0	0
		0	0	0
		0	1.22951	0
		0	0	0
		0.846385	0	1.00797
		0	0	0
		0	0	0
		0	0	1.28625
		0	0	0
		0	0	0
		0	0	0
		0	1.0015	0
		0	0	0
		0	0	1.00875
		0	0	0
		0	0	0
		0	0	0
		0	0	0
		0	0	1.93299
		0	0	0
		0	0	0
		0	0	0
		0	0	0
		0	0	0
		0	0	0
		0	0	0
		0	0	2.07887
		0	0	0
		0	0	0
		0.870344	0	0
		0	0	1.47123
		0	0	0
		0	0	1.22347
		0	0	0
		0	0	0
		0	0	0
		0	0	0
		0	0	0
		0	0	0
		0	0	0
		0	0	1.07926
		0	1.11158	0.984805
		0	0	0
		0	0	0
		0	0	1.10641
		0	0	0
		0	0	0
		0	0	0
		0.732635	0	0
		0	0	0.600508
		0	0	0
		0	0	0
		0	0	0
		0	0	0
		0	0	0
		0	0	0
		0	0	0
		0	0	0
		0	0	0
		0	0	1.55157
		0	0	0
		0	0	0
		0	0	0
		0	0	0
		0	0	0
		0	0	0
		0	0	0
		0	0	0
		0	0	0
		0	0	0
		0	0	0
		0	0	0
		0	0	0
		0	0	0
		0	0	0
		0	0	0
		0	0	0
		0	0	1.07428
		0	0	1.31701
		0	0	0
		0	0	0.786586
		0	0	0
		0	0	0
		0	0	0
		0	0	0
		0	0	0
		0.748034	0	0
		0	0	1.13826
		0	0	0
		0	0	0
		0	0	0
		0	0	0
		0	0	0
		0	0	0
		0	0	0
		0	0	0
		0	0	0
		0	0	0
		0	0	0
		0	0	0
		0	0	0
		0	0	0
		0	0	0
		0	0	0
		0	0	0
		0	0	0
		0	0	0
		0	0	0
		0	0	1.60521
		0	0	0
		0	0	0
		0	0	0
		0	0	0
		0	0	0
		0	0	0
		0	1.07696	0
		0	0	0
		0	0	0
		0	0	0
		0	0	1.78512
		0	0	0.877996
		0	0	1.25518
		0	0	0
		0	0	0
		0	0	0.531457
		0	0	0
		0	0	0
		0	0	0
		0	0	0
		0	0	0
		0	0	0
		0	0	0
		0	0	0
		0	0	0
		0	0	0
		0	0	0
		0	0	0
		0	0	1.23536
		0	0	0
		0	0	0
		0	0	0.902361
		0	0	1.38705
		0	0	1.22203
		0	0	0
		0	0	2.18733
		0	0	0
		0	0	0
		0	0	0
		0	0	0
		0	0	0
		0	0	0.862911
		0	0	0
		0	0	0
		0	0	0
		0	0	0
		0	0	0
		0	0	1.14479
		0	0	0
		0	0	0
		0	0	1.29967
		0	0	0
		0	0	0
		0	0	0
		0	0	0
		0	0	0
		0	0	0
		0	0	0
		0	0	0
		0	0	0
		0.690607	0	0
		0	0	2.22766
		1.47877	0	0
		0	0	0
		0	0	0
		0	0	0
		0	0	0
		0	0	0
		0	0	0
		0	0	0
		0	0	0
		0	0	0.773217
		0	0	1.13553
		0	0	0.652218
		0	0	0
		0	0	0
		0	0	0
		0	0	0
		0	0	0
		0	0	2.21157
		0	0	0
		0	0	0
		0	0	0
		0	0	1.51151
		0	0	0
		0	0	0
		0	0	0
		0	0	1.01757
		0	0	0
		0	0	0
		0	0	0
		0	0	1.21833
		2.16585	0	1.13898
		0	0	0
		0	0	0
		0	0	0.632288
		0	0	0
		0	0	0
		0	0	0
		0	0	1.86678
		0	0	0
		0	0	0
		0	0	0
		0	0	0
		0	0	0
		0	0	0
		0	0	0
		0	0	0
		0	0	0
		0	0	0
		0	0	0
		0	0	0
		0	0	0
		0	0	1.25205
		0	0	0
		0	0	0
		0	0	0
		0	0	1.68451
		0	0	0
		0	0	0
		0	0.931465	0
		0	0	0
		0	1.12784	0
		0	0	0
		0	0	1.08989
		0	1.24726	0
		0	0	0
		0	0	0
		0	0	0
		0	0	0
		0	0	0
		0	0	0
		0	0	0
		0	0	0
		0	0	0
		0	0	0
		0	0	0
		0	0	0
		0	0	0
		0	0	0
		0	0	0
		0	0	0
		0	0	0
		0	0	1.51621
		0	0	0
		0	0	0
		0	0	0
		0	0	0
		0	0	0.653498
		0	0	0
		0	0	0
		0	0	0
		0	0	1.49426
		0	0	0
		0	0	0
		0	0
		0	0
		0	0
		0	0
		0	0
		0	0
		0	0
		0	0
		0	0
		0	0
		0	0
		0	0
		0	0
		0	0
		0	0
		0	0
		0	0
		0	0
		0	0
		0	0
		0	0
		0	0
		0	0
		0	0
		0	0
		0	0
		0	0
		0	0
		0	0
		0	0
		0	0
		0	0
		0	0
		0	0
		0	0
		0	0
		0.770276	0
		0	0
		0	0
		0	0
		0	0
		0	1.20034
		0	0
		0	0
		0	0
		0	0
		0	0
		0	0
		0	0
		0	0
		0	0
		0	0
		0	0
		0	0
		0	0
		0	0
		0	0
		0	0
		0	0
		0	0
		1.08584	0
		0	0
		0	0
		0	0
		0	0
		0	0
		0	0.660071
		0	0
		0	0
		0	0
		0.340908	0
		0	0
		0	0
		0	1.17115
		0	0
		0	0
		0	0
		0	0
		0	0
		0	0
		0	0
		0	0
		0	0
		0	0
		0	0
		0	0
		0	0
		0	0
		0	0
		0	0
		0	0
		0	0
		0	0
		0	0
		0	0
		0	0
		0	0
		0	0
		0	0
		0	0
		0	0
		0	0
		0	0
		0	0
		0	0
		0	0
		0	0
		0	0
		0	0
		0.84517	0
		0	0
		0	0
		0	0
		0	0
		0	0
		0	0
		0	0
		0	0
		0	0
		0	0
		0	0
		0	0
		0	0
		0	1.40095
		0	0
		0	0
		0	0
		0	0
		0	0
		0	0
		0	0
		0	0
		0	0
		0	0
		0	0
		0	0
		0	0
		0	0
		0	0
		0	0
		0	0
		0	0
		0	1.21498
		0	0
		0	0
		0	0
		0	0
		0	0
		0	0
		0	0
		0	0
		0	0.959865
		0	0
		0	0.899237
		0	0
		0	0
		0	0
		0	0
		0	0
		0	0
		0	0
		0	0
		0	0
		0	0
		0	0
		0	0
		0	0.870828
		0	0
		0	1.26962
		0	0
		0	0
		0	0
		0	0
		0	0
		0	0
		0	0
		0	0
		0	0
		0	0
		0	0
		0	0
		0	0
		0	0
		0	0
		0	0
		0	0
		0	0
		0	0
		0	0
		0	0
		0	0
		0	0
		0	0
		0	0
		0	0
		1.21382	0
		0	0
		0	0
		0	0
		0	0
		0	0
		0	0
		0	0
		0	0
		0	0
		0	0
		0	0
		0	0
		0	0
		0	0
		0	0
		0	0
		0	0
		0	0
		0	0
		0	0
		0	0
		0	0
		0	0
		0	0
		0	0
		0	0
		0	0
		0	0
		0	0
		0
		0
		0
		0
		0
		0.726653
		0
		0
		0
		0
		0
		0
		0
		0
		0
		0
		0
		0
		0
		0
		0
		0
		0
		0
		0
		0
		0
		0
		0
		0
		0
		0
		0.977198
		0
		0
		0
		0
		0
		0
		0
		0
		0
		0
		0
		0
		0
		0
		0
		0
		0
		0
		0
		0
		0
		0
		0
		0
		0
		0
		0
		0
		0
		0
		0
		0
		0
		0
		0
		0
		0
		0
		0
		0
		0
		0
		0
		0
		0
		0
		0
		0
		0
		0
		0
		0
		0
		0
		0
		0
		0
		0
		0
		0
		0
		0
		0
		0
		0
		0
		0
		0
		0
		0
		0
		0
		0
		0
		0
		0
		0
		0
		0
		0
		0
		0
		0
		0
		0
		0
		0
		0
		0
		0
		0
		0
		0
		0
		0
		0
		0
		0
		0
		0
		0
		0
		0
		0
		0
		0
		0
		0
		0
		0
		0
		0
		0
		0
		0
		0
		0
		0
		0
		0
		0
		0
		0
		0
		0
		0
		0
		0
		0
		0
		0
		0
		0
		0
		0
		0.936528
		0
		0
		0
		0
		0
		0
		0
		0
		0
		0
		0
		0
		0
		0
		0
		0
		0
		0
		0
		0
		1.94831
		0
		0
		0
		0
		0
		0
		0
		0
		0
		0
		0
		0
		0
		0
		0
		0
		0
		0
		0
		0
		0
		0
		0
		0
		0
		0
		0
		0
		0
		0
		0
		0
		0
		0
		0
		0
		0
		0
		0
		0
		0
		0
		0
		0
		0
		0
		0
		0
		0
		0
		0
		0
		0
		0
		0
		0
		0
		0
		0
		0
		0
		0
		0
		0
		0
		0
		0
		0
		0
		0
		0
		0
		0
		0
		0
		0
		0
		0
		0
		0
		0
		0
		0
		0
		0
		0
		0
		0
		0
		0
		0
		0
		0
		0
		0
		0
		0
		0
		0
		0
		0
		0
		0
		0
		0
		0
		0
		0
		0
		0
		0
		0
		0
		0
		0
		0
		0
		0
		0
		0
		0
		0
		0
		0
		0
		0
		0
		0
		0
		0
		0
		0
		0
		0
		0
		0
		0
		0
		0
		0
		0
		0
		0
		0
		0
		0
		0
		0
		0
		0.880276
		0
		0.759287
		0
		1.05268
		0
		0
		0
		0
		0
		0
		0
		0
		0
		0
		0
		0
		0
		0
		0
		0
		0
		0
		0
		0
		0
		0
		0
		0
		0
		0
		0
		0
		0
		0
		0
		0
		0
		0
[truncated: 4 more rows]

## Sheet: Tnxb
Characterization of trabecular meshwork clusters
TM-1	TM-2	TM-3	Uveal	Fibroblasts
0	0	0	0	2.20972
0	0	0	0	1.97012
0	0	0	0	2.16361
0	0	0	0	1.23982
0	0	0	0	0
0	0	0	0	2.34891
0	0	0.814909	0	2.24634
1.01836	0	0	0.585697	2.2183
0	0	0	0	1.05098
0	0	0	1.21033	2.10859
0	0	0	0	2.88535
0	0	0	0	2.24216
0	0	0	0	2.17548
0	0	0	0	2.1332
0	0	0	1.1572	1.35631
0	0	0	0	1.47149
0	0	0	0	0.883955
0	0	0	0.749208	0.944043
0	0	0	0	2.23238
0	0	0	1.07862	2.91352
0	0	0	0	2.07412
0	0	0	0	1.09397
0	0	0	0	2.50597
0	0	0	0	1.09258
0	0	0.699558	0	1.20646
0	0	0	0	0
0	0	0	0	2.11121
0	0	0	0	1.98307
0	1.25617	0	1.28776	0
0	0	0	0	2.91323
0	0	0	0	0.851126
0	0	0	0	2.09628
0	0	0	0	3.01619
0	0	0	0	0
1.04893	0	0	1.29638	0.99126
0	0	0	0	1.4006
0	0	0.559145	0	2.14727
0	0	0	1.05512	0
0	0	0	0	1.45869
0	0	0	0	2.33287
0	0	0	0	1.30064
0	0	0	0	2.32188
0	0	0	0	2.45657
0	0	0	0	2.87089
0	0	0	0	0.804184
0	0	0	0	2.03316
0	0	0	0	1.49078
0	0	0	0	2.27236
0	0	0	0	0
0	0	0	0	1.04821
0	0	0.971652	0	2.94385
0	0	0	0	0.862516
0	0	0	0	2.8283
1.08429	0	0	0	2.47486
0	0	0	0	2.4672
0	0	0	0	0.787825
0	0	0	0	1.96132
0	0	0	0	0.72798
0	0	0	0	2.38758
0	0	0	0	1.76142
0.894936	0	0	0	2.07918
0.835956	0	0	1.02645	2.07041
0	0	0	0	0.798294
0	0	0	0	1.66756
0	0	0	0	2.03471
0	0	0	0	1.7269
0	1.62008	0	0	2.65719
0	1.34922	0	0	2.1302
0	0	0	0	2.09973
0	0	0	0	1.49225
0	0	0	0	2.42515
0	0	0	0	2.37243
0	0	0	0	1.39624
0.826084	0	0	0	2.64315
0	0	1.73071	0	1.3896
0.862516	0	0	0	2.07848
0	1.16671	0	0	2.08191
0	0	0	0	1.83468
0	0	0	0	2.18143
0.96577	0	0	0.631669	0.9847
0	0	0	0	0
1.24867	0	0	0	0.96386
0	0	0	0.986595	0
0	0	0	0	1.49533
0	0	0	0	0
0	0	0	0	1.83336
0	0	0	0	1.70951
0	0	0	0	2.10893
0	1.40488	0	0	2.87746
0	0	0	0	0
0	0	0	0	2.59046
0	0	0.71244	0	3.15521
0	0	0	0	0.859756
0.977095	0	2.25241	0	1.43184
0	0	0	0	2.05269
0	2.17479	0	0	0
0	0	0	0	2.0984
0	0	0	0	0
0	0	0	0.968499	2.14707
0	0	0	0	1.11322
0.971448	0	0	0	2.88398
0	0	0	0	1.4746
0	0	0	1.28681	2.71943
0	0	0	0	2.25089
0	0	0	0	2.59081
0	0	0	0	1.05026
0	0	0	0	1.74839
0	0	0	0	0.799168
0	0.883455	0	0	2.00564
0.911295	0	0	0	1.69836
0	0	0	0	1.80794
0	0.707709	0	0	2.27161
0	0	0	0	1.92505
0	0	0.540728	1.38345	1.88149
0	0	0	0	0
0	0	0	0	2.38169
0	0	0.737296	0	2.86152
0	0	0	0	2.34268
0	0	0	0	0
0	0	0	0	2.01592
0	0	0	0	0
0	0	0	0.956103	2.47023
0	0	0	0	0.920693
0	0	0	0	0
0	0	0	0	1.82328
0	0	0	0	0
0	0	0	0	1.83237
0	0	0	0	2.30796
0	0	0	0	2.67497
0	0	0	0	1.36929
0	0	0	0	0
0	0	0	0	2.53752
0	0	0	0	2.70136
0	0	0	0.480113	2.82961
0	0	0	0	2.59336
0.905859	0.469008	0.650942	0	2.16517
0	0	0	0	2.74909
0	0	0	0	0
0	0	0	0	2.59839
1.09582	0	0	0	3.11773
0	0	0	0	1.10817
0	0	0	0	0
1.18673	0	0	0.909564	1.72393
0	0	0	0	2.4693
0	0	0	0	0
0	1.03364	0	0	2.0577
0	0	0	0	1.76478
0	0	0	0	2.52105
0	0	0	0	2.34336
0	0	0	0	2.47989
0	0	0	0	2.49663
0	1.37082	0.828911	0	0
0	0	0	0	1.95124
0	0	0	0	2.79501
0	0	0	0	2.68127
0	0	0	0	2.34573
0	0	0	0	0
0	0	0	0	1.68881
0	0	0	0.9686	2.41371
0	1.53479	0	0	2.49039
0	0	0	0	3.82358
0	0	0	0	1.67757
0	0	0	0	2.65436
0	0	0	0	2.49742
0	0	0	0	1.31025
0	0	0	0	2.5436
0.846461	0	0	0	2.42515
0	1.47707	0	0.978854	2.09558
0	0	0	0	2.59561
0	0	0	0	2.38898
0	0	0	0	0
0	0	0	0	2.35718
0	0	0	0	2.23248
0.874723	0	0.584007	0	3.07391
0	0	0	0	2.23347
0	0	0	0	0
1.15482	0	0	0	1.24814
0.608188	0	0	0	0.918336
0	0	0	0	0
0	0	0	0	1.42862
0	0.97596	0	0	0
0	0	0	0	1.39134
0.844186	0	0	0	0
0	1.08442	0	0	1.77916
0	1.35482	0	0	1.96659
0	1.20376	0	0	2.40729
0	0	0	0	0
0	0	0	0	2.90323
0	0	0	0	0
0	0	0	0	0.963158
0	0	0	0	0.79615
0	1.44072	0	0	1.22152
0	0	0	0	1.43753
0	0	0	0	1.74046
0	0	0	0	2.18147
0	0	0	0	1.63832
0	0	0	0	0
0	0	0	0	1.89602
0	0	0	0	0.613267
0	0	0	0	2.16612
0	0	0	0	2.27549
0	0	0	0	2.62123
0	0	0	0	2.42562
0	0	0	0	2.08368
0	0	0	0	2.05625
0	0	0	0	0
0.992862	0	0	0	2.2607
0	0	0	0	2.43223
0	1.1239	0	0	1.78588
0	1.04797	0	0	2.6566
0	1.24443	0	0	2.01376
0	0	0	0	1.6401
0	0	0	0	0
0	0	0	0	2.09393
0	0	0	0	2.63853
0	0	0	0.798563	2.4633
1.56909	0	0	0	3.11093
0	0	0	0	2.02224
0	0	0	0	2.19559
0	0	0	0	2.26122
0	0	0	0	2.43116
1.09331	0	0	0	2.39346
1.54777	0	0	0	2.15661
1.25071	0	0	0	1.1915
0	0	0	0	2.42218
0	0	0	0	2.60863
0	0	0	0	0.89391
0	1.27927	0	0	2.08553
0	0	0	0	0
0.890932	0	0	0	2.43175
0	0	0	0	0.818292
0	0	0	0	0
0	0	0	0	2.19722
0	0	0	0	0
0	0	0	0	1.81591
0	0	0	0	0
0	0	0	0	2.32339
0	0	0	0	1.14757
0	0	0	0	2.41377
0	0	0	0	3.00799
0	0	0	0	2.07582
1.08209	1.24938	0	0	0
0	0	0	0	2.73803
0	0	0	0	1.83028
1.01063	0	0	0	1.50357
0	0	0	0	1.85869
0	0	0.375833	0	0.979685
0	0	0	0	1.376
0	1.35974	0	0	2.34187
0	0	0	0	2.1387
0	0	0	0	2.87743
0	0	0	0	0.664758
0	0	0	0	1.5701
0	0	0	0	2.44233
0	0	0	0	2.21067
0	0	0	0	2.47614
0	1.37236	0	0	2.68309
0	0	0	0	0
1.08884	0	0	0	2.31123
0	1.10438	0	0	0
0	0	0	0	2.01095
0.982394	2.07775	0	0	0
0	0	0	0	1.97332
0.668122	0	0	1.38077	1.83601
0.90921	0	0	0	2.52147
0	0	0	0	3.05238
0	1.31203	0	0	2.0194
0	0	0	0	1.25437
0	1.15556	0	0	2.65112
0	0	0	0	0
0	0	0	0	0
0	0	0	0	1.44228
0	0	0	0	2.69803
0	0	0	0	2.47784
0	0	0	0	1.46745
0	0	0	0	1.26231
0	0	0	1.0103	1.98197
0	0	0	0	2.29819
0	2.79779	0	0	1.91864
0	1.50113	0	0	1.63932
0	0	0	0	2.20079
0	0	0	0	1.24734
0	0	0	0	0
0	0	0	0	2.69803
0	0	0	0	2.27393
0	0	0	0	1.84729
0	0	0	0	2.29527
0	0	0	0	2.168
0	0	0	0	0.784184
0	0	0	0	2.18753
0	0	0	0	2.35493
0	0	0	0	2.48647
0	0	0	0	0
0	0	0.571181	0	2.60554
0	0	0	0	2.2547
0	0	0	0	1.27734
0	0	0	0	1.92075
0	0	0	0	2.2674
1.07517	0	0	0	1.3562
0	0	0	0	1.86172
0	0	0	0	1.91334
0	0	0	0	2.93107
0	0	0	0	2.03942
0	0	0	0	2.10882
0	0	0	0	1.32466
0	0	0	0	1.60233
0	1.14329	0	0	2.26766
0	0	0	0	2.49151
0	0	0	0	2.20389
0	0	0	0	2.23957
0	0	0	0	2.77133
0	0	0	0	0
0	0	0	0	2.08533
0	0	0	0	2.43698
0	0	0	0	0
2.05685	0	0	0	2.65618
0	0	0	0	1.64763
0	0	0	0	2.62526
0	1.84403	0	0	0
0	0	0	0	2.51853
0	0	0	0	1.07289
0.935774	0	0	0	0
1.27276	0	0	0	0
0	0	0	0	2.21914
0	0	0	1.06986	2.71894
0	1.23002	0	0	0
0	0	0	0	1.29802
0	0	0	0	2.72745
1.3271	0	0	0	2.76955
0	0	0	0.996404	1.81663
0	0	0	0	1.22372
0	0	0	0	2.04868
0	0	0	0	2.48125
0.942415	0	0	0	2.2468
0	0	0	0	2.30446
0	0	0	0	1.87254
0.934458	0	0	0	2.36274
0	0	0	0	2.01639
0	0	0	0	2.32985
0	0	0	1.00335	2.60492
0	0	0	0	0.877176
1.03364	0	0	0	2.18084
0.645719	1.70483	0	0	2.20132
0	0	0	0	1.57413
0	0	0	0	1.81428
0	0	0	0	1.83042
0	1.91141	0	1.13855	2.74435
0	0	0	0	0
0	0	0	0	2.57389
0	0	0	0	0
0	0	0	0	1.97275
0	0	0	0	2.42312
0	0	0	0	2.50677
0	0	1.96237	0	1.91417
0	0	0	0	1.61476
0	0	0	0	2.32106
0	0	0	0	2.23713
0	0	0	0	2.91388
0	0	0	0	1.91039
1.01308	0	0	0	1.8346
0	0	0	0	1.21523
0	0	0	0	2.1383
0	0	0	0	0
0	0	0	0	0
0	1.37611	0	0	0
0	0	0	1.01241	0
0	0	0	0	2.19173
0	0	0	0	2.66466
0.945196	0	0	0	1.89027
0	0	0	0.867771	0
0	0	0	0	2.58973
0	0	0	0	2.01157
0	0.826807	0	0	1.85486
0	0	0	1.55069	2.88174
0	0	0	0	2.76878
0	0	0	0	2.22067
0	0	0	0	0
0	0	0	0	1.89218
0	0	0	0	1.65847
0	0	0	0	2.2643
0	0	0	0	1.66849
0	0	0	0	2.05968
0	0	0	0	1.45289
0.946737	0	0	0	2.64103
0	0	0	0	2.59543
0	0.843129	0	0	2.41234
0	1.60434	0	0	2.09735
0	0	0.497081	0	1.28398
0	0	0	0	0
0	0	0	0	0
1.0676	0	0	0	1.97554
0	0	0	1.24514	2.50258
0.646844	0	0	0	2.31863
0	0.59733	0	0	1.79678
0	0	0	0	1.12827
0	0	0	0	0
0	0.86133	1.01096	0	1.86466
0	0	0	0	2.11608
0	0	0	1.14115	3.73639
0	0	0	0	1.68834
0	0.978543	0	0	2.13773
0	0	0	0	1.7206
0	0	0	0	2.48359
0	0	0	0	3.32554
0	0	0	0	2.21049
0	0	0	0	2.50274
0	0	0	0	2.70934
0	0	0	0	2.06643
0	0	0	0	2.4774
0	0	0	0	1.49158
0	0	0	0	2.67109
0.913033	0	0	0	2.1028
1.35247	0	0	0	0
0	0	0	0	1.91996
0	0	0	0	1.47499
0	0	0	0	2.87181
0	0	0	0	2.43741
1.39134	0	0	0	2.59741
0	0	0	0	2.05558
0	1.5274	0	0.884039	0
0	0	0	0	1.87034
0.953155	0	0	0	2.4846
0	0	0	0	2.5776
0	0	0	0	2.77381
0	0.876029	0	0	2.31276
0	0	0	0.94558	1.19687
0	0	0	1.03574	2.3715
0	0	0	0	2.00776
0	0	0	0	0
0	1.39933	0	1.02017	2.2526
0	1.53507	0	0	2.05581
0	0	0	0	1.01152
0.946834	0	0	0	1.69799
0	0	0	0	1.16747
0.896479	0	0	0	0
0	0	0	0	2.01235
0	0	0	0.857952	0
0	0	0	0	1.00456
0	1.70815	0	0	0
0	0	0	0	1.42082
0	0	0	0	2.03226
0	0	0	0	0.69702
0.901143	0	0	0	1.49278
0.924254	0	0	0	1.53909
0	0	0	0	1.11833
0	0	0	0	0
0	0	1.27554	0	1.80564
0		0	0	2.65908
0		0	0	1.24549
1.12841		0	0	0
0		0	0	2.47857
0		0	0	2.48731
0		0	1.01275	2.12358
0		0	0	1.92505
0		0	0	0
0		0	0	2.34814
0		0	1.13582	0
0		0.902535	0	1.35503
0		0	0	0
0		0	0	0
0		0	1.14611	1.95362
0		0	0	1.55362
0		0	0	2.3356
0		0	0	2.43507
0		0	0	0
0		0	0	1.64774
0		0	0	1.99459
1.08832		1.63355	0	0
1.21933		0	0	0
0		1.33354	0	2.09389
0		0	0	1.66524
0		0	0	2.32028
0		0	0	0.885961
1.74227		0	0	2.33759
1.06461		0	0	2.36218
0		0	0	0.990408
0		0	0	0
0		0	0	1.02795
1.16398		0	0	1.05879
0		0	0	2.27346
0.97104		0	0	1.12097
1.07024		0	0	1.74033
0		0	0	0
0		0	0	1.61425
0		0	0	1.61824
0.972879		0	0	1.84191
0		0	0	1.53488
0		0.930813	0	2.68049
0		0	0	1.57808
0		0	0	1.61442
0		0	0	1.70226
0		0	0	0
0		0	0	2.27168
0		0	0	0
0		0	0	2.9636
0		0	0	0.934834
0.588427		0	0	2.06382
0		0	0	2.46984
0		0	0	1.92009
0		0	0	2
0		0	0	1.6936
0		0	0	1.59582
0		0	0	2.38852
0		0	0	1.50384
0		0	0	2.81909
0		0	0	1.4445
0		0	0	1.76118
0		0	0	2.31234
0		0	0	0
1.16005		0	1.68041	0
0		0	1.04259	3.01809
0		0	0	1.84695
0		0	0	0
0		0	0	2.13457
0		0	0	1.68225
0		0	0	1.73531
0		0	0	1.57423
0		0.68671	0	0
0		0	0	1.57211
0		0	0	0
0		0	0	0
0		0	0	2.53977
0		0	0	0.689863
1.25473		0	0	1.22831
0		0	0.991793	1.65512
0		0	0	1.87189
0		0	0	1.84135
0		0	0	1.14217
0		0	0	1.97896
0		0	0	2.01235
0		0	0	1.93131
0		0	0	1.01375
1.09715		0	0	1.12664
0		0	0.97206	1.65821
0		0	0	2.51842
0		0	0	1.31203
0		0	0	1.78197
0		0	0	1.24233
0		0	0	0.954921
0		0	0	0
0		0	1.07416	0
0		0	0	0
0		0	0	0
1.37005		0	0	0.931185
0		0.462123	0	1.0666
0		0	0	2.44984
0		0	0	1.16443
0		0	0	2.14294
0		0	0	1.08016
0		0	0	2.7787
0		0	0	0
0		0	0	0
0		0	0	2.22067
0		0	0	2.34421
0		0	0	1.5704
0		0	0	2.63069
0		0	0	0.900796
0		0	0	1.95012
0		0	0	1.21774
0		0	0	2.73067
0		0	0	1.14479
0		0	0	2.29831
0		0	0	2.55699
0		0	0	0.736273
0		0	0	0.834036
0		0	0	2.9833
0.943084		0	0	1.48336
0		0.863545	0	2.01179
0		0	0	2.30592
0		0	0	1.20737
0		0	0	0
0		0	0	0
0		0	0	1.44164
0		0	0	0.840424
0		0	0	1.66779
0		0	1.00522	1.44318
0		0	0	1.25036
0		0	0	2.26967
0		0	0	1.61932
1.06835		0	0	1.78581
0		0	0	1.51676
0		0	0	2.09137
0		0	0	1.97791
0		0	0	1.11902
0		0	0	1.43192
0		0	0	2.36339
0		0	0	1.54231
0		0	0	1.72652
1.16915		0	0	0.826301
0		0	0	2.93015
0		0	0	0
0		0	0	1.30985
0		0.754779	0	0.794683
0		0	0	1.09733
0		0	1.5078	1.26019
0		0	0	1.02347
0		0	0	2.26141
0		0	0	1.6461
0		0	0	1.56864
0		0	0	2.34934
0		0	0	1.41305
0		0	0	1.90242
0		0	0	2.22914
0		0	1.07416	0.938703
0		0	0	2.26566
0		0	0	2.31471
0		0	0	1.99596
0		0	0	2.06312
0		0	0	0.758924
0		0	0	1.44897
0		0	0	0
0		0	0	2.46803
1.20185		0	0	0
0.550772		0	0	2.58065
0		0	0	0
0		0	0	1.60423
0		0	0	1.01859
0		0	0	2.00384
0		0	0	1.58648
0.766185		0.86418	0	0.908767
0		0	0	1.16625
0.597183		0	0	1.8722
0		0	0	0
0		0	0	0.788021
1.35631		0	0	1.75898
0		0	0	0
0		0	0	1.25995
0		0	0	0
0		0	0	1.54457
0		0	0	0.898373
1.58834		0	0	0
0		0	0	1.55001
0		0	0	1.56499
0		0.719393	0	1.54062
0		0	0	1.91132
0		0	0	1.53719
0		0	1.50521	0
0		0	0	1.08029
0		0	0	2.74324
0		0	0	1.47798
0		0	0	0
0		0	0	1.80805
1.86218		0	0	1.56137
0		0	0	0
0		0	0	3.03129
1.06299		0	0	1.82699
0		0	0	1.31015
0		0	0	2.08821
0		0	0	1.73541
0		0	0	0
0		0	0	0
0		0	1.37633	0
1.19038		0	1.03107	1.66218
0		0	0	0.638003
0		0	0	0
0		0	0	1.74227
0		0	0	0.849973
0		0	0	2.26186
0		0	0	1.04713
0		0	0	0
0		0	0	2.15095
0		0	0	1.66258
0		0	0	1.56549
0		0	0	0
0		0	0	0
0		0.711489	0	1.15407
0		0	0	1.79422
0		0	0	1.40291
1.25689		0.872041	0	0.888734
0		0	0	1.63013
0.678525		0	0	0
1.27036		0	0	1.38562
0		1.31911	0	2.003
0		0.528553	0	0
0		0	0	1.06785
0.86307		0	0	1.67622
0.955905		0	0	0
1.28862		0	0	0
0		0	0	0
0		0	0	1.70778
0		0	0	0
0		0	1.6589	0
1.01995		0	0	1.22321
1.20067		0	0	1.39819
0		0	0	1.60688
0		0	0	1.03586
1.47007		0	0	1.85943
1.03951		0	0	1.39316
1.34319		0	0	0
0		0	0	1.67229
0		0	0	1.82852
0		0	0	1.169
0		0	0	1.16534
1.1831		0	0.948575	0
0		0	1.2634	1.86759
0		1.09808	0	0
1.0505		0	0	0
0		0	0	1.49292
0		0	0	0
0		0	0	1.45566
0.716702		0	0	0
0		0	0	2.57711
0		0	0	1.00687
0		0	0	1.30946
0		0	0	2.29153
0		0	0	1.67952
0		0	0	1.69026
0		0	0	1.81995
0		0	0	2.32926
0		0	0	1.29043
0		0	0	1.05978
0		0	0	2.7506
0		0	0	0
0		0	0	2.31218
0		0	0	1.91897
0		0	0	1.2154
0		0	0	0.978543
1.17038		0	0	2.72659
0		0	0	1.61603
0		0	0	2.2171
0		0	1.22917	1.30758
0		0	0	1.60736
0		0	0	1.7251
0		0	0	0
0		0	1.50181	1.15244
0		0	0	1.43765
0		0	0	0.59517
0		0	0	2.13271
0		0	0	1.27406
0		0	0	0.939462
0		0	0	1.80412
0		0	0	1.94232
0		0	0	2.41686
0		0	0	2.54886
0		0	0	1.77937
0.825543		0	0	0
0.853904		0	0	0
0		1.33252	0	1.56639
0		0	0	0.954823
1.16035		0	0	0
0		0	0	1.6018
1.15975		0	0	1.5424
0		0	0	1.18839
0		0	0	2.04251
0		0	0	2.42468
0		0	0	0
0		0	0	0.929048
0		0	0	1.36624
0		0	0	1.2836
0		0	0.964663	0
0		0	0	0
0		0	0	1.66454
0.797757		0	0	1.8248
0		0	0	1.11501
0		0	0	2.23463
0		0	0	0
0		0	0	1.58504
0		0	0	1.05622
0		0	0	2.61217
1.53479		0	0	1.30357
0		0	1.08806	0.977508
0		0	0	1.11357
1.59849		0	1.21133	0
1.93857		0	0	1.40523
0		0	0	0
0		0	0	1.83903
0		0	0	1.15908
1.0651		0	0	0
0		0.778277	0	1.53251
0		0	0	0
0		0	0	1.92129
0		0	0	1.55642
0		0	0	2.43911
0		0	0	0
0		0.841549	0	1.1079
0		0	0	1.64144
0		0	0	1.32873
0		0	0	0.982081
0		0	0	0.627613
0		0	0	1.75786
0		0	0	0
0		0	0	2.9948
0		0	0	2.06884
0		0	0	2.26482
0		0	0	0
1.22253		0	0.914106	1.5345
1.04128		0	0	1.47546
0		0	0	0.965669
0		0	0	1.06423
0		0	0	1.22491
0		0	0	1.86279
0		0	0	2.34944
0		0	0	1.85726
0		0	0	2.60255
0		0	0	0
0		0	0	0
0		0	0	2.53164
0		0	0	1.12517
0		0	0	0
0		0	0	0
0		0	0	0.644943
0		0	0	1.49225
0		0	0	1.95297
0		0	0	1.05671
1.37566		0	0	0
0		0	0	2.15465
0		0	0	0
0		0	0	1.83248
0		1.30064	1.86379	0
0		0	0	1.5627
0		0	0	0
0		0	0	1.72179
0		0	0	0
1.26231		0	0	1.41999
0		0	0	1.90065
0		0	0	1.02233
0		0	0	0
1.40837		0	0	0
1.0388		0	0	1.43059
0		0	0	0
0		0	0	0
0		0	0	0
0		0	0	0
0		0	0	2.8869
0		0	0	1.2727
0		0	0	2.55076
0		0	0	0
0		0	0	0.796217
0		0	0	0.611757
0		0	0	2.25921
0		0	1.07213	2.40967
0		0	0	0
0		0	0	0
0		1.11611	0	2.08759
0		0	0	2.0653
0		0	0	2.34795
1.56739		0	0	2.41416
0		0	0	0
0		0	0	1.10236
0		0	0	1.72652
0		0	0	0
1.37566		0	0	1.03738
0		0	0	1.62155
1.41317		0	1.07849	2.67522
1.16504		0	0	1.13054
0		0	0	1.36536
0		0	0	0
0		0	0	1.26376
0		0	0	0
0		0	0.940317	2.25495
0		0	0	1.5274
0		0	0	0
0		0	0	1.99432
0		0	0	0
0		0	0.652968	0
0		0	0	0.98135
0		0	0	2.09099
0		0	0	0
0		0	0	1.05499
0.609833		1.59012	0.673305	1.8465
0		1.30269	1.21348	2.14961
0		0	1.01308	1.83601
0		0	0.851203	2.46638
0		1.24531	0	1.30045
0		1.57241	1.12306	2.4798
1.63206		0	0	1.45861
0.887135		0	0	0
1.63106		0.738264	0	1.29513
0		0	0	0
0.92979		0	0	0.791502
0		0	0	2.34145
1.15586		0	0	1.70914
0		0	0	1.435
0		1.5576	0	2.4468
1.03633		0	0	2.33447
0		0.961459	0	1.28587
0		0	0	0.993611
0		1.13783	0	0
0		0	0	1.23623
0		0	0	1.59707
0		0	0	1.73609
0		0.692897	0	2.50395
0		0	0	1.23744
1.20737		0.802007	0	2.57498
0.694701		0	0	1.21682
1.19245		0	0	3.06377
0		0	0	1.58086
0.984595		0	0.619026	2.11585
0		0	1.12153	3.00754
0		0	0	1.75334
0		0	0	1.70483
0		1.61442	0	0.929976
0		0	0	0
0		0	0	1.94935
0		0	0	2.45091
0		0	0	1.99339
0		0	1.16915	1.50194
0		0.564884	0	0.911874
1.1806		0	0.724728	1.74989
0		0	0	1.46237
0		0	0	0.871071
0		0	1.17007	1.32143
0		0	0	2.1958
1.70593		0	0	2.37687
0		0	0	0.881545
0		1.01532	0	1.332
0		0	0	0
0		0	0	0.55998
0		0	0	0.760559
0		0.976475	0	1.22678
0		0	0	0
0		0	0	2.16142
0		1.50643	0	1.31961
0		0	0	0
0		0	0	0
0		0	0	2.56787
0		0	0	2.18891
0		0	0	0.85286
0		0	0	0.882458
0		0	0	1.31831
0.70677		0	0	0
0		0	0	0
1.02142		0	0	0.968195
0		0	0	0
1.87578		1.85943	0	1.52754
0		0	0	2.43144
0		0	0	0
1.19277		0	0	1.75456
0		0	0	0.80018
0		1.24514	0	1.21506
0		0	0	0
0		0	0	1.16458
0		0	0	0
0		0	0	2.02652
0		0	0	2.43412
1.08377		1.73519	0	1.23901
1.63421		0	0	0
1.5791		0	0	2.21302
0.911829		0	0	1.02211
0		0	0	1.21382
0.965367		0	0	1.0792
0		1.1146	0	1.54631
0		0	0	2.37591
1.40302		0	0	2.25374
0		1.09516	0	1.31025
0		1.45264	1.10223	1.39453
0		0	0	1.32385
0		0	0	1.42325
0		0	0	1.83204
0		0	0	0
0		0	0	0
0		0	0	0
2.16085		0	0	1.58875
1.14159		0.618275	0	1.52122
0		0	0	0
0		0	0	0
0		0	0	0
1.47903		0	0	2.43751
0		0	0	0
0		0	0	1.61458
0		0	0	2.34081
0		0	0	1.61482
0		0	0	2.35167
0		1.24338	0	0
1.08042		0	0	0
0		0	0	2.11185
0		0	0	0
0		0	0	0
0.676332		0	0	1.96185
0		0	0	1.08897
1.59113		0	0	1.56399
0.630147		0	0	0
1.77794		0	0	1.37368
0		0	0.979166	0.929697
1.00632		0.754421	0	0
1.09081		0	0	2.1917
0		0	0	0
0		0	0	0
0		0	0	0
0.963258		0	0	0
0		1.37126	1.18594	0
1.29234		0	0	0
1.10075		0	0	0
0		0	0	1.35049
1.11158		0	0	1.99022
0		0	0	0.948672
0		0	0	1.19518
0		0	0	0
0		1.49158	0	0
0.689369		0	0	2.10105
0		0	0	2.69609
0		0.869619	0	1.50289
1.26231		0	0	0
1.65786		0	0	2.23136
0		0	0	2.1456
0		0	0	0
0		0	0	2.04974
0		0	0	1.33986
0		0	0	2.06492
0		0	0	1.6309
0		0	0	0.774412
0		0	0	1.729
0		0	0	1.40453
0		0	0	0
0		0	0	1.99185
0		0	0	0
0		0	1.20901	2.16244
0		0	0	0
0		0	0	2.26973
0		0.714192	0	0.986489
0		0	0	1.1955
0.939747		0.804799	0	1.54971
0		0	0	1.49065
0		0	0	0
0		0	0	0
0		0.90665	0	2.21133
0		0	0	0
0		0	0	0
0		0	0	2.22619
0.883455		0	0	2.04406
1.55333		0	0	0
0		1.44852	0	2.33369
1.08029		0	0	0
0		0	0	2.76885
0		0	0	0
1.52543		0	0	0
0		1.07913	0	0
0		0	0	1.22985
0		0	0	0
1.47123		1.75561	0	1.85275
0		0	0	2.04994
0		0	0	0.9284
1.07939		0	0	1.8764
0		1.21432	0	1.25527
0		0	0	1.88078
0		0	0	2.43734
0		1.15288	0	2.59299
0		0	0	0.970581
1.33323		1.03515	0	2.01347
0		0	0	2.56754
0		0	0	0
0		0	0	0.958079
1.71634		0	0	0.853363
0		0	0	0
0		0	0	0
0		0	0	2.22707
0		0	0	1.1326
0		0	0	1.02154
0		0	0	0
1.29938		0	0	1.69732
1.14173		0	0	0
1.27834		0	0	0.993504
0		0	0	1.53222
1.47564		0	0	1.88535
1.07024		0	0	2.19142
0		0	0	0
0		0	0	2.60038
0		0	1.24496	2.04645
0		0	0	1.28473
0		0	0	0
0		0	0	1.91831
0		0	0	1.62654
0		0	0	1.46856
0		0	0	1.59998
0		0	0	2.15485
0		0	0	0
0		0	0	2.38288
1.76058		0	0	0
0		0	0	2.19142
0		0	0	2.04329
0		0	0	1.58927
0		0	0.610447	1.29677
0		0	0	2.14727
1.16081		0	0	0.362694
0		0	0	0
0		0	0	2.07857
1.4568		0	0	0
1.09357		0	0	2.2354
0		0	0	0
0		0	0	1.21298
0		0	0	0
0		1.80905	0	2.01686
0		0	0	1.10249
0		0	0	1.64156
1.30317		0	0.923796	0
0		0	0	0
1.10505		0	0	0
0		0	0	1.1575
0		0	0	1.88196
0		0	0	1.52459
0		0	0	0.929419
0		0	0	2.41183
0		0	0	2.12116
0		0	0	1.18389
0		1.03562	0	0.740724
0		1.82154	0	1.53066
0		0	0	2.18803
0		0	0	0
0		0	0	1.0891
0		0	0	1.06911
1.10885		0	1.07492	0
0		0	0	0
0		0	0	0
0		0	0	2.61153
0		0	0	1.4422
0		0	0	1.43435
0		0	0	1.65838
0		0	0	1.0599
		0	0	0
		0	0	1.26486
		1.19518	0	1.65941
		0	0	0
		0	0	1.56749
		1.19038	0	0
		0	0	1.95366
		2.20544	0	0
		0	0	2.76303
		0	0	0
		0	0	0
		1.38211	0	1.50821
		1.00423	0	2.57053
		1.40164	0	2.57051
		0	0	1.64992
		0	0	0
		0	0	1.91537
		0	0	2.43365
		0	0	0
		0	0	1.33468
		0	0	1.89746
		0	0	1.65489
		1.44023	0	0
		0	0	0
		0	0	1.8981
		0	0	0
		0	0	0.635153
		0	0	1.49964
		0	0	2.03582
		0	0	2.448
		0	0	2.18127
		0	0.966375	2.28584
		0	0	1.85237
		0	0	1.80905
		0	0	0
		0	0	1.2397
		1.2278	0	2.43825
		0	0	2.05459
		0	0	1.3275
		0	0	1.4295
		0	0	0.618512
		0	0	0
		0	1.75462	0.833815
		0	0	0
		0	0	1.65136
		0	0	2.57947
		0	0	1.09808
		0	0	2.44902
		0	0	1.33375
		0	1.0505	2.07887
		0	0	1.58854
		1.12489	0	1.63156
		0	0	3.49457
		0	0	0
		1.46391	0	1.70908
		0	0	2.10375
		0	0	0
		0	0	0
		0	0.902796	2.32526
		0	0	1.92308
		0	0	0
		0	0	2.77918
		0	0	2.42031
		0	0	1.07926
		0	0	1.47123
		0	0	2.13852
		0	0	2.36161
		0	0	2.40851
		0	0	0
		0	0	0
		0	0	2.524
		0	0	2.13808
		0	0	1.63222
		0	0	1.29754
		0	0	1.59238
		0	0	1.91373
		0	0	0
		0	0	0
		0	0	1.53364
		0	0	0
		0	0	2.8684
		0	1.03457	1.79695
		2.98911	0	2.6402
		0	0	1.58979
		0	0	1.87632
		0	0	0
		0	0	1.30788
		0	0	0.503184
		0	0	0
		0	0	0
		0	0	0
		0	0	1.95183
		0	0	0
		1.5634	0	1.58566
		0	0.968904	0.796417
		0	0	0.908502
		0	0	2.04668
		0	0	1.76157
		0	0	1.99487
		0	0	0
		0	0	2.36457
		0	0	1.86632
		0	0	2.06382
		1.2958	0	1.52337
		0	0	0
		0	0	2.39077
		1.19118	0	0
		0	0	1.83005
		0	0	1.89106
		0	0	1.62936
		1.89867	0	1.99661
		0	0	1.81527
		0	0	0
		0	0	0
		0	0	1.02657
		0	0	2.44032
		0	0	0.943755
		0	0	2.09558
		0	0	0
		1.49573	0	1.04701
		0	0	1.58679
		0.782376	0	1.39647
		0	0	1.22457
		0.933146	0	2.52035
		0	0	1.96115
		0	0	1.78068
		0	0	0
		0	0	1.81067
		0	0	0
		0	0	1.77765
		0	0	2.02979
		0	0	1.94138
		0	0	1.49448
		0	0	1.58094
		0	0	1.53937
		0	0	0.884873
		0	0	1.50212
		0	0	2.29815
		0	0	1.78595
		0	0	0
		1.04402	1.49372	2.29691
		0	0	0
		0	0	0
		0	0	2.38347
		0	0	2.2803
		0	0	1.72766
		0	0	1.76224
		0	0	1.33648
		0	0	0
		0	0.680059	1.341
		0	0	2.82856
		0	0	1.47929
		0.933895	0	2.25279
		0	0	0.994254
		0	0	2.04177
		1.63521	0	2.39297
		0	0	1.87585
		0	0	0.863545
		0.96376	0	1.78216
		0	0	1.52684
		0	0	0
		0	0	1.99013
		0	0	0
		0	0	1.36885
		0	0	1.94677
		0	0	0
		0	0	0
		0	0	0
		0	0	1.99872
		1.43508	0	1.45289
		0	0	1.2238
		0	0	2.39276
		0	1.26559	2.44511
		0	0	1.63123
		0	0	2.74949
		0	0	1.8366
		0	0	3.00265
		0	0	0
		0.453194	1.0753	1.10404
		0	0	2.25834
		0	1.17145	2.0523
		0	0	1.95116
		0	0	1.29967
		0	0	2.26566
		0	0	1.81807
		0	0	0
		0	0	0
		0	0	0
		0	0	2.48945
		0	0	0
		0	0	0.598989
		0	0	1.35546
		0	0	0
		0	0	2.86541
		0	0	0
		0	0	2.88232
		0	0	1.87687
		0	0	2.30362
		0	0	0
		0	0	2.49924
		0	0	1.9707
		0	0	1.00698
		0	0	0
		0	1.11021	1.73464
		0	0	1.65358
		0	0	2.40854
		0	0	2.05329
		0	0	1.43289
		0	0	1.99569
		1.01555	0	0
		0.975651	0	1.84254
		0	0	1.62236
		0	0.975033	4.06853
		0	1.99734	0
		0	0	1.28021
		0	0	1.51151
		0	0	0
		0	0	1.33488
		0	0	0
		0	0	2.45091
		0	0	0
		0	0	1.62443
		0	0	0
		0	0	2.35386
		0	0	1.13898
		0	0	0
		0	0	1.21017
		0	0	0
		0	0	1.64839
		0	0	1.76237
		0	0	0
		0	0	1.86678
		0.963559	0	1.81757
		0	0	2.18838
		0	0	1.75403
		0	0	1.39933
		0	0	1.82262
		0	0	0
		0	0	0
		0	0	1.47616
		0	0	1.66183
		0	0	2.05566
		1.03398	0	0.893142
		0	0	0
		0	0	0
		0	0	2.13918
		0	0	0
		0	0	0
		0	0	2.59796
		0	0	0
		0	0	0.897081
		0	0	2.51182
		0	0	0
		0	0	2.7628
		0	0	1.57575
		0	0	0
		0	0	2.18558
		0	1.24726	1.23266
		0	0	0
		0	0	1.85517
		0	0	1.6975
		0	0	1.85638
		0	0	1.39134
		0	0	1.67929
		0	0	1.65
		0	0	1.08468
		0	0	1.10478
		0	0	2.1826
		0	0	1.47291
		0	0	0
		0	0	0
		0	0	1.879
		0	0	0
		0	0	1.7497
		0	0	1.37126
		0	0	0
		0	0	2.37036
		1.32761	0	0
		0	0	1.06685
		0	0	2.20552
		0	0	1.04539
		0	0	0.983546
		0	0	0.789659
		0	0	1.79093
		0	0	2.26593
		0	0	1.90108
		0	0	1.48746
		0	0
		0	0
		0	0
		0	0
		0	0
		0	0
		0	0
		0	0
		0	0.95159
		0	1.21116
		0	0
		0	0
		0	0
		0	0
		0	0
		0	0
		0	0
		0	0
		0	0
		0	0
		0	0
		0	0
		0	0
		0	0
		0	0
		0	0
		0	0
		0	0
		0	0
		0	0
		0	0
		0	0
		0	0
		1.65725	0
		0	0
		0	0
		0	0.962258
		0	0
		0	0
		0	0
		0	0
		0	0
		0	0
		0	0
		0	0
		0	0
		0	0
		0	0
		0	0
		0	0
		1.19126	0
		0.349265	0
		0	0
		2.57162	0
		0	0
		0	0
		0	0
		0	1.32274
		0	0
		0	0
		0	0
		0	0
		0	0
		0	0
		0	0
		1.32062	0
		0	0
		0	0
		0	0
		0	0
		0	0
		0	0
		1.00335	0
		0	0
		0.808783	0
		0	0
		0	0
		0	0
		0	0
		0	0
		0	0
		0	0
		0	0
		0	0
		0	0
		0	0
		0	0
		0	0
		0	0
		0	0
		0	0
		0.726653	0
		0	0
		0	0
		0	0
		0	0
		0	0
		0	0
		0	0
		0	0
		0	0
		0	0
		0	0
		0	0
		0	0
		0	0
		0	0
		0	1.20835
		0	0
		0	0
		0	0
		0	0
		0	1.30201
		0	0
		0	0
		0	0
		0	0
		0	0
		0	0.9919
		0	0
		0	0
		0	0
		1.61797	0
		0	0
		0.817373	0
		1.33262	0
		0	0
		0	0
		0	0
		0	0
		0	0
		0	0
		0	0
		1.09463	0
		0	0
		0	0
		0	0
		0	0
		0	0
		0	0
		0	0
		0	0
		0	0
		0	0
		0	1.37988
		0	1.23312
		0	0
		0	0
		0	0
		0	0
		0	0
		0	0
		0	0
		0	0
		0	0
		0	0
		0	0
		0	0
		0	0
		0	0
		0	0
		0	0
		1.28929	0
		0	0
		1.05609	0
		0	0
		0	0
		0	0
		0	0
		0	0
		0	0
		0	0
		0	0
		0	0
		0	0
		0	0
		0	0
		0	0
		0.792494	1.63821
		0	0
		0	0
		0	0
		0	0
		0	0
		0	0
		0	0
		0	0
		0	0
		0	0
		0	0
		0	0
		0	0
		0	1.22934
		0	0
		0	0
		0	0
		0	0
		0	0
		0	0
		0	0
		0	0
		0	0
		0	0
		0	0
		0	0.777577
		0	0
		0	0
		0	0
		0	0
		0	0
		0	0
		0	0
		0	0
		0	0
		0	0
		0	0
		0	0
		0	0
		0	0
		0	0
		0	0
		1.89553	0
		0	0
		1.13267	0
		0	0
		0
		0
		0
		0
		0
		0
		0
		0
		0.745523
		0
		1.86632
		0
		0.812322
		0
		0
		0
		0
		0
		0
		0
		0
		0
		0
		0
		0
		0
		0
		0
		0
		0
		0
		0
		0
		0
		0
		0
		0
		0
		0
		0
		0
		0
		0
		0
		0
		0
		1.13567
		0
		0
		0
		0
		0
		1.45869
		0
		0
		0
		0
		0
		0
		0
		0
		0
		1.2836
		0
		0
		0
		0
		0
		0
		0
		0
		0
		0
		0
		0
		0
		0
		0
		0
		0
		0.997916
		0
		0
		0
		0
		0
		0
		0
		0
		0
		0
		0
		0
		0
		0
		1.55186
		0
		0
		0
		0
		0
		0
		0
		0
		0
		0
		0
		1.03644
		0
		0
		0
		0
		2.30991
		1.47668
		0
		0
		0
		0.379776
		0
		0
		0
		0
		0
		0
		1.03939
		0
		0
		0
		0
		0
		0
		1.03809
		0
		0
		0
		0
		0
		0
		0
		0
		0
		0
		0
		0
		0
		0
		0
		0
		0
		0
		0
		0
		0
		0
		0
		2.19226
		0
		0
		0
		0
		0
		0
		0
		0
		1.17795
		0
		0
		0
		0
		0
		1.70152
		0
		0
		0
		0
		0
		0.945869
		0
		0
		0
		0
		0
		0
		1.30818
		0
		0
		0.860857
		1.24426
		0
		0
		1.75363
		0
		0
		0
		0
		0
		0
		0
		0
		0
		0
		0.920875
		1.41588
		0
		0
		0
		0
		0
		0
		0
		0
		0
		0
		0
		0
		0
		0
		0
		0
		0
		0
		0
		0
		0
		0
		0
		0
		0
		0
		0
		0
		0
		0
		0
		0
		0
		0
		0
		0
		0
		0.663797
		0.953057
		0
		0
		0
		0
		0
		0
		0
		0
		0
		0
		0
		0
		0.847984
		0
		0
		0
		0
		0
		0
		0
		1.00303
		0
		0
		0
		0
		0
		0
		0
		0
		0
		0
		0
		1.05317
		0
		1.24058
		0
		0
		0
		1.5411
		0
		0.753408
		0
		0
		0
		0
		0
		1.13812
		0
		0
		0
		0
		0
		0
		0
		0
		0
		0
		0
		0
		0
		0
		0
		0
		0
		0
		0
		0
		0
		0
		0
		0
		0
		0
		0
		1.41024
		0
		0
		0
		0
		0
		0
		0
		0
		0
		0
		0
		0
		0.917342
		0
		0
		1.12813
		0
		0
		0
		0
		0
		0
		0
		0
		0
		0
		0
		0
		0
		0
		0
		1.80056
		0
		0
		0
		0
		0
		0
		0
		0
		2.21013
		0
		0
		0
		0
		0
		0
		0
		0
		2.59348
		0
		0
		0.973596
		0
		0
		0
		0
		0
		0
		0
		0
[truncated: 4 more rows]
