# Supplementary material for: Differential roles of FOXC2 in the trabecular meshwork and Schlemm’s canal in glaucomatous pathology
Source: Life Sci Alliance. 2023 Jul 6;6(9):e202201721. doi: 10.26508/lsa.202201721 (PMC10326420; doi:10.26508/lsa.202201721)
Supplement: Supplementary file 17 [file LSA-2022-01721_SdataFS5.3.xlsx]

## Sheet: Col23a1
Characterization of trabecular meshwork clusters
TM-1	TM-2	TM-3	Uveal	Fibroblasts
0	0	0	1.42122	0
1.17361	0	0	1.3545	0
0	0	0.999866	2.45649	0.742105
0.580001	0	0	2.42807	1.77664
0	0	0.733281	0	0
0	0	0	1.12997	0
0	0	1.56379	1.50466	2.24634
1.01836	0	0	0.585697	0
0	0	0.883039	0	0
0	0	0	1.21033	0
0	0	0	1.96413	0
0	0	0.566066	1.25869	0
0	0	0	0	1.46916
0	0	0	1.01723	0
1.70061	0	0	1.1572	0.892376
0	0	0.769031	1.33057	0
0	0	0.939652	0.890678	0.883955
0	0	0	0	1.42087
0	0	0	2.21346	1.1251
0	0	0	1.5854	0
0	0	0.902796	0.950032	2.93868
0	0	0	2.04008	0.689665
0	0	0	0.954724	0
0	0	0	0	1.6022
0	0	0	0	0
0	0	0	0.774791	0
0	0	0	1.91231	0
1.47929	0	0	0.913122	1.8279
0	0	0	0	0
0	0	0	0.777546	0
0	0	0	1.43065	0
0	0	0	1.18358	0
0	0	0	1.87937	2.01104
1.76759	0	0	0	0.917793
0	0	0	1.29638	0
1.04677	0	0	0	0
0	0	0.559145	0	2.14727
0	0	0	0	0
0	0	0.879066	0	0
0	0	0	0	0
1.22814	0.491397	1.05793	2.37518	1.30064
0	0	0	1.83668	0.83878
0	0	1.15541	0.815541	1.02154
0	0	1.24032	2.34081	0
0	0	0.934458	0	0
1.09968	0	1.3353	1.83764	1.74774
0	0	0	0	0
0	0	0	0	2.27236
0	0	0.80289	1.78761	0
0	0	0	1.95263	0
1.77596	0	0	0	0
0	0	1.24567	0	0
0	0	0	1.46199	0.89485
0	0	0.687176	1.01431	2.57177
0	0	0	1.16081	1.02899
0	0	0	1.62892	1.22296
0	0	0	1.21382	0.927106
0	0	0	1.48693	0
0	0	0	1.03539	1.78231
0	0	0	1.28153	1.35903
1.35953	0	0	2.0363	0
0	0	0	0	1.87831
0	0	0	2.08553	0
0	0	0	0	0
0	0	0	1.76118	0
0	0	0	0	0
0	0	0	2.00648	1.52938
0	1.75048	0	0	0
0	0	0	0	1.98355
0	0	0.972623	1.70207	0
0	0	0	2.08163	0
1.03998	0	0	0	1.15081
0	0	0	1.1098	0
0	0	0	1.545	1.61297
0	0	0	1.96132	0.695354
0	0	0	1.8114	0.692598
0	0	0	1.71696	1.26769
0	0	0	1.36558	0.719123
0	0	0	1.00599	0
0	0	0	1.68709	0
0	0	0	1.14304	0
0	0	0	1.36656	0
0	0	0	1.47343	0
0	0	1.89826	1.04093	0
0	0	0	0.935116	0.788414
0	0	0.8154	0	0
0.65679	0	0.851664	0	2.44766
0	0	0	0.877586	1.22763
0	0	0	0	0
0	0	1.00368	1.56171	1.2418
0	0	0	0	0
0	0	0	1.0817	0
0	0	0.866731	0	0
0	1.20737	0.883123	1.748	0
0	0	0	0.857874	0
0	2.17479	0	1.13539	1.14159
0	0.790053	1.60465	2.15482	2.0984
0	0	0	0.931558	0
0	0	0	2.01968	2.95195
0	0	0	2.05063	0
0	0	0	2.47897	0
0	0	0	0	0
0	0	0	0	0
0.974827	0	0	0	0.614979
1.16686	1.20802	0.565737	0	0
0	0	0	1.04271	0
0	0	0	1.31541	0
0	0	0	1.85112	0
0	0	1.15155	2.121	0
0	0	0	0	2.29555
0	0	0	1.31475	1.80794
0	1.11798	0	2.08842	0.895749
0	0	0	1.3591	0
0	0	1.14796	1.38345	0
0	0	0	1.89098	1.32052
1.44964	0	0.843506	0	0.737865
1.05438	0	0	1.07811	0
1.55775	0	0	2.58165	0
0	1.40884	0	1.11833	0
0	0	0	1.92856	0
1.73234	0	0	1.7448	1.18586
0	0	0	0.956103	2.24279
2.09111	1.21933	0.989558	1.46085	0
0	0	0	0	0
2.08693	0	0	0	2.06975
0	0	0	0	0
0	0	0	0	0.838184
0	0	1.12076	2.20841	0
0	0	0	1.1831	0.754242
1.52953	0	0.774854	0	0
0	0	0	1.44324	0
0	0	0.908149	1.55147	1.36406
0	0	0	2.4187	1.38092
0	1.37214	0.947607	1.24272	0
0	0	0	1.88989	2.26823
0	0	0	1.96642	2.30279
0	0	1.04152	1.05377	0
0	0	0	0	0
0	0	1.86696	0	0
0	0	0	1.97724	0
0	0	0	1.14465	0
0.908237	0	0	1.08793	0
1.18673	0	0	0	0
1.82415	0	0	0	0
0	0	0	1.6456	0
0	0	1.11722	1.6424	1.08209
0	0	0	1.9587	0
0	0	0	0	0
0	0	1.36266	1.80085	0
0	0	1.38345	1.55289	2.04541
0	0	0	2.06362	0
0	0	0	0	0
0	0.881379	1.50862	1.05744	0
0	1.2508	0	1.91872	1.74519
0	1.0401	0	1.11377	0
0	0	0	0	0
0	0	0.542834	0	0
0	0	0.457029	0	0
0	0	0.841699	0.9686	0
0	0	0	1.82611	0
0	0	1.22587	1.69363	0
0	0	0	2.41072	0
0	0	0	0	0
0	1.27666	0	1.47447	2.49742
0	0	0.597257	0.974725	1.03131
0	0	0	1.68702	0.642883
0	0	1.17477	1.98743	0
0	0	0	1.46391	0
1.95245	0	0	1.59817	2.71977
0	0	0	0	0
0	0	0	1.83657	0
0	0	0	0.900189	0.67096
0	0	0	1.175	0
0	0	0	0	0
0	0	0	0.956695	0
0	0	0	0	0.989877
0	0	0	1.19373	0
0	0	0	1.93236	0
0	0	0	1.14094	0
1.26358	0	0	0	1.42862
0	0	0.90665	1.84706	0
1.14699	0	0	0	0
0	0	0.780577	1.95505	0
0	0	0	1.90489	0
0	0	1.96382	1.11805	1.96659
0	0	0	0	0
0	0	0	1.68792	0
0	0	0	0	0
0	0	1.42773	0	0.808576
1.05256	1.6253	0	1.76934	0.963158
0	0	1.03434	0.830806	0
0	0	1.00742	0	0
1.07747	0	0	0	0
0	0	0	0	0
1.04833	0	0	1.70982	0
1.38367	0	0	1.375	0
0	0	0	2.3406	0
0	0	0	1.54341	1.06002
0	0	0	0.938134	0
0	1.04701	0	1.31143	0
0	0	0	0	2.38179
0	0	0	0	0
0	0	0.871071	0	2.42562
0.973596	1.3619	0	0	1.20737
0	0	0	1.02841	0
0	0	0	0	0
0	0	0.896393	0	0
0	0	0	1.35556	0
0	0	0	0	1.24773
1.41047	0	0	1.25995	0
1.53194	1.24443	0	0.92554	0
0	0	0	0.806443	0
0	0	0.805209	0.986542	0
0	1.36667	0	0	2.21194
0	0	0	2.07227	1.15229
0	0	0	1.54052	1.14699
0	0	0	1.31681	1.85011
0	0	0.817797	1.98587	0
0	0	0	0.983965	0
0	0	0	1.98442	1.49018
0	0	0	1.08455	0.831392
0	0	0.523261	1.07327	1.46259
1.54777	0	0	2.5942	0
1.25071	0	1.57393	1.14057	0
0	0	0	1.10357	0
0	0.955118	0	0.571114	0
0	1.08662	0	1.8535	0
0	0	0	1.36874	2.08553
0	0	0	1.12167	1.0499
0	0	0	1.5318	2.17295
0	1.2614	0	2.03283	0
0	1.29715	0.755317	0	0
0	0	0	0	0
0	0	0	1.6222	0
0	0	1.23329	0	1.63264
1.95971	0	0	0	0
0	0	0	1.44877	2.06783
0	0	0.84215	0	0
0	1.65718	0	1.58263	1.11028
0	0	0	0	0
1.33077	1.68487	0	1.79357	0
0	0	0	1.60976	0
0	0	0	1.15081	1.28881
0	0	0	2.32069	0
0	0	0	0.711225	0
0	0	0.994791	1.29034	0
0	0	0.862305	1.98614	0
0	0	0.760923	0	0
0	1.35974	0	1.94087	0
0	0	0	0.976682	1.38513
0	0	0	1.80724	1.59849
0	0	0.777641	0.865294	0
0	0	0	1.77732	0
0	0	0	1.62476	0
0	0	1.61458	0	2.49877
1.37513	0	0	1.85093	1.03527
0	0	0	1.84463	2.45111
1.70345	0	0	0	0
0	0	1.08971	0	0.758863
0	0	0.856546	0	0
0	0	0	2.00885	1.23151
0.982394	0	0	2.11105	0
1.10695	0	0	0	0
0.668122	0	0	1.38077	0
0	0	0	0.877176	0
0	1.50657	0	1.8294	2.25032
0	1.86057	0.917522	0	1.86328
0	0	0.903669	2.4052	0
0	0	0.921148	1.59384	0.69966
0	0	0	0	0
0	0	1.18318	0	0
0	0	1.41518	1.89538	2.77725
1.08884	0	0	1.66843	0
0	0	1.18784	1.03809	0
0	0	0	1.61216	0
0	0	0	1.08235	0
0	0	0	1.50249	0
1.25851	0	0	0	1.78769
0	0	0	1.21891	0
0	0	0	0	0
1.38144	0	0	0	0
0	0	0	0.922151	0
0	1.3959	1.46361	1.60317	0
0	0	0	0	0
0	0	0	0	1.07747
0.964261	0	0	1.90936	0
0	0	0	0	1.89925
0	1.06635	0	2.10893	1.69071
1.32297	0	0	0	0
1.97012	0.794151	1.5959	1.16686	0
0	0	0	0.947994	1.43011
0.918155	0	0	0	0
0	0	0	0	0
0	0	1.40645	0	0
0	0	0	1.70079	2.2547
0	0	0.892546	0	0
0	0	0	0	1.92075
0	0	0	2.17634	0
0	0	0	0.933427	0
0	0	0	1.25276	0.574587
0	0	0	1.91683	0
0	0	0	0	0.960661
0	0	0	0	0.982656
0	0	0.878654	0.951103	1.76227
0	0	0	1.70612	0
0	0	0	1.1351	0
1.17007	0.88571	0	0	0.893142
1.45139	0	0	1.15303	2.18761
0	0	0	2.21914	0
0	0	0	1.79186	2.07832
0	0	0.721425	0	0
0.847069	0	0.870264	0.873421	0
0	0	0	0.872284	0
0	0	0	0	1.82764
0	0	0	1.17315	0
0	0	0.814138	2.25994	2.10691
0	0	0	1.02622	0
0	0	0	2.19424	1.75839
0	0	0.978958	1.80848	0
0	0	1.16141	0.893057	0
0	1.37899	0	0	0
0	0	0	0	1.69116
0	0	0.788676	1.54124	1.35588
0	0	0	1.71019	0
0	0	0	1.06986	0
0	0	0	2.02953	0
0	0.745173	0	1.23157	0
0	0	0	0	0
0	1.16549	0	0	0
0	0	0	1.48547	0.99954
0.732719	0	0.582224	0	0
0	0	0	1.29909	0
0	0	0.896565	2.146	0
0	0	0	0.777387	0
2.72084	0.954331	0	1.80791	0
0	0	0	1.45566	1.16375
0	0	0	1.67211	0
0	0	0	0	0
1.73046	0	0	2.51485	0
0	0	0	1.00335	0
0	0	1.13898	1.63988	1.33716
0	0	0	0	0
0	0	0.566363	1.25241	2.48913
0	0	0	1.19792	1.26723
0	0	0	2.10028	1.63106
0	0	0	0	0
1.1311	0	0	2.25013	0
0	0	0	0	0
0	0	0.851356	1.08429	0
0	0	0.842828	1.92578	0
1.64156	1.6558	0	0.555638	1.78378
0.824211	0	0.67012	1.11515	1.81491
1.25437	0	0	1.12615	0
0	0	0	0	1.45945
0	1.50493	0	0	0.765693
0.757417	0	1.41604	0.870667	2.09741
0	0	0.424241	1.20278	0
0	1.46865	0	2.21067	1.78833
0	0	0	1.24075	0
1.01308	0	0	0	2.34877
0	0	0.518268	0	0
0	0	0.891102	0.998348	0
0	0	0	0	0
0	1.2889	1.65187	0.97493	0
0	0	0	2.51703	0
1.38211	0	0	1.50507	0
0	0	0.869538	1.09928	0
0	0	0	1.17577	0
0	0	0	0	1.89027
0	0	0	0	1.53937
0	0	0.767853	1.07543	0
0	1.29677	1.47019	1.26422	0
0	0	0	1.30739	1.30709
1.3355	0	0	2.33086	0.92877
0	0	0	2.742	1.49234
0	0	0	1.20034	0
0	0	0	0.910628	0
0	0	0	2.07035	0
0	0	0	1.21939	1.65847
0	0	0.975754	0	0
0	0	0.413368	0	0
0	0	0	1.68249	2.68696
0	0	0	0.853131	0
0	0	0	1.60307	0
0	0	0.71297	1.93671	1.24717
0	0	0	2.15701	0
0	0	0	0	1.52001
0	0	0	0	1.28398
0	0	0	0	0
0	0	0	1.54442	0
0	0	0	1.11916	0.71054
0	0	0	0	0
0	0	0	1.32791	1.39968
0	0.59733	0	0.970836	0
0.757597	2.15095	0	2.11955	0
0	0	0	1.00423	0
0	0	1.01096	0	0
0	0	0.831758	1.9379	0
0	1.82393	0	2.45547	2.95483
0	0	0	0	0
1.83204	1.46352	0.967183	2.32028	2.13773
0	0	0	1.91181	0
0	0	0	0	1.16216
0	0	0	0.632536	1.47058
0	0	0	1.00237	1.62138
0	0	0	0	0
1.24567	1.2614	0.965468	0	2.08065
0	0	0.750681	1.75627	1.72236
0	1.33282	0	0	0
0	0	0	1.40233	0
0	0	0	0	0
0	0	0	2.27689	1.40635
1.35247	0	0	0	0
0	0	0	0	0
0	0	0	2.57487	0
0	1.2711	0.810791	1.78032	0.870909
1.63471	0	0	0	0
0	0	0	2.05685	0.464901
0	0	0	0	1.36587
0	0	0	2.09227	0
0	0	1.232	2.00184	0
0	0	0	0.988286	0
1.03177	0	0	1.66756	0
0	0	0	0	0
1.11062	0	0	0	1.714
1.04617	0	0	2.18285	0
1.08558	0	0	1.5335	0
0	0	1.03833	1.95021	0
0	0	0	2.05348	0
0	1.39933	0	1.84388	1.34482
0	0	0	0	0.994469
0	0	0	0.980413	1.01152
0	0	0	0	0
0	0	0.883622	1.78389	0
1.67763	1.0912	0	0.790843	0
0	0	1.15022	1.79454	0
1.12587	1.33282	0.845853	0	0.667798
0	0	0	0	0
1.25419	1.18154	0	2.21921	0
1.27722	0	1.08248	0	0.813683
0	0	0.895021	0	0
0.856079	0	0	2.08323	0
0.901143	0	0	0	0.765385
0	0	0	1.69002	0
0	0	0	0	0
0	0	0	1.61943	1.23831
0	0	0.620692	0	0
0		0	0	0
0		0	1.28153	0
0		0	2.01235	0
0		0	1.1767	0
0		0	0	0
0		0	1.50548	0
0		0	1.46276	0.775233
0		0	0	0
0		0	1.96229	0
0		0	0	0.731822
1.74422		0	1.98154	0
0		0	2.08276	0
0		0	0	0
0		0	0	0
0		0	1.2676	0.807749
0		0	0	0
0		0	1.25995	0
0		0.896823	0.961159	0
0		1.59613	1.30308	0
0		0	1.3801	0
1.08832		0	1.71472	0
1.21933		0	1.71759	1.74734
0		0.529814	1.41912	0
0		0	0	0
0		0	1.04057	0
0		0	0	0
0		0	1.37766	0
0		0	0	0
1.03527		0	1.25563	0
0		0	1.00698	1.1437
0		0	0	0
0		0	0.839004	0
0		0	1.76118	0
0		0	0.956596	0
1.07024		0	0	1.74033
0		0	0	0
0		0	2.19209	0
0		0	0	0
0		0	2.07126	0
0		0	0	0
0		0	0	0
1.29638		1.04945	2.29662	0
0		0	1.12208	0
0		1.67193	1.10736	0
0		0	1.57727	0.981977
0		0	0	0
2.04358		0	0	0
0		0.901056	0	0
0		1.61555	0.815682	0
0		0.76147	1.9743	0.763606
0		0	0	0
0		0	1.25599	0
0		0	0.982394	0
0		0	0.792494	0.746572
0		0	1.63727	0.837588
0		0	0.901317	0
0.960263		0.809544	1.44121	0
0		0	0	0
0		0	0	0
0.850664		0	1.08832	0
0.694801		0	2.01067	0
0		0	0.933333	0
1.68273		0	1.1581	0
0		0	0	0
0		0	0	0
0		0	0	0
0		0	0	0
0		0	1.57803	0
0		0	1.92382	0
1.477		0.98818	0	0
0		0	0	0
0		0	2.49938	0
0		0	0	0.915721
0		0	0	0
0.657416		0	0	0
0		0	1.62514	0
0		0	1.33819	0
0		0	2.24922	0
0		0.440961	0	0
0		0	1.18263	0
0		0	0	1.14217
0		0	0	0
0		0.856157	1.12208	0
0		0	0.800923	0
0		0.881628	1.06126	0
0		0	1.80635	0
0		1.03352	0	0
1.11295		0	1.71522	0
1.07734		0	2.74286	0
1.79301		0	1.91782	0
1.34961		0	1.50091	0
0.594915		0	1.81775	0
0		0	2.4763	0
0		0	0	1.68415
0		0	1.74422	0
1.31045		0	0	0
0		0	1.4363	0.931185
0		0.462123	1.7919	0
1.06886		0	0.803775	1.13697
0		0	1.6627	0
0		0	0	0
0		0	0	0
1.85214		0	0.902099	0
0		0	1.05916	0
0		0	1.44023	0
0.589642		0	0	0
0		0	1.99477	0
0		0	0.960263	0
0		0	0	0
0		0	0	0
0		0	1.85737	0
0		0	2.19003	0
1.45819		0	1.89202	0
0		0	1.12264	0
0		0	1.016	0
0		0.819142	1.54254	0
0		0	1.28643	0
0		0.891696	1.46454	0
0		0.894593	0.949643	0
0		0	0.901838	0
0		0.863545	1.20116	0
0.663522		0	0	0
0		0	1.46904	1.20737
0		0	2.12003	1.64172
0		0	0	0
0		0	2.14983	0
0		0	0.706042	0
0		0	2.02167	0
0		0	1.82415	0
0		0	0	0
0		0	0	0
0		1.5151	1.48587	0
0		0	0	0
0		0	1.70741	1.02199
0		0.91915	0	0
0		0.884206	2.00936	0
0		2.01362	1.52628	0
0		0	0	0
0		0	0	0
0		0	0	0
0		0	0	0
0		0	1.81893	0
0		0	0.934646	0
0		0	0	0
0		0	1.8316	1.30985
0		0	0	1.23182
1.00215		0	0	0
0		0	1.8366	0
0		0.973391	1.86034	0
0		0	0	0
1.09344		0.880138	2.02101	0
0		0	1.45302	0
1.17795		0	1.58555	0
0		0	0	0
0		0	0	0
0		0.914375	0	0
1.24145		0	1.91436	0
1.30142		0	1.17717	0
0		0	0	0
0		0	0	0
0		0	0	0
0.99889		0.853363	0	0
0		0	0	0
0		0.760377	2.07653	0
0		0	0	0
0		0	1.62383	0.837663
0		0	1.18028	0
0		0	1.39191	0
0		0.896307	1.61157	0.843582
0		0	0	0
0		1.01521	1.92946	0
0		0.972572	0	0
0.766185		1.63299	0	0
0		0	0	0
0.968499		0	0	0
1.36116		0	1.50726	0
0		0	2.67069	0
1.35631		0	0	0
0		0	1.22203	0
0		0	1.06212	0
0		0	1.15511	0
0		0	0	0
0		0	0	0
0		0	0	0.97104
0.94558		0	1.78114	0
0		0	1.25869	0
0		0	0	0
0		0	2.60501	0
0		0	0	0
0		0.840274	0	0
0		0	2.43412	0
0		0.450329	0	0
0		0	0	0
0		0	0	0
0		1.41588	2.10596	0
0		0	2.35861	0
1.1713		0	0.946834	0
0		0	1.62285	0
0		0.862991	1.5033	0
0		0	1.55672	0
0		0	1.13182	2.08821
0		0.764893	1.81462	0
0		0	0	0
0		0	1.57529	0
0		0	1.93451	0
0		0	2.10612	0
0		0.816174	0	0
0		0	2.72659	0
0		0	0	0
0		0	1.6558	0
0		0	1.17207	0
0		0.933333	0	0
0		0	1.03049	0
0		0.8585	1.2077	0
0		1.25948	2.48803	0
0		0	1.02393	0
0		0	1.05086	0
0		1.2211	1.47785	0
0		0.711489	0	0
0		0.547003	1.43168	1.70717
0		0	0	0
0		0	0	0
1.27258		0	0	0
0		0	0	0
0		0	2.13611	0
0		1.31911	0	0
0		0.872528	0	0
0		0	0	0
0		0	0	0
0		0	0	0
0		0	0	0
0		1.16625	1.68576	0
0		0.923704	1.56399	0.643611
0		0	0	0
0		0	1.14	0
0		0	1.01465	0
0		0	0	0.925815
0		0	0	0
0		0	1.52304	1.86448
0		0	0.751687	0
1.03951		0.933521	1.26104	0
0		0	2.32136	0
1.69062		0	0	0
0		0	1.75245	0
0		0	0	0
0.975445		0	1.78802	0
0		0	1.42649	0
0		1.65409	1.2634	0
0		0	0	0
1.0505		0.728923	0	0
0		0	0	0
0		0	1.5089	0
0		0	0	0
0		0	0	0
0		0.78587	0	0
0		0	0	0
1.16065		0	1.63587	0
0		0	0.979166	0
0		0	0	0
0		0	0	0
0		0	0	0
0		0	0	0
0		0	0	0
0		0	0	0
0		0	1.56639	0
0.62684		0	1.00161	0
1.47616		0	1.56984	0
0		0	1.08532	0
0		0	1.0895	0
0		0	0	0
0		0	0	1.02428
1.93552		1.77314	1.81706	1.10411
0		0	0	0
1.13125		0	0	0
0		1.28454	1.88173	0
0		0	1.30396	0
0		0	0	0
0		0	2.27465	1.15244
0		0	0	0.957584
0		0.877832	1.1232	0
0		0	1.19518	0
1.00324		0	0	0
2.30146		0	1.60912	0
0		0	0	0
0		0	0	0
0		0	0	0
0		1.27536	1.89266	0
0		0	1.51955	0
0		0	0	0
0		0	0	0
1.06027		0	1.53679	0
1.02945		0.705886	0	0
0		1.36392	1.64122	0
0		0.983546	0	0
0		0	0	0
0		0	1.69617	0
0		0	1.91864	0
0		0.739807	1.70593	1.40845
0		0	0.545291	0
0		0.936623	0.837217	0
0		0	0	0
0		0	1.72538	0
0		0	1.77015	0
0		0.867611	0.932492	0
0.621329		0	0	0
0		0	1.18911	0
0		0	1.82175	0
0		0	1.78885	0
1.00963		0	2.00398	0
0		0	1.52628	0
0		0	0	0
0		0	1.74637	0
0		0	1.6881	0
0		0.829785	1.93232	0
0		0	1.40003	0
1.0895		0	0	0
0		0	0	0
1.35396		0.871071	1.37633	0
0		0	1.79343	0
1.32659		0	1.42027	0.436154
1.56909		0	2.59168	0
1.37932		0.778277	0.983231	0
0		0	0	0
0		0	0.969717	0
0		0	0	0
0		0	1.44195	0
0		0	0	0.334846
0		0	2.27103	0
0		0	0	0
0		0	0.883789	0
0		0	1.57666	2.77447
1.1124		0.771524	1.80338	0.627613
0		0.67068	1.51358	0
0		0	1.01387	0
0		0	2.27794	0
0		0	0	0
0		0.981038	0	0
0		0	1.09648	0
0		0	1.38356	0
0		0	0	0
0		0	0.87399	0
1.29369		0	1.79776	0
0.867932		0.842225	2.12634	0
0		0	0	0
1.16923		0	0	0
1.56042		0	0	0
0		0	2.06087	0
0		0	1.61104	0
0		0	2.18103	0
0		0	1.11874	0
0		0	0.960064	0
0		1.26285	0	0
0		0	0.903145	0
0		0	0.871556	0
0		0	1.06225	1.00193
0		0	1.51192	0
0		0	1.8294	0
0		0	1.11556	0
0.940507		0	2.41566	0
0		0.815682	0	0.831978
0		0	0	0
0		0	1.31481	0
0		0.939177	0	0
0		0	1.29619	1.19663
0		0	2.46324	0
1.00963		2.07979	0	0
0		0	0.811	1.12862
0		0	0	0
1.37324		0	1.24531	0
0		0	1.05609	0
0		0	2.04037	0
0		0	1.57788	1.43059
0		0	0.927845	0
0		0	2.54452	0
0		0.936434	1.69297	0.995005
1.66931		0	1.71168	0.932772
0		0	1.06188	0
0.846689		0	1.7564	0
0		0	1.45164	0
0		0.740954	2.65007	0
0		0	1.27091	0
0		0	0	0
0.783473		0	1.4657	0
0		0.899756	0	1.35953
0		0	2.54297	0
0		0	1.03317	0
0		0	2.56435	0
0		0	2.21763	0
0		0	0.868172	0
0		0	1.91864	0
0		0	0	0
0		0	1.51462	0
0		1.00128	0	0
0		0	0.959964	0
0		0	1.11055	0
0		0	1.05622	0
0		0.827314	1.58524	0
1.16504		0	0	0
0		0	2.05697	0
0		0	0	0.986384
0		0	1.53364	0
0		1.1899	1.6018	0
0		0	0.940317	0
0		0	1.10088	0
0		0	1.08274	0
0		0.789397	1.8119	0
1.05074		0	2.44175	0
0		0	0	0.987862
0		0	1.06936	1.46698
0		0	0	0
0		0.851279	0	0
0		0	1.17562	0
0		0	0.673305	0
0		0	1.74578	0
0		0	1.01308	0
0		0.690905	1.30425	0
1.05536		0	1.35727	0
0		0	1.63871	0
0		0	1.01521	0
0		0	1.53636	1.3409
0		0.738264	0	0
0		1.04294	0.846385	0
0		1.0015	0	0
0		0	1.98949	0
0		0	2.01432	0
1.05695		0	0.707396	0
0		0	1.37214	0
0		0.866651	0	0
0.900189		0	0	0
0		0	1.59603	0
0		0	2.34999	0
0		0	1.6506	0
0		0.883622	2.0025	0
0		0.730732	0	0
0		0	0.982708	0
0		1.4864	0	0
1.73859		0	0	0
0		1.00941	0	0
1.19245		0	1.05487	0
0		0	0.92729	0
0		0	0.998511	0
0		0	2.22766	0
0.746047		0	1.10317	0
0		0	0	0
0		0	1.82998	0.929976
0		0	1.15556	1.13317
0		0.796417	1.57105	0
1.75621		0	0	0
0		0	1.78705	0
0		0	2.4929	0
0		0.564884	0.96779	0
0		0	0.724728	0
0		0	0	0
0		0	0	0
0		0	1.6946	0
0.623811		0.983441	2.19474	0
0.917162		0	0	0
0		0	0	0
0		0	0	0
0		0	1.91091	0
1.07811		0	0	0
0		0	0.79475	0
0		0	2.01235	0
1.29445		2.00927	1.81362	0
0		0	0	0
0		0	0	0
0		0.90332	0	1.06349
0		1.79426	1.40164	0.847984
0		0.797086	1.32914	0
1.16565		0	0	0
0		0	1.6635	0.514722
0		0.27492	1.30887	0
0		0	2.58286	0
0		0	0	0
0		0	1.06999	0
0		0	0.890678	0
1.04259		0	1.76058	2.51973
0		1.032	1.39498	0
0		0	2.21958	0
0		0	1.68112	0
1.72141		0	0	0
0		0	1.22001	0
0		0	1.04069	0
0		0	0	0.596889
0		0	1.54153	0
0		0	1.18736	0
0		0	0	0
0		0	0	0
0		0	0	0
1.63421		0	0	0
0		1.29273	1.11501	0
0		0.74739	0	0
0		1.06898	1.63687	0
0		0	1.24426	0
0		0	1.85486	0
0		0	0	0
0		0	1.56534	0
0		0	1.51178	0
0		0	0	0.564328
0		0	1.11958	0
0		0.857483	0	0
2.56488		0	0.917793	0
0		0	0	0
1.45793		1.41813	0	0
0		0	1.76344	0
0		0	1.85646	0
0		0	1.48719	0
0		0	0.903407	0
0		0	0	0
0		0	1.00588	0
0		0	0	0
0.994039		0	0	0
0		0	1.43618	0
0		0	1.52585	0
0		0	2.78242	0
0		0	1.57575	0
1.58818		0	1.52642	0
0		0	1.55421	0
1.96694		0	1.15096	0
0		0	0	0
0		0	0	0
0		0	0	0
0		0	0	0
0		0	1.69441	0
0.630147		0	2.67346	0
1.24093		0.743723	1.70373	0
0		0	0.979166	0
0		0	0.73872	0
0		0.708283	0	0
0		0	0	0
0		0	1.68201	0
0.931651		0.742624	2.1047	0
0		1.95988	2.12846	0.981872
1.51123		0	2.31204	0
0		0	1.14	0
0		0	0.879066	0
0		0	1.16534	0
0		0	0	0.94751
0		0	2.33422	0
0		0	0	0.766432
1.05244		0	0	0
1.30631		0	1.94961	0
0		0	1.04761	1.43241
0		0	1.87453	0
0		0.869619	0	1.01063
0		0.887471	0	0
0		0	1.10505	0
0		0	1.68559	1.14941
0		0	0	0
0		0	0	0
0		0	1.07264	0
0		1.03119	1.08689	0
0		0	1.33654	0
0.930534		0	1.76098	0.774412
0		0	1.08649	0
0		0	0	0
0		0	2.06783	0
0		1.45516	0	0
0		0	1.72185	0
1.95661		0	1.74053	0
0		0	1.07747	0
1.61716		0.763392	0	0
0		0	0.921695	0
0		1.3512	1.09755	0
0		0	0	1.78286
1.71037		0	1.41612	0
0		0	1.7928	0
0		0	0	0
0		0.90665	1.61072	0
0		0.732439	2.42	0
0		0	0	0
0		0	1.6072	0
0		0	0.917884	0
0		0	0	0
0		0	0	0
0		0	0	0
0		0	0	0
0		0	0	0
0		0	0	0
0		0	0	0
0.990834		0	0	0
0.780001		0	0	0
0		1.75561	0	0
0		0	1.95936	0
0		0	1.95193	0
0		0	0	0
0		0	1.04445	0
0		0.954528	0	0
0		0	0	0
0		0	0.940983	0
0		0.479456	0	0
0		0	0.966173	0
0		0	1.75773	0
0		0	0	0
0		0	1.40744	0
0		0	0	0
0		0	0.7709	0
0		0	0	0
0		0	1.03102	0.976269
1.58002		0	0.881296	0
0		0	0	0
0		0	0.708074	0
1.29938		0	0	0
0		0	0	0
0		0	0	0
0		1.13837	1.87562	0
0		0.570511	0	0
0		0	0.65103	0
0		0	2.2103	0
0		0	2.16859	0
0		1.27221	1.24496	0
0		0	0	0
0		1.816	1.39544	0
0		0	0	0.498041
0		0	0	0
0		0	0.797153	0
0		0	0.693898	0
0		1.1584	0	0
0		0	1.98559	1.79322
0		0	1.49292	0
0		0	0	0
0		0	0	0
0		0	1.1387	0
0		0.860936	0	0
0		0	0.986753	0
1.08442		0	1.6774	0
1.16081		0	0	0
1.01275		0	0	0
0		0	0	0
0		0	1.02017	0
0		0	1.34771	0
0		0	2.22178	0
0		0	0	0
0		0	0	0
0		0	1.6258	0
0		0	0	0
0		0	0	0
0		0	2.31382	0
0		0	0	0
0		0	0.994039	0
0		0	1.06163	0
0.894081		0	0.826735	0
0		0	0.917342	0
0		0	1.09383	0
0		0	0	0
0		0	1.09443	0
1.01555		0.764648	1.19808	0
0		0	1.00172	0
0		0	0	0
0		0	0	0
0		0.861962	2.70869	0
0.994683		0.939082	1.72538	0
1.02726		1.04247	1.3943	0
0		0	0	0
0		0	1.96167	0
0		0	0	0
0		0	0	0
0		0	1.80834	0
0		0	2.91494	0
0		0	0	0
0		0	0	0
		0	0	0
		0	0	0
		0	0	0.536125
		0.943372	1.74943	0
		0	0	0
		0	0	0
		0	1.39842	2.84172
		0	2.22055	0
		0	0	0
		0	0	0
		0	2.08867	0
		0	1.65443	0
		0	2.07247	0
		0	0	0
		0	0.856157	0
		0	1.99587	0
		0	0	0
		0	0.87849	0
		0	1.2195	0
		0	0	0
		0	0	0
		0	1.40268	0
		0	0	0
		0	0.824571	0
		1.21432	1.12784	0
		0	1.76458	0
		0.9867	1.91206	1.51496
		0	2.50335	0
		0.805688	0	0
		0	0	0
		0	0	0
		0	0	0
		0	1.58896	0
		0	0	0
		0	1.0015	1.8691
		0	1.67899	0
		0	1.08845	0
		0.680348	0	0
		0	1.83072	0
		0	1.20344	2.49471
		0	1.44578	0
		0	2.74594	0
		0	0	0
		1.49065	2.02824	0
		0	0	0
		0	1.33468	0
		0	0	0
		0	1.95266	0
		0	1.06498	0
		0	0	0
		0	0	0
		0	1.64273	1.11708
		0	0	0
		0	0	0
		0	1.13582	0
		0	0	0
		0	1.50767	0
		0	0	0
		0	1.6863	0
		0	0	0
		0	0	0
		0	0	0
		0	0	0
		1.08532	1.11563	0
		0	0	0
		0	0	0
		0.862041	1.71578	0
		0	0	0
		0	1.77596	0
		0	1.6986	0
		0	1.45339	0
		0.431963	0.989028	2.13808
		0	1.96353	0.600508
		0	0	0
		2.562	0	0
		0	0	0
		0	0	0
		0	0	0
		0	2.34472	0
		0	1.68702	0
		0	2.31987	0.920239
		0	0	0
		0	0	0
		0	0	0
		0	2.23378	0
		0	0.996081	0
		0.863228	1.13711	0
		0	0	0
		0	0.939937	0
		0	0	1.46225
		0	0	0
		0	0	1.22865
		0	1.19921	1.75153
		0	0.982394	0.830368
		0	0	0
		1.06287	1.56969	0
		0.716702	1.26068	0
		0	2.33574	0
		1.13927	0	0
		0	1.97439	0
		0	0	0
		0	0	0
		0.649235	1.84168	0
		0	0.93521	0
		0	0	0.809613
		0	0	0
		0	0	0
		0	1.59676	0
		0	1.46098	0
		0	0	0
		0	0	0
		0	1.67264	0
		0	1.70717	1.18326
		0.847526	0.813788	0
		0	0	0
		0	0	0
		0	0	0
		0	0	0
		0	1.06861	0
		0	0	0
		0	1.8338	0
		0	0	0
		0.856546	1.9139	0
		0	0	0.819923
		1.0916	0	0
		0	1.58463	0
		0	0.95443	0
		0	0	0
		0	1.94403	0
		0	0	0
		0	0	0
		0	1.0878	0
		0	0	0.766555
		1.07333	0	0
		0	0	0
		0	1.24673	0
		0	0.826952	0
		0.720475	0.999215	0
		1.02691	0	0
		0	0.912319	0
		0	0	0
		0	1.41428	0
		0	0	0
		0	0	0
		0	1.6112	0
		0.523093	1.91157	1.72766
		1.51303	1.26349	0
		0	1.37633	0
		0	1.01995	0
		0	1.92337	0
		0	2.16539	0
		0	0.946159	2.24861
		0.933895	1.71994	0
		0	0	0
		0	1.12433	0
		0	0	0
		2.29328	0	0
		0	0	0
		0	0	0
		0	2.10249	0
		0	0	0
		0	1.49252	0
		0	0.437103	0
		0	0	0
		0.853904	0	1.38705
		0.595498	0.782569	0
		0	0	0
		0	2.06748	0
		0	0	0
		0	0	0
		0	1.44852	0
		0	0	0
		0	0.820919	0
		0	0	0
		0	2.30836	0
		0	0	1.01465
		0	0	0
		0	0	1.32365
		0	1.0753	0.697222
		0	1.69587	0
		0.819213	1.69623	0
		1.1168	0	0
		0	0	0
		0	0	0
		0	0	0
		0.742163	1.89553	0
		0.836326	0	0
		2.15151	1.66304	0
		0	2.01221	0
		0	1.33654	0
		1.27591	1.75869	0.598989
		0	0	0
		0.690607	1.51704	0
		0	0	0
		2.05092	1.8316	0
		0.780449	1.03809	0
		0	1.34278	0
		0	1.17748	0
		0	1.53564	0
		0	2.30321	0
		0	0	0
		0	1.28833	0
		0	1.65546	0
		0	1.62334	0
		0	1.59352	0
		0	0	0
		0	0	0
		0	0	0
		0	0.862753	0
		0	0	0
		0	0	0
		0	0	0
		1.32873	0	0
		0	0	0
		0	0	0
		0	1.85908	0
		0	1.45692	0.868493
		0	2.12407	0
		0	0	0
		0	0	1.01757
		1.28938	1.37082	0
		0.832271	1.13956	0
		0.833079	1.18689	0
		0	2.02044	0
		0	0	0
		0.941651	0.725387	0.734407
		0	0	0
		0	0	0
		0	1.332	0.717668
		0	2.63672	0
		0	1.9044	0
		0	0.993076	0
		0	0	0
		0	0	0
		0	1.31402	0.952665
		0	0.991687	0
		0	2.28386	0
		0	0	0
		0	1.51538	1.82067
		0	1.00226	0
		0	0	0
		0	0	0
		0	1.71784	0
		0	1.83897	0
		1.10736	0	0
		0	0	0
		0.930999	1.10276	0
		0	0.991687	0
		0	2.73247	0
		0	1.875	0
		0	0	0
		0	0	0
		0	2.32526	0
		0.876234	1.06923	0
		0	2.23601	0
		1.36711	0	0
		0	1.04306	0
		0	0	0
		0	1.03445	0
		0	0	0
		0	0	0
		0	1.44952	0
		0	1.83834	2.30864
		0	0	0
		0	0.96688	0
		0	1.16216	1.08468
		0	0	0
		0	0	0
		0	2.0802	0
		0	1.09955	0
		0	0	0
		0	1.33674	0
		0	0	0
		0	2.38258	0
		1.19301	2.21593	0
		1.03445	0.840574	0
		0	2.08163	0
		0	2.25776	0
		0	0	0
		0	1.56564	0
		0	0	0.653498
		0	0	0
		1.62465	0	0
		0	1.81634	0
		0	1.28986	0
		0	1.78705	0
		0	1.48481	0
		0	0
		0	1.00074
		0	0
		0	0
		0	0
		0	2.37724
		0	1.74708
		0	0.825507
		0.778979	1.99596
		1.66218	1.74305
		0	0.970022
		0	0
		0	0
		0	0.761166
		1.22389	0
		0	0.962758
		0	1.06336
		0	0
		0	1.05891
		0	0
		0	0
		0	1.45894
		0	0
		0	1.96488
		0	0
		0	0
		0	0
		0	2.12488
		0	0
		0	0.948091
		0	0
		0	1.63322
		0	2.06043
		0	1.42081
		0	1.11158
		0	2.35312
		0	0
		0	1.91321
		0	1.07011
		0	1.39179
		0	1.34624
		0	2.07491
		0	1.496
		0	0
		0	0
		0	1.10048
		0	2.07025
		2.06667	1.21883
		0	2.29461
		0	2.37547
		0	1.25833
		0	1.82342
		0	1.13884
		0	0
		0	0
		0	1.24215
		0	0.940507
		0	1.63521
		0	1.19534
		0	0
		0	0
		0	1.09436
		0	1.00237
		1.92071	0
		0	2.29718
		0	2.74581
		0	1.33626
		0	1.69896
		0	0
		0	1.40954
		0.340908	1.08793
		0.918697	2.59348
		0	0
		0	1.17115
		0	0
		0	0
		0	0.849667
		0	0
		0	2.74406
		0	1.32012
		0	1.36526
		0	1.92312
		0	0
		0	0
		0	0
		0	1.65307
		0	0.514695
		0	1.60678
		0	0.861015
		0	0
		0	1.29967
		0	0
		0	0.736103
		0	1.30103
		0.991544	1.30415
		1.19808	0
		0	1.66779
		0.737068	0
		0	1.14582
		1.32842	1.60085
		0	0
		0.745173	2.30891
		0	0
		0	1.55529
		1.28776	0.631133
		0	0.905333
		0	1.6424
		0	0
		0	1.59519
		0	0
		0	0
		0	1.55509
		0	1.84898
		0.934177	2.25279
		0	0
		0	1.17508
		1.89346	0
		0	1.5335
		0	0
		0	0
		0	1.41659
		0	2.64024
		0	1.56131
		0	0
		0	0.762567
		0	0
		0	2.67182
		0	1.15511
		1.9935	1.64864
		0	1.46942
		0	2.0116
		0	1.35407
		0	0
		0	0.945966
		0	0
		0	1.03457
		0.762872	0
		0	1.14816
		0	0.653808
		0.850511	0.88924
		0	0
		0	0
		2.56102	0
		0	1.05658
		1.53851	0
		0	0
		0	0.865932
		0	0
		0.804867	2.43984
		0	1.69405
		0	3.17159
		0	0.959865
		0	0
		0	0.899237
		0	1.82808
		1.30171	2.81503
		0	1.70579
		1.63211	0
		0.978958	0
		0	0
		0	1.67528
		0	0
		0	0
		0	1.19198
		0	0
		0	2.78323
		0	0
		0	1.75048
		0	2.62449
		0.887219	0
		1.06886	0
		1.53679	0
		0	1.06911
		1.53329	1.36841
		0	0
		0	0.970022
		0	0
		0	2.31204
		0	1.12264
		0	1.14949
		0	0
		0.937945	0
		0	0
		0	1.16992
		2.1047	1.67864
		0	0.998024
		0.742971	1.84823
		0	1.20775
		2.34891	1.48481
		0	0.94693
		0	1.2567
		0	1.17872
		0	2.74173
		0	2.59485
		0	0
		0	0
		0	1.82896
		1.1168	1.86571
		1.92946	1.45692
		0	0
		0	1.53707
		0	1.43229
		0.864022	0
		0	0
		1.73937	0
		0	0
		0	2.26122
		0	0
		0	0
		0	0.858109
		0	0
		1.05438	0
		0	0
		0	1.60976
		0	0.524665
		0	2.1085
		0	0
		0.957485	1.26742
		0	2.00157
		0	0.940793
		0	1.49937
		0	0
		0.50547	1.39933
		0.718799	0.729145
		0	0.834183
		0
		0
		0
		0.900449
		0
		0
		0
		0
		0
		0
		0
		0
		0
		1.6774
		0
		0
		0
		0
		0
		0
		0
		0
		0
		0
		0
		0
		1.7216
		0
		0
		0
		0
		0
		0
		0
		0
		0
		1.37721
		1.1661
		0
		1.69532
		0
		0
		0
		0
		0
		0.95081
		0
		0
		0
		0
		0.881462
		0
		0
		0
		0.807061
		0.564688
		0
		0
		0
		0
		0
		0
		0
		0
		1.08144
		0
		1.38278
		0
		0
		0
		0
		0
		0
		0
		1.01487
		0
		0
		0
		0.987087
		0.714565
		0.997916
		0
		1.18697
		0.76382
		0
		0
		0
		0
		0
		0.632433
		0
		0
		0
		0
		0
		0
		0
		0
		0
		0
		0
		0.588392
		0
		0
		0
		0
		0
		0
		0
		0
		0
		0
		0
		0
		0
		0
		0
		0.869565
		1.23918
		0
		1.30631
		0
		0
		0
		0
		0
		0
		0
		0
		0
		0
		0
		1.91482
		1.29523
		0
		0
		0.993183
		0
		0
		0
		0
		0
		0.81815
		0
		0
		0.933895
		0
		0
		0
		0
		0
		0
		0
		0
		0
		0
		0
		0.877258
		0
		0
		0
		0
		0.849973
		1.72261
		0
		0
		1.11542
		0
		0
		0
		0
		0
		0
		0
		0
		0
		0
		0
		0
		0
		0
		0
		0
		0
		0.965367
		0
		0
		0
		0.936906
		0
		0
		0
		0
		0
		0
		0
		0
		1.25563
		0
		0
		0
		0
		0
		0
		0
		0
		0
		0.928353
		1.17717
		0
		0
		0
		0
		0
		0
		0
		1.53488
		0
		1.26249
		0
		0
		0
		0
		0
		0
		0
		1.55333
		0
		0
		0
		0
		0
		0
		0
		1.60022
		0
		0
		0
		0
		0
		0
		0
		0
		0
		0
		0
		0
		2.01404
		0
		0
		0
		0
		0
		0
		0
		0.689913
		0
		0
		0
		0
		0
		1.97751
		1.00303
		0
		0
		0
		0
		0
		0
		0
		0
		0
		0
		0
		0
		0
		1.24058
		0
		0
		0
		0
		0.46119
		0
		0
		2.0639
		0
		2.01629
		0
		0
		0
		0
		0
		0
		0
		0
		0
		0
		0
		0
		1.03398
		0
		0
		0
		0
		0
		0
		0
		0.790119
		0
		0
		1.71597
		0
		0
		0
		0
		0
		0
		0
		0
		0
		0
		0
		0
		0
		1.10817
		0
		0
		0
		0
		0
		0
		0
		0
		1.02006
		0
		0
		0
		0.765139
		0
		0.385617
		0
		0
		0
		0
		0
		0
		0
		0.945484
		0
		0
		0
		0
		0
		0
		0
		0
		0
		0
		0
		0
		0
		0
		1.662
		0
		0
		0
		0
		0.829275
		0
		0
		0
		0
		0
		1.19213
		0.846081
		0
		0
		0
[truncated: 4 more rows]

## Sheet: Lypd1
Characterization of trabecular meshwork clusters
TM-1	TM-2	TM-3	Uveal	Fibroblasts
0	0	0	2.60777	0
0	0	0	0	0
0	0	0	0	1.16337
1.21138	0	0	1.97439	0
0	0	0	0	0
0	0	0	0	0
0	0	0	2.91848	1.65375
0	0	0	0	1.11446
0	0	0	0	0
0	0	0	0	0
0	0	0	1.62645	0
0	0	0	0	0
0	0	0	0	0
0	0	0	1.21017	0
0	0	0	0	0
0	0	0	1.88196	0
0	0	0	1.35417	0
0	0	0	2.4976	0
0	0	0	1.77298	0
0	0	0	1.07862	0
0	0	0	0	0.690111
0	0	0	0.983127	0
0	0	0	2.00037	0
0	0	0	0	0
0	0	0	1.64402	0
0	0	0	0	0
0	0	0	0	0.645676
0	0	0	2.85722	0.714991
0	0	0	1.28776	0
0	0	0	0	0
0	0	0	0	0
0	0	0	0	0
0	0	0	1.04725	1.44351
1.76759	0	0	1.05683	0
0	0	0	0	0
0	0	0	0	0
0	0	0	0	1.06138
0	0	0	1.05512	0
0	0	0	1.6253	0
0	0	0	0	0
0	0	0	0	0
0	0	0	2.65248	0
0	0	0	0	0.635905
0	0	0	1.20819	0
0	0	0	0	0
0	0	0	3.09679	0
0	0	0	0	0
0	0	0	2.0973	2.01846
0	0	0	0.977715	0
0	0	0	1.61571	0
0	0	0	0	0
0	0	0	1.77042	0
0	0	0	1.46199	0
0	0	0	2.44624	0
0	0	0	0	2.10327
0	0	0	2.58739	0
0	0	0	0	0
0	0	0	0	0
0	0	0	1.86386	0.600992
0	0	0	2.01561	1.07441
0	0	0	0	0
0	0	0	1.02645	1.64033
0	0	0	1.20885	0
0	0	0	1.48323	0
0	0	0	1.22661	0
0	0	0	0	0
0	0	0	0.95907	0.790777
0	0	0	2.11489	0
0	0	0	0	0.63948
1.34718	0	0	2.6711	0
0	0	0	0	0
0	0	0	0	1.15081
0	0	0	0	0
0	0	0	0	0
0	0	0	1.11062	0
0	0	0	0	1.09788
0	0	0	0.925264	0.493575
0	0.791041	0	0	0
0	0	0	0	0
0	0	0	0	0
0	0	0	0	0
0	0	0	2.11681	0
0	0	0	2.24182	0
0	0	0	3.41146	0
0	0	0	0	0
0	0	0	1.30279	0.838855
0	0	0	1.98573	1.39066
0	0	0	1.89015	0.958872
0	0	0	0	0
0	0	0	0	0
0	0	0	0	0
0	0	0	1.58911	0
0	0	0	0	0
0	0	2.0909	1.748	0
0	0	0	0	0
0	0	0	0	0
0	0	0	2.78825	1.52094
0	0	0	0	0
0	0	0	0	0.921057
0	0	0	1.47851	0
0	0	0	1.68112	1.28031
0	0	0	0	0
0	0	0	0	0
0	0	0	2.08471	0
0	0	0	0	0
0	0	0	0	0
0	0	0	0.859992	0
0	0	0	2.34105	0
0	0	0	0	0
0	0	0	0.944619	0.911606
0	0	0	1.71194	0
0	0	0	2.59348	0.895749
0	0	0	1.3591	0
0	0	0	2.43888	0
0	0	0	2.24483	0
0	0	0	1.94266	0
0	0	0	1.91947	0
0	0	0	1.23657	0
0	0	0	1.11833	0
0	0	0	2.22261	0
1.20205	0	0	1.21265	0
0	0	0	0.956103	1.52788
0	0	0	2.03068	0
0	0	0	0	0
0	0	0	0	0
0	0	0	0	0
0	0	0	0.919422	0
0	0	0	1.9567	0
0	0	0	1.71	1.47659
0	0	0	0	0
0	0	0	0	0
0	0	0	1.78471	0
0	0	0	3.51868	0
0	0	0	0	0
0	0	0	0.75317	1.5502
0	0	0	0	0
0	0	0	0	0
0	0	0	0	0
0	0	1.11538	0	0.756635
0	0	0	0	0.933146
0	0	0	1.14465	0
0	0	0	0	0
0	0	0	0	0.930394
0	0	0	0	0.934083
0	0	0	1.9846	0
0	0	0	0	0
0	0	0	1.9587	0
0	0	0	0	0
0	0	0	2.4078	0
0	0	0	1.05171	1.47388
0	0	0	0	1.61968
0	0	0	0	0
0	0	0	1.05744	0
0	0	0	0.897339	0
0	0	0	1.96536	0
0	0	0	0	1.13075
0	0	0	0	0
0	0	0	0	0
0	0	0	0	0
0	0	0	1.82611	0
0	0	0	0	0
0	0	0	1.80352	0
0	0	0	0	0
0	0	0	0	1.94655
0	0	0	2.76342	0
0	0	0	1.68702	1.85813
0	0	0	2.48651	0
0	0	0	2.76963	0
0	0	0	2.6949	0
0	0	0	1.76038	0
0	0	0	0	0
0	0	0	2.27833	1.35283
0	0	0	1.70043	0
0	0	0	0	0
0	0	0	0.956695	0
0	0	0	0	0
0	0	0	0	0
0	0	0	1.93236	0
0	0	0	3.27927	0
1.26358	0	0	0	0
0	0	0	0	0
0	0	0	0	0
0	0	0	1.3943	0
0	0	0	1.90489	0
0	0	0	1.63272	0
0	0	0	2.06869	0.651558
0	0	0	0	0
0	0	0	0	0
0	0	0.720963	2.01207	0
0	0	0	1.44566	1.44454
0	0	0	2.6356	0
0	0	0	0	1.22152
0	0	0	1.06585	0
0	0	0	0	0
0	0	0	2.51122	1.08682
0	0	0	1.69242	0
0	0	0	2.85808	0
0	0	0	0	1.56295
0	0	0	1.97697	0
0	0	0	1.85988	0
0	0	0	0	1.15788
0	0	0	1.49694	0
0	0	0	0	0
0	0	0	0	0.775802
0	0	0	1.02841	0
0	0	0	0	0
0	0	0	0	0
1.61029	0	0	0	0
0	0	0	0	1.24773
0	0	0	0	0
0	0	0	0.92554	0
0	0	0	1.97403	0
0	0	0	0	0
0	0	0	0	1.10967
0	0	0	2.32797	0
0	0	0	0	1.44055
0	0	0	0	0
0	0	0	0	0
0	0	0	0.608417	1.22248
0	0	0	0	0
0	0	0	0	0
0	0	0	1.07327	0
0	0	0	0.935398	0
0	0	0	0	0
0	0	0	2.20383	0
0	0	0	0	0
0	0	0	2.67106	0
0	0	0	0	0
0	0	0	1.63704	0
0	0	0	0	0
0	0	0	1.46276	0
0	0	0	0	0
0	0	0	0	0
0	0	0	2.41238	0
0	0	0	1.98872	0
0.425395	0	0	0	0
0	0	0	0	0.766062
0	0	0	0	0
1.09741	0	0	0	1.96089
0	0	0	1.65068	0
0	0	0	2.54097	0
0	0	0	1.94625	0
0	0	0	2.26624	0
0	0	0	2.32069	0
0	0	0	0.711225	0
0	0	0	0	0
0	0	0	2.34478	0
0	0	0	0	0
0	0	0	0	0
0	0	0	2.86541	0
0	0	0	0	0.686318
0	0	0.777641	0	0
0	0	0	0	0
0	0	0	0	0
0	0	0	0	0.700733
0	0	0	0	0
0	0	0	0	0.922059
0	0	0	0	0
0	0	0	0	0
0	0	0	0.894764	0
0	0	0.811625	2.2048	0
0	0	0	1.03469	0
0	0	0	1.61635	0
0	0	0	0	0
0	0	0	0	1.48932
0	0	0	2.07612	1.1387
0	0	0	0	0
0	0	0	0	0
0	0	0	0	0
0	0	0	0	0
0	0	0	0	0
0	0	0	2.34421	2.00964
0	0	0	0	0
0	0	0	0	0
1.08054	0	0	0	0
0	0	0	1.08235	0
0	0	0.71075	2.07765	0.811556
0	0	0	1.00522	1.09536
0	0	0	0	0.677331
0	0	0	1.10411	0
0	0	0	2.0962	0
0	0	0	0	0
0	0	0	2.55772	0
0	0	0	0	0
0	0	0	0	1.07747
0	0	2.13567	0	0.84829
0	0	0	1.17701	1.76974
0	0	0	0	1.16679
2.48643	0	0	0	0
0	0	1.08734	0	0
0	0	0	0	0.951493
0	0	0	0	0.693998
0	0	0	0	0
0	0	0.571181	0	0
0	0	0	0	0.725882
0	0	0	0	0
0	0	0	0	0.605568
0	0	0	1.59066	0
0	0	0	0	0
0	0	0	0	0
0	0	0	1.58232	0
0	0	0	0	0.960661
0	0	0	0	0.607465
0	0	0	0.951103	0
0	0	0	0	0
0	0	0	0	0
0	0	0	1.56176	0
0	0	1.11836	1.6744	0.948866
0	0	0	2.64752	1.30474
0	0	0	0	1.33406
0	0	0	2.07811	0
0	0	0	0.873421	0
1.00522	0	0	2.37459	0
0	0	0	0	2.43698
0	0	0	2.04076	0
0	0	0	0	0.790185
0	1.34655	0	0	0
0	0	0	2.73123	0
0	0	0	1.48178	0
0	0	0	2.40677	1.18847
0	0	0	0	0
0	0	0	0	0
0	0	0	2.32003	0
0	0	0	0	0
0	0	0	0	0
0	0	0	0	0
0	1.87702	0	0	0
0	0	0	0	0
0	0	0	0	0
0	0	0	0	0
0	0	0	0	0
0	0	0	0	0
0	0	0	1.39134	0.691153
0	0	0	0	0
0	0	0	0	0
0	0	0	1.78019	1.16375
0	0	0	0	0
0	0	0	1.50267	2.01639
0	0	0	1.41086	0
0	0	0	0	0
0	0	0	1.97849	0
0	0	0	0	0.752339
0	0	0	0	0.695455
0	0	0	0	0
0	0	0	2.10028	0
0	0	0	2.54056	0
1.6483	0	0	1.99697	0.712758
0	0	0	2.20186	0
0	0	0	0	0
0	0	0	0	0
0	0	0	0	1.24593
0	0	0	0	0.99824
0	0	0	1.6424	0
0	0	0	1.96106	0
0	0	0	1.52318	0
0	0	0	0.870667	1.11233
0	0	0	0	0.715792
0	0	0	2.95876	0.808645
0	0	0	0	0
0	0	0	1.24338	1.13303
0	0	0.857913	1.18452	0
0	0	0	0	0
0	0	0	2.4363	0
0	0	0	1.45907	0
0	0	0	1.06423	0
0	0	0	3.00937	0
0	0	0	0	0
0	0	0	0	0
0	0	0	1.13884	0
0	0	0	0	0
0	0	0	0	0
0	0	0	0.819852	0
0	0	0	1.30739	0.64105
0	0	0	1.0499	0
0	0	0	0	0.765078
0	0	0	0	0
0	0	0	1.69702	0
0	0	0	1.005	0
1.59707	0	0	1.43035	1.13963
0	0	0	1.33262	0
0	0	0	0	0
0	0	0	0	0
1.12334	0	0	0	0
0	0	0	1.60307	0
0	0	0	2.18768	0
0	0	0	0	0.819781
0	0	0	0	0
0	0	0	0	0
0	0	0	0	0
0	0	0	1.04473	0
0	0	0	2.42581	0
0	0	0	0	0
0	0	0	0	0.927013
0	0	0	1.77841	0
0	0	0	0	0.528725
0	0	0	2.43175	0
0	0	0	0	0
0	0	0	1.09238	0
0	0	0	0	0
0	0	0	2.28836	0
0	2.0337	0	0	0
0	0	0	2.26675	0
0	0	0	2.01912	0
0	0	0	0	2.40291
0	0	0	1.82038	0
0	0	0	0	0.506674
0	0	0	0	0.876275
0	0	0	0.954331	1.49252
0	0	0	0	0
0	0	0	0	0
0	0	0	0	0.798966
0	0	0	1.36493	0
0	0	0	0	0
0	0	0	0	0
0	0	0	1.4964	0
0	0	0	0	0
0	0	0	0	1.3476
0	0	0	2.56011	0.781026
0	0	0	1.29851	0.679579
0	0	0	1.89951	0
0	0	0	0	0
0.953155	0	0	0	0
0	0	0	0	0
0	0	0	0	0
0	0	0	0	0
0	0	0	1.42277	1.19687
0	0	0	0	0
0	0	0	2.20168	0
0	0	0	2.05348	0
0	0	0	1.51455	0.536125
0	0	0	0	1.4831
0	0	0	0	0
0	0	0	0	0
0	0	0	0	0
0	0	0	0	0
0	0	0	1.46891	0
0	0	0	0	0.667798
0	0	0	1.29388	0
0	0	0	2.21921	0
0	0	0	0	0
0	0	0	0	0
0	0	0	0	0
0	0	0	1.42565	0
0	0	0	1.69002	0
0	0	0	0	0
0	0	0	0	0
0	0	0.620692	0	0
0		0	0	0
0		0	0	0
0		0	0	0
0		0	1.1767	0
0		0	2.22619	0
0		0	0	0
0		0.629	0	0
0		0	2.65588	0
0		0	2.65679	0
0		0	1.13582	0
0		0	0	0
0		0	1.50703	0
0		0	0	0
0		0	0	0
0		0	0	0
0		0	0	0
0		0	1.25995	0
0		0	0	0
0		0	0.85028	0
0		0	0	0
0		0	0.923613	0
0		0	2.68875	0
0		0	1.41912	0
0		0	0	0.887471
0		0	1.53937	0
0		0	0	0
0		0	0.909387	0
0		0	2.98508	0
0		0	1.25563	0
0		0	1.49842	0
0		0	0	0
0		0	0	0
0		0	2.56865	0
0		0	0	0
0		0	0	0
0		0	0	0
0		0	1.60481	0
0		0	0	0
0		0	1.19743	0
0		0	1.55642	0
0		0	1.9362	0
0		0	2.29662	0
0		0	0	0
0		0	1.10736	0
0		0	2.36126	0
0		0	1.11777	0
0		0	1.42469	0
0		0	0	0
0		0	0	0
0		0	0.936245	0
0		0	1.00193	0
0		0	0	0
0		0	2.23583	0
0		0	1.86254	0
0		0	0	0.837588
0		0	2.28004	0
0		0.809544	0.960462	0
0		0	2.17427	0
0		0	0	0
0.850664		0	0	0
0		0	0	0
0		0	0	0
0		0	1.1581	0
0		0	0	0
0		0	0	0
0		0	2.78629	0
0		0	0	0
0		0	0	0
0		0	1.92382	0
0.612453		0	2.15633	0
0		0	0	0
0		0	2.73228	0
0		0	2.05973	0
0		0	0	0
1.05068		0	0.973493	0
0		0	2.72635	0
0		0	1.33819	0
0		0	0	0
0		0	0	0
0		0	2.05269	0
0		0	0	1.14217
0		0	2.18069	0
0		0	0	0
0		0	0	0
0		0	0	0
0		0	1.47981	0
0		0	1.78005	0
0		0	0	0
0		0	0	0
1.25384		0	2.67742	0
0		0	1.77157	0
0		0	2.80178	0
0		0	0	0
0		0	0	1.68415
0		0	2.60937	0
0		0	0	0
0		0	1.4363	0
0		0	2.03703	0
0		0	0	0
0		0	2.00286	0
0		0	0	0
0		0	2.14827	0
0		0	0	0
0		0	0	0
0		0	1.44023	0
0		0	0	0
0		0	1.65512	0
0		0	0.960263	0
0		0	1.73647	0
0		0	0	0.900796
0		0	0	0
0		0	3.40442	0
0		0	1.05695	0
0		0	0	0
0		0	0	0
0		0	1.54254	0
0		0	1.28643	0
0		0	0	0
0		1.67504	0	0
0		0	0	0
0		0	0	0
0		0	0	0
0		0	2.03993	0
0		0	0	0
0		0	0	0
0		0	0	0
0		0	2.79663	0
0		0	0	0
0		0	2.80895	0
0		0	0	0
0		0	0	0
0		0	2.05893	0
0		0	1.84718	0
0		0	0	0
0		0	1.88433	0
0		0	1.14831	0
0		0.964161	0	0
0		0	0	0
0		0	0	0
0		0	0.98386	0
0		0	1.86294	0
0		0	1.00128	0
0		0	0	0
0		0.932305	0	0
0		0	0	0
0		0	0	1.23182
0		0	0	0.846195
0		0	0	0
0		0	1.31183	0
0		0	0	0
1.60323		0	0	0
0		0.966981	0	0
0		0	0	0
0		0	1.86172	1.41305
0		0	0	0
0		0	2.23632	0
0		0	1.91436	0
0		0	1.70299	0
0		0	1.96624	0
0		0	1.25062	0
0		0	0	0
0		0	0	0
0		0	0	0
0		0	2.8495	0
0		0	0	0
0		0	1.96132	0
0		0	1.70667	0
0		0	0	0
0		0	0.848825	0
0		0	0	0
0		0	1.37192	0
0		0	0	0
0		0	0	0
0		0	1.78265	0
0		0	0	0
0		0	1.0142	0
0		0	1.47304	0
0		0	1.22695	0
0		0	0	0
0		0	1.06212	0
0		0	1.15511	1.31501
0		0	0	0
0		0	0	0
0		0	0	0
0		0	3.10871	0
0		0	0	0
0		0	2.75818	0
0		0	0	0
0		0	0	0
0		0	0	0
0		0	0	0
0		0	0	0
0		0	1.23579	0
1.55127		0	1.39956	0
0		0	0	0
0		0	1.22203	0
0		0	0	0
0		0	0	0
0		0	1.83174	0
0		0	2.13847	0
0		0	1.64915	0
0		0	0	0
0		0	0	0
0		0	0	0
0		0	2.29061	0
0		0	2.30462	0
0		0	0	0
0		0	2.09683	0
0		0	1.11874	0
0		0	1.6558	0
0		0	0	0
0		0	0	0
0		0	0	0
0		0	0	0
0		0	1.87468	0
0		0	0	0
0		0	0	0
0		0	1.47785	0
0		0	1.45755	0
0		0	0	0.694625
0		0	0.87562	0
0		0	0	0
0		0	0	0
0		0	1.68487	0
0		0	1.24956	0
0		0	0	0
0		0	1.21548	0
0		0	0	0
0		0	0	0
0.955905		0	0	0
0		0	0	0
0		0	0	0
0		0	0	0
0		0	0	0
0		0	0	0
0		0	1.8366	0
0		0	0	0
0		0	0	0
0		0	1.52304	0
0		0	0.751687	0
0		0	2.40842	0
0		0	1.5424	0
0		0	0	0
0		0	2.49544	0
0		0	0	0
0		0	1.24956	0
0		0	1.99172	0
0		0	1.2634	0
0		0	0	0
0		0	0	0
0		0	1.01712	0
0		0	1.83779	0
0		0	0	0
0		0	0	0
0		0	0	0
0		0	0	0
0		0	1.97421	0
0		0	1.46429	1.9947
0		0	0	0
0		0	0	0
0		0	0	0
0		0	2.37636	0
0		0	0	0
0		0	0	0
0		0	1.56639	0
0		0	2.42798	0
0		0	0	0
0		0	0	0
0		0	0	0.78199
0		0	1.21715	0
0		0	1.21916	0
0		0	0.999866	0
0		0	0	0
0		0	0	0
0		0	1.04905	0
0		0	0	0
0		0	0.89017	0
0		0	1.50181	0
0		0	0	0
0		0	0	0
0		0	0	0
0		0	0	0
0		0	0	0
0		0	1.07037	0
0		0	1.88338	0
0		0	1.58772	0
0		0	0	0
0		0	2.29509	0
0		0	0	0
0		0	1.29292	0
0		0	1.03844	0
0		0	0	0
0		0.678286	0.870102	0
0		0	0	0
0		0	0	0
0		0	0	0
0		0	0	0
0		0	0	0
0		0	0	0
0		0	0.837217	0
0		0	1.16854	0
0		0	1.19614	0
0		0	1.4464	0
0		0	0	0
0		0	0	0
0		0	3.07072	0
0		0	0	0
0		0	2.50232	0
0		0	1.14406	0
0		0	0	0
0		0	0	0
0		0	0	0
0		0	3.31255	0
0		0	2.38347	0
0		0	1.40003	0
0		0	0	0
0		0	0	0
0		0	2.12833	0
0		0	0	0
0		0	1.42027	0
0		0	1.51055	0
0		0	1.46929	0
0		0	0	0
0		0	2.646	0
0		0	0	0
0		0	0.96106	0
0		0	1.01622	0
0		0	2.10914	0
0		0	0	0
0		0	0	0
0		0	1.57666	0
0		0	1.80338	0
0		0	2.59528	0
0		0	3.09444	0
0		0	1.15975	0
0		0	0	0
0		0	0	0
0		0	0	0
0		0	0.914106	0
0		0	2.26856	0
0		0	0	0
0		0	0	0
0		0	0	0
0		0	0.957386	0
0		0	0	0
0		0	0	0
0		0	0	0
0		0	0	0
0		0	1.28606	0
0		0	0	0
0		0	0	0
0		0	1.29369	0
0		0	0	0
0		0	0	0
0		0	0	0
0		0	1.01802	0
0		0	0	0
0		0	1.62974	0
0		1.03939	1.48139	0
0		0	1.04953	0
0		0	0	0
0		0	0	0
0		0	0	0
0		0	2.45284	0
1.51041		0	0.930069	0
1.00963		0	0	0
0		0	0	0
0		0	0	0
0		0	1.78306	0
0		0	1.05609	0
0		0	0	0
0		0	0	0
0		0	0	0
0		0	0	0
0		0	1.16869	0
0		0	1.71168	0
0		0	1.89842	0
0		0	0.95443	0
0		0	2.3805	0
0		0	1.68362	0
0		0	0	0
0		0	0	0
0		0	0	0
0		0	0	0
0		0	0.983546	0
0		0	1.03317	0
0		0	1.94535	0
0		0	2.21763	0
0		0	1.87644	0
0		0	0	0
0		0	0	0
0		0	0	0
0		0	1.36602	0
0		0	1.76384	0
0		0	0	0
0		0	2.88364	0
0		0	1.58524	0
0		0	0	0
0		0	2.05697	0
0		0	0	0
0		0	1.86448	0
0		0	1.93773	0
0		0	1.98006	0
0		0	1.10088	0
0		0	1.92545	0
0		0	1.8119	0
0		0	3.09042	0
0		0	0	0
0		0	3.2533	0
0		0	1.72463	0
0		0	0	0
0		0	0	0
0		0	1.75847	0
0		0	0	0
0		0	0	0
0		0	0.851203	0
0		0	0	0
0		0	3.17039	0
0		0	2.44752	0
0		0	0	0
0		0	0	0
0		0	0	0
0		0	1.54269	0
0		0	2.75541	0
0		0	1.4464	0
0		0	0	0
0		0	0	0
0		0	0	0
0		0	0	0
0		0	3.02854	0
0		0	1.74793	0
0		0	2.12437	0
0		0	2.62576	0
0		0	0	0
0		0	0	0
0		1.18808	1.00215	0
0		0	0	0
0		0	0	0
0		0	0	2.41628
0		0	0.92729	0
0		0	0	0
0		0.659664	1.12153	0
0		0	0	0
0		0	0	0
1.28625		0	1.00963	0
0		0	0	0
0		0	0	0
0		0	0	0
0		0	0	0
0		0	0	0
0		0	0	0
0		0	2.35873	0
0		0	0	0
0		0	1.34173	0
0		0	2.29141	0
0		0	0	0
0		0	2.24332	0
0		0	0	0
0.897081		0	0	0
0		0	2.16091	0
0		0	2.43751	0
0		0	0	0
0		0	0	0
0		0	0	0
0		0	1.81376	0
0		0	0	0
0		0	0	0
0		0	0	0
0		0	1.32914	0
0		0	0	0
0		0	1.6635	0
0		0	0	0
0		0	2.58286	0
0		0	0	0
0		0	0	0
0		0	0	0
0		0	2.36383	0
0		0	2.313	0
0		0	0	0
0		0	1.68112	0
0		0	0	0
0		0	0	0
0		0	0	0
0		0	0	0
0		0	1.54153	0
0		0	0	0
0		0	0	0
0		0	0	0
0		0	0	0
0		0	1.5267	0
0		0	2.21903	0
0		0	0	0
0		0	3.25171	0
0		0	0	0
0		0	1.02853	0
0		0	0	0
0		0	0	0
0		0	0	0
0		0	0	0
0		0	0	0
0		0	0	0
0		0	0	0
0		0	1.16186	0
0		0	2.16722	0
0		0	0	0
0		0	0	0
0		0	0.997808	0
0		0	0	0
0		0	0	0
0		0	0	0
0		0	0	0
0		0	0	0
0		0	2.19851	0
0		0	1.52585	0
0		0	0	0
0		0	0	0
0		0	1.02991	0
0		0	0	0
0		0	0	0
0		0	1.01645	0
0		0	0	0
0		0	0	0
0		0	0	0
0		0	0	0
0		0	3.33149	0
0		0	0.915541	0
0		0	0.979166	0
0		0	1.15893	0
0		0	0	0
0		0	0	0
0		0	0.899669	0
0		0	2.1047	0
0		0	0	0
0		0	1.71335	0
0		0	0	0
0		0	0	0
0		0	0	0
0		0	0.902971	0
0		0	2.64262	0
0		0	0	0
0		0	0	0
0		0	2.56893	0
0		0	0	0.586226
0		0	1.04354	0
0		0	0	0
0		0	0	0
0		0	0	0
0		0	2.28148	0
0		0	0	0
0		0	0	0
0		0	0	0
0		0	1.93081	0
0		0	0	0
0		0	1.76098	0
0		0	0	0
0		0	0	0
0		0	2.84012	0
0		0	0	0
0		0	0.928863	0
0		0	2.08574	0
0		0	1.91864	0
0		0	0	0
0		0	0	0
0		0	0	0
0		0	0	0
1.18342		0	0	0
0		1.51927	2.14117	0
0		0	0	0
0		0	0	0
0		0	1.27018	0
0		0	1.27424	0
0		0	0	0
0		0	0.917884	0.444789
0		0	0	0
0		0	0	0
0		0	0	0
0		0	0	0
0		0	0	0
0		0	0	0
0		0	0	0
0		0	0	0
0		0	0	0
0		0	0	1.02691
0		0	0	0
0		0	0	0
0		0	0	0
0		0	1.96564	0
0		0	0	0
0		0	0	0
0		0	0.940983	0
0		0	0	0.598693
0		0	1.44827	0
0		0	2.00134	0
0		0	0	0
0		0	0	0
0		0	0	0
0		0	1.50077	0
0		0	0	0
0		0	0.642883	0
0		0	0	0
0		0	0	0
0		0	0	0
0		0	0	0
0		0	0	0
0		0	0.918607	0
0		0.723113	2.94211	0
0		0	0	0
0		0	0	0
0		0	1.06823	0
0		0	0	0
0		0	2.13042	0
0		0	0	0
0		0	1.39544	0
0		0	0	0
0		0	0	0
0		0	0	0
0		0	0	0
0		0	2.59793	0
0		0	0	0
0		0	1.00248	0
0		0	0	0
0		0	0	0
0		0	0	0
0		0	0	0
0		0	0	0
0		0	2.01855	1.06138
0		0	0	0
0		0	0	0
0		0	0	0
0		0	1.84388	0
0		0	2.09451	0
0		0	0	0
0		0	0	0
0		0	0	0
0		0	1.11226	0
0		0	0	0
0		0	1.03903	0
0		0	1.39567	0
0		0	1.21833	0
0		0	0.994039	0
0		0	0	0
0		0	0.496476	0
0		0	2.14161	0
0		0	1.09383	0
0		0	0	0
0		0	0	0
0		0	0	0
0		0	0	0
0		0	0	0
0		0	0	0
0		0	1.88765	0
0		0	1.19614	0
0		0	0	0
0		0	0	0
0		0	1.11089	0
0		0	0	0
0		0	0	0
0		0	2.05418	0
0		0	0	0
0		0	0.98871	0
0		0	0	0
		0	0	0
		0	0	0
		0	0	0
		0	0.949254	0
		0	2.1028	0
		0	0	0
		0	1.39842	0
		0	0	0
		0	0	0
		0	0	0
		0	2.25013	0
		0	0.879643	0
		0	1.64223	0
		0	0	0
		0	0	0
		0	0	0
		0	0	0.602709
		0	0	0
		0	0	0
		0	0	0
		0	0	0
		1.30084	1.72261	0
		0	0	0
		0	0	0
		0	0	0
		0	0	0
		0	1.91206	0.635153
		0	1.17701	0
		0	0	0
		0	1.41235	0
		0	2.33251	0
		0	0	0
		0	0	0
		0	0	0
		0	1.0015	0
		0	2.78874	0
		0	0	0
		0	0	0
		0	0	0
		0	2.07877	0
		0	0	0
		0	0	0
		0	0	0
		0	2.79738	0
		0	0	0
		0	0	0
		0	0	0
		0	1.22934	0
		0	1.56894	0
		0	1.88362	0
		0	0.848595	0
		0	1.12643	0
		0	0	0
		0	0	0
		0	1.13582	0
		0.468852	0	0
		0	1.2072	0
		0	0	0
		0	0	0
		0	0	0
		0	0	0
		0	0	0
		0	0	0
		0	0	0
		0	0	0
		0	0	0
		0	3.1699	0
		0	0	0
		0	0	0
		0	2.66715	0
		0	0	0
		0	0.989028	0
		0	0	0
		0	0	0
		0	0	0
		0	0	0
		0	0	0
		0	1.12041	0
		0	1.0599	0
		0	1.68702	0
		0	3.07464	0
		0	0	0
		0	0	0
		0	0	0
		0	0	0
		0	1.48508	0
		0	1.65546	0
		0	0	0
		0	0	0
		0	0	0
		0	0	0
		0	0	0
		0	0	0
		0	0	0
		0	0	0
		0	1.99361	0
		0	1.26068	0
		0	0	0
		0	0	0
		0	1.12083	0
		0	0	0
		0	0	0
		0	0	0
		0	0	0
		0	0	0
		0	0	0
		0	0	1.26413
		0	0.838258	0
		0	2.03082	1.05622
		0	0	0
		0	1.64627	0
		0	0	0
		0	0	0
		0	2.60745	0
		0	0	0
		0	0	0
		0	0	0
		0	0	0
		0	0	0
		0	0	0
		0	2.7094	0
		0	0	0
		0	0.893995	0
		0	0	0
		0	0	0
		0	0	0
		0	0.95443	0
		0	0	0
		0	1.09715	0
		0	0	0
		0	2.62663	0
		0	0	0
		0	0	0
		0	0	0
		0	0	0
		0	0	0
		0	0.826952	0
		0	0	0
		1.02691	1.07696	0
		0	0	0
		0	0	0
		0	0	0
		0	0	0
		0	0	0
		0	0	0
		0	0	0
		0	0	0
		0	0	0
		0	0	0
		0	0	0
		0	0	0
		0	1.74526	0
		0	1.5406	0
		0	0	0
		0	0	0
		0	0	0
		0	1.52272	0
		0	0	0
		0	0	0
		0	0	0
		0	0	0
		0	1.19357	0
		0	0.740236	0
		0	0	0
		0	0	0
		0	0	0
		0	0	0
		0	2.57136	0
		0	0	0
		0	0.93324	0
		0	0	0
		0	0	0
		0	0.820919	0
		0	0	0
		0	1.39111	0
		0	0	0
		0	0	0
		0	0	0
		0	1.91584	0
		0	1.17115	0
		0	0	0
		0	0	0
		0	0	0
		0	0	0
		0	1.88931	0
		0	1.05965	0
		0	0	0
		0	1.90217	2.0909
		0	1.44454	0
		0	1.65034	0
		0	2.56587	0
		0	2.06914	0
		0	1.84658	0
		0	0	0
		0	0	0
		0	0	0
		0	0	0
		0	0	0
		0	0	0
		0	2.30321	0
		0	0	0
		0	1.83314	0
		0	0	0
		0	0	0
		0	0	0
		0	0	1.04366
		0	0	0
		0	0	0
		0	1.31891	0
		0	0	0
		0	0	0
		0	0	0
		0	0	0
		0	0	0
		0	0	0
		0	0	0
		0	0	0.868493
		0	1.87546	0
		0	1.00314	0
		0	1.81541	0
		0	0	0
		0	0	0
		0	1.18689	0
		0	3.30199	0
		0	0	0
		0	0.725387	0
		0	1.04378	0
		0	0	0
		0	0.873096	0
		0	2.90634	1.22763
		0	2.35381	0
		0	0	0
		0	0	0
		0	0	0
		0	1.31402	0
		0	2.41365	0
		0	0	0
		0	0	0
		0	0	0
		0	1.82023	0
		0	0	0
		0	0	0
		0	0	0
		0	0	0
		0	0	0
		0	0	1.25205
		0	1.95124	0
		0	0	0
		0	0	0
		0	0	0
		0	0	0
		0	0.92343	0
		0	0.931465	0
		0	1.57408	0
		0	0	0
		0	0	0.705315
		0	1.5424	0
		0	0	0
		0	0	0
		0	0	0
		0	0	0
		0	2.37798	0
		0	0	0
		0	0	0
		0	0	0
		0	1.16216	0
		0	0	0
		0	0	0
		0	0	0
		0	0	0
		0	2.06839	0
		0	0	0
		0	1.13196	0
		0	1.59597	0
		0	1.11267	0
		0	0	0
		0	0.87693	0
		0	0	0
		0	0	0
		0	0	0
		0	0	0
		0	0	0
		0	2.09589	0
		0	1.27387	0
		0	0	0
		0	1.78705	0
		0	0.995866	0
		0	0
		0	1.49078
		0	0
		0	2.7061
		0	1.74266
		0	0
		0	2.55292
		0	0
		0	0.95159
		2.00231	0
		0	0
		0	0
		0	0
		0	0.761166
		0	0
		0	0
		0	1.06336
		0	2.53511
		0	0
		0	0
		0	0
		0	0
		0	0
		0	1.96488
		0	0
		0	0
		0	0
		0	1.04485
		0	0
		0	0
		0	1.71709
		0	0
		0	0
		0	1.21055
		0	0
		0	0
		0	0
		0	2.36318
		0	0
		0	0
		0	1.66097
		0	0
		0	0
		0	0
		0	0
		0	1.10048
		0	0
		0	0
		0	1.37966
		0	0
		0	2.77988
		0	1.00467
		0	0
		0	0
		0	0
		0	0
		0	0
		0	0
		0	0
		0.429027	0
		0	0
		0	0
		0	0
		0	0
		0	0
		0	1.76799
		0	0
		0	2.49903
		0	0
		0	2.80156
		0.340908	0
		0	0
		0	0
		0	0
		0	0
		0	0
		0	1.3023
		0	0
		0	1.12447
		0	1.63233
		0	0
		0	0
		0	0
		0	1.35824
		0	0
		0	0
		0	0.514695
		0	0
		0	0
		0	0
		0	0.847603
		0	0
		0	0
		0	1.30103
		0	1.30415
		0	0
		0	0
		0	0
		0.480536	0
		0	1.60085
		0	0
		0	1.39157
		0	0
		0	0
		0	1.83712
		0	0
		0	1.12615
		0	0
		0	1.28634
		0	0
		0	0
		0	1.05353
		0	0
		0	0
		0	0
		0	0
		0	0
		0	1.86432
		0	0.9919
		0	0
		0	0
		0	0
		0	0
		0	0
		0	0
		0	0
		0	0
		0	2.64236
		0	0
		0	0
		0	0
		0	0
		0	1.55039
		0	2.61025
		0	0
		0	1.53208
		0	0.973596
		0	0
		0	0
		0	0.88924
		0	0
		0	0
		0	2.09318
		0	0
		0	0
		0	1.23312
		0	1.63543
		0	0
		0	0
		0	2.49351
		0	1.63971
		0	1.76371
		0	0
		0	1.36493
		0	1.00819
		1.30171	3.4281
		0	1.03044
		0	0
		0	1.39134
		0	0.794284
		0	2.01629
		0	0
		0	0
		0	1.19198
		0	0
		0	0
		0	0
		0	1.4283
		0	0
		0	0
		0	0
		0	0
		0	2.90225
		0	0
		0	0
		0	0
		0	0.80906
		0	0
		0	0
		0	0
		0	0
		0	0
		0	0
		0	0
		0	0
		0	0.998024
		0	1.51857
		0	0.577727
		0	2.05774
		0	0
		0	0
		0	0
		0	0
		0	0
		0	0
		0	0
		0	0
		0	1.53479
		0	0
		0	0
		0	0
		0	2.56156
		0	1.22068
		0	0
		0	1.20967
		0	0
		0	0
		0	0
		0	0
		0	0
		0	0
		0	0
		0	0
		0	1.60976
		0	0.524665
		0	0
		0	0
		0	0
		0	1.14217
		0	0.940793
		0	0
		0	0
		0	0
		0	0
		0	0.834183
		0
		0
		0
		1.16035
		0
		0
		0
		0
		0
		0
		0
		0
		0
		0
		0
		0
		0
		0
		0
		0
		0
		0
		0
		0
		0
		0
		0
		0
		0
		0
		0
		0
		0
		0
		0
		0
		0
		0
		0
		0
		0
		0
		0
		0
		0
		0
		0
		0
		0
		0
		0
		0
		0
		0
		0
		0
		0
		0
		0
		0
		0
		0
		0
		0
		0
		0
		0
		0
		0
		0
		0
		0
		0
		0
		0
		0
		0
		0
		0.445414
		0
		0
		0
		0
		0
		0
		0
		0
		0
		0
		0
		0
		0
		0
		0
		0
		0
		0
		0
		0
		0
		0
		0
		0
		0
		0
		0
		0
		0
		0
		0
		0
		0
		0
		0
		0
		0
		0
		0
		0
		0
		0
		0
		0
		0
		0
		0
		0
		0
		0
		0
		0
		0
		0
		0
		0
		0
		0
		0
		0
		0
		0
		0
		0
		0
		0
		0
		0
		0
		0
		0
		0
		0
		0
		1.8691
		0
		0
		0
		0
		0
		0
		0
		0
		0
		0
		0
		0
		0
		0
		0
		0
		0
		0
		0
		0
		0
		0
		0
		0
		0
		0
		0
		0
		0
		0
		0
		0
		0
		0
		0
		2.30511
		0
		0
		0
		0
		0
		0
		0
		0
		0
		0
		0
		0
		0
		0
		0
		0
		0
		0
		0.752635
		0
		0
		0
		0
		0
		0
		0
		0
		0
		0
		0
		0
		0
		0.883622
		0
		0
		0
		0
		0
		0
		0
		0
		0
		0
		0
		0
		0
		0
		0
		0
		0
		0
		0
		0
		0
		0
		0
		0
		0
		0
		0
		0
		0
		0
		0
		0
		0
		0
		0
		0
		0
		0
		0
		0
		0
		0
		0
		0
		0
		0
		0
		0
		0
		0
		0
		0
		0
		0
		0
		0
		0
		0
		0
		0
		0
		0
		0
		0
		0
		0
		0
		0
		0
		0
		0
		0
		0
		0
		0
		0
		0
		0
		0
		0
		0
		0
		0
		0
		0
		0
		0
		0
		0
		0
		0
		0
		0
		0
		0
		0
		0
		0
		0
		0
		0
		0
		0
		0
		0
		0
		0
		0
		0
		0
		0
		0
		0
		0
		0
		0
		0
		0
		0
		0
		0
		0
		0
		0
		0
		0
		0
		0
		0
		0
		0
		0
		0
		0
		0
		0
		0
		0
		0
		0
		0
		0
		0
		0
		0
		0
		0
		0
		0
		0
		0
		0
		0
		0
		0
[truncated: 4 more rows]
