# Supplementary material for: Differential roles of FOXC2 in the trabecular meshwork and Schlemm’s canal in glaucomatous pathology
Source: Life Sci Alliance. 2023 Jul 6;6(9):e202201721. doi: 10.26508/lsa.202201721 (PMC10326420; doi:10.26508/lsa.202201721)
Supplement: Supplementary file 18 [file LSA-2022-01721_SdataFS5.4.xlsx]

## Sheet: Chad
Characterization of trabecular meshwork clusters
TM-1	TM-2	TM-3	Uveal	Fibroblasts
0	0	0	0	0
0	0	1.1907	0	0
0	0	1.48972	0	0
0	0	0	0	0
0	0	0	0	0
0	0	1.99899	0	0
0	1.53009	0	0	0
0	0	0	2.35659	0
0	0	0.883039	0	0
0	0	0	0	0
0	0	0	0	0
0	0	0.566066	0	0
0	0	0.866491	0	0
0	0	3.84677	0	0
0	0	0	0	0
0	0	0.769031	0	0
0	0	0	0	0
0	0	0	0	0
0	0	0	0	0
0	0	0	0	0
0	0	0	0	0
0.977301	0	2.16482	0	0
0	0	0	0	0
0	0	0	0	0
0	0	0	0	0
0	0	0	0	0
0	0	1.32679	0	0
0	0	0	0	0
0	0	0.805072	0	0
0	0	0	0	0
0	0	0	0	0
0	0	0	0	0
0	0	0.625908	0	0
0	0	0	0	0
0	0	0	0	0
0	1.1098	1.00008	0	0
0	0	0	1.00974	0
0	0	0	0	0
0	0	0	0	0
0	0	3.35184	0	0
0	0	0	0	0
0	0	0	0	0
0	0	0	0	0
0	0	0	0	0
0	0	0	1.33509	0
0	0	1.3353	0	0
0	0	0	0	0
0	0	0	0	0
0	0	1.5467	0	0
0	0	0	0	0
0	0	0	0	0
0	0	0	0	0
0	0	1.83616	0	0
0	0	0	0	0
1.60561	0	1.31791	0	0
0	0	0	0	0
0	0	1.9401	0	0
0	0	3.48736	0	0
0	0	0.939177	0	0
0	0	0.862357	0	0
0	0	0	0	0
0	0	0	0	0
0	0	0	0	0
0	0	0	0	0
0	0	0	0	0
0	0	0	0	0
0	0	0.80768	0	0
0	0	2.43724	0	0
0	0	0	0	0
0	0	0	0	0
0	0	0	0	0
0	0	0	0.647147	0
0	0	1.65432	0	0
1.27221	0	0	1.04521	0
0	0	0	0	0
0	0	1.06535	0	0
0	0	0	0	0
0	0	0	0	0
0	0	0	0	0
0	0	0.768535	0	0
0	0	0	0	0
0	0	0	0	0
0	0	0	0	0
0	0	1.06175	0	0
0	0	0	0	0
0	0	0	0	0
0	0	0	0	0
0	0	0	0	0
0	0	0	0	0
0	0	0	0	0
0	0	0	0	0
0	0	0	0	0
0	0	0	0	0
0	0	0	0	0
0	0	0	0	0
0	0	3.02056	0	0
0	0	0	0	0
0	0	0	0	0
0	0	0	0	0
0	0	0	0	0
0	0	1.08215	0	0
0	0	0	0	0
0	0	0.848442	0	0
0	0	0	0	0
0	0	0	0	0
0	0	3.36701	0	0
0	0	1.03644	0	0
0	1.65666	0	0	0
0	0	2.46941	0	0
0	0	0.867851	0	0
0	0	0	0	0
0	0	0	0	0
0	0	0	0	0
0	0	0	0	0
0	1.02668	0.959716	0	0
0	0	1.60413	0	0
0	0	2.02044	0	0
0	0	1.34152	0	0
0	0	0	0	0
0	0	0	0	0
0	0	0	0	0
0	0	0	0	0
0	0	0	0	0
0	0	0	0	0
0	0	2.15667	0	0
0	0	0	0	0
0	0	1.08093	0	0
0	0	0.709804	0	0
0	0	0	0	0
0	0	0	0	0
0	0	0	0	0
0	0	0	0	0
0	0	0	0	0
0	0	0	0	0
0.937851	0	0	0	0
0	0	0	0	0
0	0	0	0	0
1.22746	0	1.77109	0	0
0	0	0	0	0
0	1.05014	2.32596	0	0
0	0	0	0	0
0	0	0.766555	0	0
0	0	1.99304	0	0
0	0	0	0	0
0	0	0.935022	0	0
0	0	1.63173	0	0
0	0	0	0	0
0	0	0	0	0
1.12195	0	0	0	0
0	0	0	0	0
0	0	0	0	0
0	0	0.828911	0	0
0	0	0	0	0
0	0	1.88409	0	0
0	0	0	0	0
0	0	0	0	0
1.11089	0	0	0	0
1.33026	0	0	0	0
0	0	0	0	0
0	0	0	0	0
0	0	0	1.93426	0
0	0	0	0	0
0	0	0	0	0
0	0	3.78319	0	0
0.98871	0	0	0	0
0	0	0	0	0
0.846461	0	0	0	0
0	0	0	0	0
0	0	0	0	0
0	0	0.943755	0	0
0	0	0	0	0
0	0	0	0	0
0	0	0	0	0
0	0	1.4286	1.28473	0
0	0	0	0	0
0	0	0	0	0
0	0	0	0	0
0	0	0	0	0
0	0	0	0	0
0	0	2.92625	0	0
0	0	0	0	0
0	0	0	0	0
0.844186	0	0	0	0
0	0	0	0	0
0	0	0	0	0
0	0	0	0	0
0	0	0	0	0
0	0	0	0	0
0	0	0	0	0
0	0	0	0	0
1.68738	0	0	0	0
2.56292	0	0	0	0
0	0	0	0	0
1.498	0	0	0	0
0	0	0	0	0
0	0	0	0	0
0	0	0	0	0
0	0	0	0	0
0	0	1.04785	0	0
0	0	0	0	0
0	0	0	0	0
0	0	0	0	0
0	0	0	0	0
0	0	0	0	0
0	0	0	0	0
0	0	0	0	0
0	0	0	0	0
0	0	0	0	0
0	0	0	1.7358	0
0	0	1.60864	0	0
0	0	0	0	0
0	0	0	0	0
0	0	0	0	0
0	0	0.875457	0	0
0	0	0	0	0
0	0	0	0	0
0	0	1.78698	0	0
0	0	0	0	0
0	0	0	0	0
0	0	0	0	0
0	0	3.59463	0	0
0	0	0	0	0
0	0	0	0	0
0	0	0	0	0
0	0	3.04352	0	0
0	0	0	0	0
0	0	0	0	0
0	0	0	0	0
0	0	1.09928	0	0
0	0	0	0	0
0	0	0	0	0
0	0	0	0	0
0	0	0	0	0
1.54981	0	1.06107	0	0
0	0	0	0	0
0	0	0	0	0
0	0	0	0	0
0	0	0	0	0
0	0	0	0	0
0	0	0	0	0
0	0	0	0	0
0	0	0	0	0
0	0	0	0	0
0	0	1.43035	0	0
0	0	0	0	0
0	0	0	0	0
0	0	0	0	0
0	0	0	0	0
0	0	1.55294	0	0
0	0	0	0	0
0	0	0	0	0
0	0	1.37139	0	0
0	0	0	0	0
0	0	1.50276	0	0
1.85608	0	0	0	0
0	0	0	0	0
0	0	0	0	0
0	0	0.69849	0	0
0	0	0	0	0
0	0	0.856546	0	0
2.32173	0	0	0	0
0	0	0	0	0
0	1.06785	0	0	0
0	0	0	0	0
0	0	1.28776	0	0
0	0	0	0	0
0	0	0.917523	0	0
0	0	0	0	0
1.07709	0	0	0	0
0	0	0	0	0
0	0	0	0	2.52792
0	0	0	0	0
0	0	0	0	0
0	0	1.18784	0	0
0	0	0	0	0
0	0	0	0	0
0	0	3.12438	0	0
0	0	0	0	0
0	0	0	0	0
0	0	1.58355	0	0
0	0	0	0	0
0	0	0	0	0
0	0	0	0	0
0	0	1.3878	0	0
0	0	2.01714	0	0
0	0	0	0	0
1.75928	0	1.71075	0	0
0	0	1.01791	0	0
0	0	0	0	0
0	0	0	0	0
0	0	0	0	0
0	0.969615	3.13549	0	0
0	0	0	0	0
0	0	0	0	0
0	0	0	0	0
0	0	0	0	0
0	0	0	0	0
0	0	0	0	0
0	0	2.85055	0	0
0	0	0.942128	0	0
0	0	0	0	0
2.36263	0	0	0.940032	0
0	0	0	0	0
0	0	0	0	0
0	0	0	0	0
0	0	0	1.1351	0
1.17007	0	3.09494	0	0
0	0	0	0	0
0	0	0	0	0
0	0	0.794683	0	0
0	0	0	0	0
0	1.29234	0	0	0
0	0	0	0	0
0	0	2.99007	0	0
0	0	0.775992	0	0
0	0	0	0	0
1.48191	0	0	0	0
0	1.51096	0	0	0
0	0	0	0	0
0	0	0	0	0
0	0	2.01855	0	0
0	0	0	0	0
0	0	0	0	0
0	0	0	0	0
0	0	0	0	0
0	0	1.41628	0	3.66203
0	0	3.27186	1.23157	0
0	0	3.88572	0	0
0	0	2.58358	0	0
0	0	0	0	0
0	0	0	0	0
0	0	0	0	0
0	0	0	0	0
0	0	0	0	0
0	0	0	0	0
0	0	1.85487	0	0
0	0	0	0	0
0	0	1.43924	0	0
0	0	2.22202	0	0
0	0	3.70369	0	0
0	0	0	0	0
0	0	1.89314	1.20164	0
0	0	0	0	0
0	0	2.19509	0	0
0	0	3.05272	0	0
0	0	0	0	0
0	0	1.26086	0	0
0	0	0	0	0
1.73666	0	0	0	0
0	0	0	0	0
0	0	0.83529	0	0
0	0	3.13344	0	0
0	1.04821	0	0	0
0	0	0	0	0
0	0	0.931745	0	0
0	0	0	2.07223	0
0	0	0	0	0
0	0	0	0	0
0	0	0	0	0
0	0	0	0	0
0	0	0	0	0
0	0	0	0	0
0	0	1.90684	0	0
0	0	0	0	0
0	0	0	0	0
0	0	2.74513	0	0
0	0	0	0	0
0	0	1.66652	0	0
0	0	0	1.65752	0
0	0	0	0	0
0	0	0	0	0
0	0	0	0	0
0	0	0	0	0
0	0	0.961958	0	0
0	0	0	0	0
0	0	0	0	0
1.01848	0	1.33685	0	0
1.02703	0	2.91147	0	0
0	0	0	0	0
0	0	0	0	0
0	0	0	0	0
0	0	0	0	0
0	0	0	0	0
0	0	0	0	0
0	0	0	0	0
0	0	0.922333	0	0
0	0	0	1.94638	0
0	0	0	0	0
2.3444	0	0	0	0
0	0	0	0	0
0	0	0	0	0
0	0	0	0	0
0	0	2.26956	0	0
0	0	0	0	0
0	0	0	0	0
0	0	0	0	0
0	0	0	0	0
0	0	0	0	0
0	0	0	0	0
1.23553	0	0	0	0
0	0	0	0	0
0	0	0	0	0
0	0	0	0	0
0	0	0	0	0
0	0	0	0	0
0	0	1.44906	2.07979	0
0	1.80183	0	0	0
0	0	0	0	0
0	0	0	0	0
0	0	0	0	0
1.52225	0	0	0	0
0	0	2.51769	0	0
0	0	0	0	0
0	1.74891	0	0	0
1.77122	0	0	0	0
0	0	0	0	0
0	0	1.34539	0	0
0	0	3.16567	0	0
0	0	0	0	0
0	0	0	0	0
0	0	0	0	0
0	0	0	0	0
0	0	2.23389	0	0
0.930813	0	0	0	0
0	0	0	0	0
0	0	2.83206	0	0
0	0	0	0	0
0	0	0	0	0
0	0	0	0	0
0	0	0	0	0
0	0	0	0	0
0	0	0	0	0
0	0	0	0.802822	0
0	0	0	0	0
0	0	0	0	0
0	0	0	0	0
0	0	0.845853	0	0
0	0	0	0	0
0	0	0	0	0
0	0	0	1.54908	0
0	0	0	0	0
0	0	0	0	0
0	0	0	0	0
0	0	1.01656	0	0
0	0	1.09476	0	0
1.10967	0	1.47421	0	0
0	0	0	0	0
0		0	1.12559	0
0		0	0	0
1.12841		0	0	0
0		0	0	0
0		0	0	0
0		0	0	0
0		0	0	0
0		2.16448	0	0
0		0	0	0
0		0	0	0
0		0	0	0
0		0	0	0
1.52262		0.64314	1.61732	0
0		3.64079	0	0
0		2.12586	0	0
0		0.941842	0	0
0		0	0	0
0		0	0	0
0		0	0	0
0		0	0	0
0		1.11874	0	0
0		2.66333	0	0
0		0.874315	0	0
1.82712		0	0	0
0		0	0	0
0		0	0	0
0		0	0	0
0		0	0	0
0		0	0	0
0		0	0	0
0		0	0	0
0		2.003	0	0
0		0	0	0
0		1.69363	0	0
0		0	0	0
0		0	0	0
1.10035		0	0	0
0		1.36602	0	0
0.972879		0.924437	0	0
0		0	0	0
0		0	0	0
0		0.481622	0	0
0		0	0	0
0		1.15096	0	0
0		0	0	0
0		1.30768	0	0
0		0	0	0
0		0	0	0
0		0	0	0
0		0	0	0
0		0	0	0
0		0	0	0
0		0	0	0
0		0	0	0
0		0	0	0
0		0	0	0
0		0	0	0
0		0	0	0
0		0	0	0
0		0	0	0
0.694801		2.68393	0	0
0		4.06077	0	0
0		0	0	0
0		0	0	0
0		0	0	0
0		0	0	0
0		0.878654	0	0
0		0	0	0
0		0	0	0
0		0	0	0
0		2.18575	0	0
0		0	0	0
0		0	0	0
1.94461		1.63704	0	0
0.657416		0	0	0
0.903407		1.33778	0	0
0		3.15485	0	0
0		0	0	0
0		0	0	0
0		0	0	1.01825
0		1.95219	0	0
0		0	0	0
1.19357		0	0	0
0		0	0	0
0		0	0	0
1.94403		0	0	2.11608
0		0	0	0
0		0	0	0
0		0	0	0
0		1.00533	0	0
0		0	0	0
0.594915		0	0	0
1.52108		0	0	0
0		2.06492	0	0
0		0	0	0
0		0	0	0
1.92733		0	0	0
0		0.462123	0	0
0		0	0	0
0		0.933146	0	0
0		0	0	0
0		0	0	0
0		0	0	0
0		0	0	0
0		2.77192	0	0
0		2.19403	0	0
0		0	0	0
0		0	0	0
0.791173		0	0	0
0		0	0	0
1.54908		0.854835	0	0
0		1.78747	0	0
0		0	0	0
0		0	0	0
0		0	0	0
0		0	0	0
0		0	0	0
0		0.891696	0	0
1.59676		0	0	0
0		0	0	0
0		0	0	0
0		0.758863	0	0
0		0.973083	0	0
0		0	0	0
0		0	2.02895	0
0		0	0	0
0		0	0	0
0		0	0	0
0		0	0	0
0.998836		0	0	0
0		3.89818	0	0
0		0	0	0
0		0	0	0
0		0	0	0
0		0	0	0
0		0	0	0
0		0	0	0
0		0	0	0
0		0	0	0
0		0	0	0
0		0	0	0
0		0	0	0
0		0	0	0
0		0.932305	0	0
0		2.14616	0	0
0		0	0	0
0		0	0	0
0		1.02761	0	0
0		0	0	0
0		1.0191	0	0
0		0	0	0
1.20835		0	0	0
0		0	0	0
0		0	0	0
0		0	0	0
0		0	0	0
0		0.96106	0	0
0		0	0	0
0		3.03694	0	0
0		2.85345	0	0
0		3.56786	0	0
0		0.853363	0	0
0		0	0	0
0		0	0	1.03915
0		3.65568	0	0
0		0	0	0
0		0	0	0
0		0	0	0
0		0	0	0
0		0	0	0
0		0	0	0
0		0	0	0
0		0	0	0
0		0	0	0
0		0	1.13281	0
0		0	0	0
0		0	0	0
0		1.56384	0	0
0		4.34515	0	0
0		0	0	0
0		2.65088	0	0
0		0	0	0
0		0	0	0
0		0	0	0
0		0	0	0
0		2.40612	1.25869	0
0		0	0	0
0		0	0	0
0		0.749502	0	0
0		0	0	0
0		1.06324	0	0
0		0	0	0
0		0	0	0
0		0	0	0
0		3.83388	0	0
0		1.90181	0	0
0		0	0	0
0		1.36305	0	0
0		0	0	0
0		3.17072	0	0
0		0	0	0
0		0	0	0
0		3.14997	0	0
1.84426		0	1.07024	0
0		0	0	0
0		0.632578	0	0
0		0	0.913748	0
0		0	0	0
0		2.5209	0	0
0		0	0	0
0		1.96642	0	0
0		0	0	0
0		0	0	0
0		0	0	0
0		0	0	0
0		0	0	0
0		0	0	0
0		0	0	0
0		0	0	0
0		0	0	0
0		0	0	0
0		0	0	0.888734
0		0	0	0
0		0	0	0
2.16176		1.26113	0	0
0		0	0	0
0		1.77076	0	0
0		0	0	0
0		0.887219	0	0
0		0	0	0
0		1.88267	0	0
0		0	0	0
0		0	0	0
0		0	0	0
0		0	0	0
0		0	0	0
0		0	0	0
0		0	0	0
0		0.784896	0	0
0		0	0	0
0		0	0	0
0		0	0	0
0		0	0	0
0		0	0	0
0		0	2.17496	0
0		0	0	0
0		0	0	0
0		0	0	0
0		0	0	0
0		0	0.932398	0
0		1.49932	0	0
1.9528		0	0	0
0		0	0	0
0		0	0	0
0		0	0	0
0		0.857952	0	0
0		0	0	0
0		3.37263	0.979166	0
0		0	0	0
0		0	0	0
0		1.30523	0	0
0		0	1.77203	0
0		0	0	0
0		0	0	0
0		2.98579	0	0
0		3.09995	0	0
0		0	0	0
0		1.94027	0	0
0		3.01418	0	0
0		0	0	0
0		0	0	0
0		0	0	0
0		0	0	0
0		0.911606	0	0
0		0	0	0
0		0	0	0
0		2.01629	0	0
0		0	0	0
0		0.779745	0	0
0		0	0	0
0		2.11665	0	0
0		0	0	0
0		2.5587	0	0
0		0	1.07036	2.2104
0		0	0	0
0		0	0	0
0		2.1679	0	0
0		0	0	0
0		0	0	0
0		0	0	0
0		0	0	0
0		0	0	0
0		0	0	0
0		0	0	0
0		0.8982	0	0
0		0	0	0
0		0	0	0
0		3.30662	0	0
0		0	0	0
0		0	0	0
0		0	0	0
0		0	0	0
0		1.48666	0	0
0		0	0	0
0		0	0	0
0		0	0	0
0		3.00174	0	0
0		0	0	0
0		0.999432	0	0
0		2.38586	0	0
0		1.31233	0	0
0		0	0	0
0		0	0	0
0		0	0	0
0		0	0	0
0		0	0	0
0		0	0	0
0		0.871071	0	0
0		0.924437	0	0
0		1.01521	0	0
0		0	0	0
0		0	0	0
0		1.02714	0	0
0		0.836475	0	0
0		0	0	0
0		0	0	0
0		0	0	0
0		0	0	0
0		0	0	0
0		0	0	0
0		1.47123	0	0
0		0	0	0
0		0	0	0
0		0	0	0
0		0	0	0
0		0.956398	0	0
0		0	0	0
0		0	0	0
0		0	0	0
0		0	0	0
0		0	0.87399	0
0		0.851356	0	0
0		0	0	0
0		1.51316	0	0
0		0	0	0
0		0	0	0
0		0	0	0
0		2.5456	0	1.13927
0		0	0	0
0		0	0	0
0		0.885961	0	0
0		0	0	0
0		0	0	0
0		0	0	0
0		0	0	0
0		0	0	0
0		0	0	0
0		0	0	0
0		0	0	0
0		0	0	0
0		0	0	0
0		0	0	0
0		0	0	0
0		0	0	0
0		3.47434	0	0
0		0	0	0
0		0	0	0
0		0	0	0
0		2.01432	0	0
1.22118		0	0	0
0		0	0	3.05474
0		0	0	0
1.27073		0	0	0
0		0	0	0
0		0	0	0
0		0	0	0
0		0	0	0
1.84493		0	0	0
0		1.72299	0	0
0		0	0	0
0		0	0	0
1.0937		0	0	0
0		0	0	0
0		0	0	0
0		0	0.983546	0
0		2.5761	0	0
0		0	0	0
0		0	0	0
0		0	0	0
0		1.59697	0	0
1.64492		0	0	1.64881
0		0	0	0
0		0	0	0
0		0	0	0
0		0	0	0
0		0	0	0
0		0	0	0
0		3.07257	0	0
0		0	0	0
0		0	0	0
0		0	0	0
0		0	0	0
0		0	0	0
0		0	0	0
0		0	0	0
0		0.789397	0	0
0		3.18569	0	0
0		0	0	0
0		0	0	0
0		2.60646	0	0
0		0	0	0
0		2.30203	0	0
0		0	0	0
0		0	0	0
1.96818		0	0	0
0		0	0	0
0		0	0	0
0		0	0	0
0		0.593859	0	0
0		1.59739	0	0
0		0	0	0
0		0	0	0
0		0	0	0
0		0	0	0
0		0	0	0
0		1.8755	0	0
0		0	0	0
0		0	0	0
0		0	0	0
0		0	0	0
0		0	0	0
0		0	0	0
0		0	0	0
0		0	0	0
0		0	0	0
0		0	0	0
0		0	0	0
0		1.00941	0	0
0		0	0	0
0		0	0	0
0.984595		0	0	0
0		0	0	0
0		0	1.10317	0
0		1.54052	0	0
0		0	0	0
0		3.10907	2.27246	0
0		0.796417	0	0
0		0.988975	0	0
0		0	0	0
0		0	0	0
0		0	0	0
0		1.08728	0	0
0		0	0	0
0		1.64526	0	1.64256
0		0	0	0
1.2804		0	0	0
1.38738		0	0	0
0		0	0	0
0		0	0	0
0		0	0	0
0		0	0	0
0		0	0	0
0		0	0	0
0		0.96106	0	0
0		0	0	0
0		0	0	0
0		0	0	0
0		0	0	0
0		0	0	0
0		0	0	0
0		0	0	0
1.17438		0.817885	0	0
0		2.71645	0	0
0		0	0	0
0		0	0	1.496
0		1.99734	0	0
0		0	0	0
0		0	0	0
0		0	0	0
0		1.3318	0	0
0		0	0	0
0		0	0	0
0		0	0	0
0		0	0	0
0.742336		0	0	0
1.25431		0	0	0
0		0	0.966072	0
0		0	0	0
0		0	0	0
0		0	0	0
0		0	0	0
0		0	2.47284	0
0		0	0	0
0		0	0	0
0		1.1146	0	0
0		0	0	0
0		2.13271	0	0
0		1.60529	0	0
0		0	0	0
0		0	0	0
0		0.857483	0	0
0		0	0	0
0		1.21448	0	2.51434
0		0	0	0
0		0	0	0
0		0	0	0
0		0	0	0
0		0	0	0
0		0	0	0
1.64763		0	0	0
0		0	0	0
0		1.04665	2.02752	0
0		1.35974	0	0
0		2.54746	0	0
0		1.31084	0	0
0		1.63721	0	0
0		1.24338	0	0
0		1.77528	1.0528	0
0		0	0	0
0		0	0	0
0		0	0	0
0		0	0	0
0		0	0.930255	0
0		0	0	0
0		0	0	0
0		0	0	0
0		0	0	0
1.00632		2.88456	0	0
0		0	0	0
0		2.63853	0	0
0		0	0	0
0		0	0	0
0		1.39853	0	0
0		2.12235	0	0
0		1.58155	0	0
0		0	0	0
0		1.01712	0	0
0		0	0	0
0		0	0	0
1.4702		0	2.33898	0
0		0.672224	0	0
0		0	0	0
0		0	0	0
0		2.81355	0	0
0		0	0	0
0		0	0	0
0		1.61922	0	0
0		3.30588	0	0
0		0	0	0.800112
0		2.28683	0	0
0		2.90737	0	0
0		0	0	0
0		0	0	0
0		2.55478	0	0
0.964261		0	0	0
0		1.67952	0	0
0		0	0	0
0		0	0	0
0		1.38021	0	0
0		0	0	0
0		0	0	0
0		0	0	0
1.26276		0	0	0
0		0	0	0
0		0	1.13424	0
0		0	0	0
0		0	0	0
0		2.67429	0	0
0		0	0	0
0		0	0	0
0		2.53698	0	0
0		0	0	0
0		0	0	0
0		0	0	0
0		0.966375	0	0
0		0	0	0
0		0	0	0
0		0	0	0
0		0	0	0
0		0	0	0
0		0	0	0
0		3.36498	0	0
0		0	0	0
0		0	0	0
0		0	0	0
1.07939		0	0	0
0		0	0	0
0		0	2.19203	0
0		0	0	0
0		0	0	0
0		0.479456	1.73416	0
0		0	0	0
0		0	0	0
0		0	0	0
0		0	0	0
0		0	0	0
0		0	0	0
0		0	0	0
0		0	0	0
0		0	0	0
0		0	0	0
0		2.2852	0	0
0		1.11336	0	0
0		0	0	0
0		0.988498	0	0
0		0	0	0
0		0	0	0
0		0	0	0
0.924346		0	0	0
0		0	0	0
0		0	0	0
0		0	0	0
0		0	0	0
0		1.0681	0	0
0		0	0	0
0		0	0	0
0		0	0.693898	0
0		0	0	0
0		0	0	0
0		0	0	0
0		0	1.6646	0
0		0	0	0
0		0	0	0
0		1.31661	0	0
0		0	0	0
0		2.35883	0	0
0		2.37434	0	0
0		0	0	0
0		0	0	0
0		0	0	0
0		0	0	0
0		3.13657	0	0
0.63813		1.00084	0	0
0		0	0	0
0		0	0	0
0		0	0	0
0		0	0	0
0		0	0	0
0		0	0	0
0		0	0	0
0		1.64742	0	0
0		0	0.496476	0
0		1.52515	0	0
0		0	0	0
0		0	0	0
0		0	1.09443	0
0		0	0	0
0		1.53336	0	0
0		0	0	0
0		0	0	0
0		0	0	0
0		1.4147	0	0
0		0	0	0
0		0	0	0
0		0	0	0
0		3.01344	0	0
0		1.75087	0.611564	0
0		0	0	0
0		0	0	0
0		0	0	0
0		0	0	0
		1.61878	1.9518	0
		0	0	0
		0	0	0
		0.579034	0	0
		0	0	0
		0	0	0
		0	0	0
		0	0	0
		0	1.55377	0
		0	0	0
		0	0	0
		0	0	0
		0	0	0
		0	0	0
		0	0	0
		0	0	1.61555
		0	0	0
		0	0	0
		0	0	0
		0	0	0
		0	0	0
		0	0	0
		0	0	0
		1.13324	0	0
		1.06277	0	0
		0	0	0
		0	0	0
		0	0	0
		0	0	0
		0	0	0
		0	0	0
		0	0	0
		0	0	0
		3.70065	0	0
		0	0	0
		0	0	0
		0	0	0
		0	0	0
		0	0	0
		1.13039	0	0
		1.01949	0	2.5639
		0	0	0
		3.5169	0	0
		0	0	0
		1.62487	0	0
		0	1.33468	0
		0	0	0
		2.69448	0	0
		0	0	0
		0	0	0
		0	0	0
		0	0	0
		0	0	0
		0	0	0
		2.23077	0	0
		0	0	0
		0	0	1.27909
		0	0	0
		1.43306	0	0
		0	1.56161	0
		1.39933	0	0
		0.849667	1.19006	0
		1.39043	0	0
		0	0	0
		0	0	0
		0	0	0
		3.06898	0	0
		2.03255	0	0
		0	0	0
		0	0	0
		0	0	0
		0	0	0
		0	0	0.973083
		0	0	0
		0	0	0
		0	0	0
		0	0	0
		0	0	0
		0	1.0599	0
		1.50276	0	0
		0	0	0
		0	0	0
		0	0	0
		0	0	0
		1.05183	0	0
		0	0	0
		0	1.13711	0
		0.975548	0	0
		0	0	0
		1.43517	0	0
		0	0	0
		3.02248	0	0
		0	0	0
		0	0	0
		0	0	0
		0	0	0
		0	0	0
		0	0	0
		0	0	0
		1.9097	0	0
		0	0	0
		0	0	0
		0.649235	0	0
		0	0	0
		0	0	0
		0	0	0
		1.19118	0	0
		0	0	0
		1.17099	0	0
		2.03824	2.8171	0
		0	0	0
		0	0	0
		0	0	0
		0	0	0
		0	0	0
		0.886296	0	0
		0	0	0
		2.72866	0	0
		0	0	0
		0	0	0
		0	0	0
		0	0	0
		0	0	0
		0	0	0
		0	0	0
		0	0	0
		0	0	0
		0	0	0
		0	0	0
		1.07074	0	0
		0	0	0
		2.25789	0	0
		1.34414	0	0
		0	0	0
		0	0	0
		0	0	0
		0	0.826952	0
		2.75847	0	0
		0	0	0
		0	0	0
		0	0	0
		0	0.484094	0
		0	0	0
		0	0	0
		0	0	0
		0	0	0
		0	0	0
		0	0	0
		0	0	0
		2.85185	0	0
		0	0	0
		3.8509	0	0
		0	0	0
		0	1.15101	0
		0	0	0
		0	0	0
		0	0	0
		3.39027	0	0
		0	0	0
		0	0	0
		0	0	0
		0	0	0
		1.61965	0	0
		0	0	0
		1.30768	0	0
		2.6407	0	0
		0	0	0
		0	0	0
		0	0	0
		0	0	0
		0	0	0
		1.47746	0	0
		0	0	0
		3.01455	1.47447	0
		0	0	0
		1.11847	0	0
		1.27517	0	0
		0	0	0
		0	0	0
		1.41991	0	0
		0	0	0
		0	0	0
		0	0	0
		0	0	0
		1.39532	0	0
		0	0	0
		0	0	1.26962
		0	0	0
		0	0	0
		0	0	0
		1.81872	0	0.970989
		0	0	0
		0	0	0
		0	0	0
		1.47877	0	0
		0	0	0
		0	0	0
		1.73442	0	0
		1.27928	0	0
		0	0	0
		0	0	0
		0	1.28833	0
		0.944235	0	0
		0	0	0
		0	0	0
		0	0	0
		0	0	0
		0	0	0
		0	0	0
		0	0	0
		0	0	0
		1.52188	0	0
		0	0	0
		0	0	0
		0.929883	1.58432	0
		0.827241	0	0
		0	0	0
		0	0	0
		0	0	0
		0	1.48819	0
		0	0	0
		0	0	0
		0	0	0
		2.32879	0	0
		0	1.26971	0
		0	0	0
		0	0	0
		1.86371	0	0
		0	0	0
		3.05256	0	0
		0	0	0
		0	0	0
		0	0	0
		0	0	0
		0	0	0
		0	0	0
		0	0	0
		0	0	0
		3.76365	0	0
		0	0	0
		0	0	0
		0	0	0
		0	0	0
		0	0	2.78879
		0	0	0
		0	0	0
		0	0	0
		0	0.991687	0
		1.18626	0	0
		1.9594	0	0
		0	0	0
		0	0	0
		0	0	0
		0.531168	0	0
		0	0	0
		0	0	0
		0	0	0
		0	0	0
		0	0	0
		2.35393	0	0
		0	0	0
		0	0	0
		0	0	0
		1.32153	0	0
		0	0	0
		1.9478	0	0
		0	0	0
		1.81706	0	0
		0	0	0
		0	0	0
		0	0	0
		2.07551	0	0
		0	0	0
		1.118	0	0
		0	0	0
		2.47497	0	0
		0	0	0
		1.32761	0	0
		1.8447	0	0
		1.33695	0	0
		0	0	0
		0	1.12055	0
		0	0	0
		0	0	0
		2.44331	0	0
		1.43679	0	0
		0	0	0
		0	0
		2.34791	0
		0	0
		0	0
		0	0
		0	0
		0	0
		0	0
		0	0
		0	0
		0	0.970022
		0	0
		1.0572	0
		0	0
		0	0
		0.916441	0
		0	0
		0	0
		0.886045	1.05891
		0	0
		0	0
		0	0
		0	0
		0	0
		0	0
		0	0
		0	0
		2.0879	0
		0	0
		0	0
		0	0
		0	0
		0	0
		0	0
		0	0
		1.5626	0
		0	0
		0.812182	0
		0	0
		0	0
		0	0
		0	0
		0	0
		0	0.789988
		0	0
		0	0
		0	0
		0	0
		0	0
		0	0
		0	0
		0.81274	0
		0	0
		1.95211	0
		0	0
		0	0
		0	0
		0	0
		0	0
		0	0
		2.69013	0.647581
		0	0
		0	0
		0	0
		2.17106	0
		0	0
		2.8582	1.55598
		0	0
		0	0.874641
		2.05645	0
		0	0
		0	0
		0	0
		0	0
		0	0
		0	1.39888
		0	0
		0	1.33098
		0	0
		0	0
		0	0
		1.63206	0
		1.34592	0
		0.941746	0
		0	0
		0	0
		0	0
		0	0
		0.860542	0
		0	0
		0	0
		0	0
		0	0
		0	0
		0.991544	0
		0	0
		0.831611	0
		0.737068	0
		0	0
		1.64144	0
		1.5411	1.29812
		0	0
		0	0
		0	0
		0	0
		0	0
		0	0
		0	0
		0	0
		0.84517	0
		0	0
		0	0
		0	0
		0.934177	0
		0	0
		0	0
		0	0
		0	0
		0	0
		0	0
		0	0
		0	0
		0	0
		0	0
		0	0.762567
		0	0
		0	0
		1.6889	0
		0	0
		0	0
		0	0
		0	0
		0	0
		0	0
		0	0
		0	0
		3.38813	0
		1.87375	0
		0	0.653808
		1.30337	0
		0	0
		1.94666	0
		0	0
		2.24063	0
		0	0
		0	0
		1.90724	0
		0	0
		0.804867	0
		0	0
		0	0
		2.71498	0
		0	0
		0	0
		0	0
		0	0
		0	0
		0	0
		0	0
		0	0
		0	0
		0	1.42854
		0	0
		0	0
		1.05609	0
		0	0
		0	0
		0	0
		2.23198	0
		0	0
		0	0
		0	0
		0.81093	0
		0	0
		0	0
		0	0
		2.1811	0
		2.00498	0
		0	0
		0	0
		0	0
		0	0
		0	0
		0	0
		0	0
		0	0
		0	0
		0	0
		0	0
		0	0
		1.17639	0
		0	0
		0	0
		0	0
		0	0
		0	0
		0	0
		0	0
		0	0
		0	0
		1.77528	0
		3.53696	0
		2.36168	0
		2.95081	0
		1.20802	0
		0.931838	0.848442
		0	0
		0	0
		0	0
		0	0
		0	0
		0	0
		0	0
		1.16862	0
		1.16292	0
		0	0
		1.96325	0
		0	0
		0	0
		0	0
		0	0
		0	0
		0	1.39933
		0	0
		0	0
		0
		0
		0
		0
		0.798428
		0
		2.46884
		0
		1.69197
		0
		0
		1.55347
		0.812322
		0
		0
		0
		1.19502
		3.2203
		0
		0
		0
		0
		0
		0
		1.17453
		2.87746
		0
		0
		0
		0
		1.37866
		0
		2.2284
		1.74705
		0
		0.893398
		0
		0
		0
		0
		0.892972
		2.47282
		0
		0
		0
		0
		0
		0
		0
		1.94078
		0
		0
		0
		0
		0
		0
		0
		0
		0
		0.825435
		0
		0
		0
		0.96396
		2.68393
		0
		0
		0
		0
		0
		0
		0
		0
		0
		0
		1.59991
		1.50316
		0
		0
		0
		0
		0
		0
		0
		0
		1.86172
		0
		0
		2.21578
		0
		1.35652
		0
		0
		0
		0
		0
		1.31541
		0
		2.85723
		0
		2.41581
		0
		0.916351
		3.55044
		2.5598
		0
		0
		0
		0
		0
		0
		0.976785
		0
		0
		0
		0
		0
		1.19688
		0
		2.1569
		0
		0
		0
		1.41647
		0
		2.10482
		0
		0
		0
		0
		0
		0
		0
		0
		0
		1.29378
		0
		0
		1.87457
		0
		0
		0
		0
		0
		2.56311
		0
		0
		0
		0
		3.11808
		1.77271
		0
		0
		0
		0
		0
		0
		0
		3.50082
		0.802754
		0
		3.35307
		0
		0
		0
		0
		0
		0
		0.936528
		0
		0
		0
		0
		0
		0
		0.768039
		1.74487
		0
		0
		3.65449
		0
		0
		0
		0
		0
		0
		0
		0
		0
		0
		0
		1.88535
		0
		0
		0
		0
		2.39517
		0
		0
		1.70867
		1.01915
		0
		0
		2.88102
		0
		2.88914
		0
		0
		0
		0
		0
		0
		0.976475
		0
		0.993504
		0
		0
		0
		0
		0
		0
		0
		0
		0
		0
		0
		2.13468
		2.51519
		0
		0
		0
		0
		0
		0
		0
		0
		0
		0
		0
		0
		0
		2.62097
		0.99954
		0
		0
		0
		0
		0
		0
		0.688628
		0
		0
		0
		1.30464
		0
		0
		0
		0
		0
		1.30847
		0
		0
		0
		0
		3.02717
		0.668446
		0
		0
		0.801397
		2.75312
		0
		0.777387
		0
		0
		0
		0
		0
		0
		0
		1.20075
		0
		0
		1.89027
		0
		0
		0
		0
		2.57378
		1.13812
		0
		0
		0
		0
		0
		0
		0
		0
		0
		0
		0
		0
		2.51416
		0
		1.11432
		0
		0
		0
		0
		1.00281
		0
		0
		2.08209
		0
		2.40311
		0
		0
		0
		0.965367
		0
		1.41211
		0
		0
		0
		0.76742
		0
		0
		0
		1.32919
		1.7384
		0
		0.57001
		0
		0
		0
		1.46736
		0
		0
		0.765139
		0
		1.89405
		0
		0
		0
		1.05268
		0
		0
		1.50086
		0
		1.80056
		0
		2.3367
		0
		0
		0
		0
		0
		0
		0
		0
		0
		0
		1.20819
		0
		0
		1.0401
		0
		0
		0.829275
		0
		0
		1.40977
		0
		0
		0
		0
		0
		0.951493
		2.06811
[truncated: 4 more rows]

## Sheet: Chil1
Characterization of trabecular meshwork clusters
TM-1	TM-2	TM-3	Uveal	Fibroblasts
0	0	0	0	0
0	0	4.84352	0	0
0	0	2.42547	0	0
1.59538	0	0	0	0
0	0	0	0	0
0	0	4.79859	0	0
0	4.0758	0.814909	0	0
0	0	2.47797	4.15737	0
0	0	3.42696	0.752873	0
0	0	0	0	0
0	0	0	0	0
1.67457	0	0.566066	0	0
0	0	0	0	1.17261
2.1695	0	3.20176	0	0
0	0	0	0	0.892376
0	0.982081	0	0	1.47149
0	1.00303	0.939652	0	2.72159
0	0	0	0	0.944043
0	0	0	0	0
0	0	0.93634	0	0
0	0	0	0	0
4.64199	0	4.9125	0	2.82665
0	0	3.80382	0	0
1.4733	0	1.18689	0	0
0	0	0	0	0
0	0	0	0	1.34676
0	1.1464	4.62562	1.35695	0
0	0	1.90149	0	0
0	0	0.805072	0	4.00066
0	0	1.20737	0	0
0	0	0	0	0
0.9512	0	2.40459	0	0
0	0	1.82771	0	0
0	0	2.00353	0	0
0	0	2.13396	0	0
0	0	2.26099	1.5916	0
0	0	0.559145	0	0
0	0	0.906386	0	3.59444
0	0	0	0	0
0	0	5.35976	0	0
0	0	2.14261	0	3.57603
0	0	1.42781	0	0
0	0	0	0	0
0	0	0	0	0
0	0	0	0.875539	0
0	0	0	0	0
0	0	0	0	0
0	0	0	0	0
0	0	2.26425	0	4.58394
0	1.56804	0	0	0
0	0	0	1.27815	0
0	0	0	0	0
1.19213	0	2.9218	0	0
0	0	2.72964	0	0
0	0	1.62991	0	0
0	0	0.583097	0	0
0	0	1.9401	0	0
0	0	5.87777	0	0.72798
0	0	2.59994	0	0
0	0	0	0	0
0	0	0	0	0
0	0	3.53408	0	3.30787
0	0	0.834183	0	2.37713
0	0	0	0	1.66756
0	0	0	0	0
0	0	0	0	0
0	0	0	0	0
2.11745	1.75048	3.31702	0	0
5.10793	0	1.88583	0.916801	0
0	0	0	0	0
0	0	0	0	0
0	0	0	0	0
0	0	2.3859	0	0
5.0768	0	1.5345	1.04521	0
0	0	0	0	1.61297
0	0	0	0	0
0	2.65805	0	0	0
0	0	2.20808	0	0
0	0	0.956744	0	0
0	2.37702	0	0.631669	0
0	0	0.789725	0	0
0	0	2.33639	0	0
0	0	0	0	2.34421
0	1.05135	1.06175	0	3.415
1.9763	0	0.990515	0.935116	3.78865
0	0	1.56449	0	0
0	0	0	0	0
0.702527	0	2.89801	0	0
0	0	0	1.80692	0
0	0	3.29304	0	0
0.790119	0	0	0	0
0	0	0.71244	0	0
0	0	1.32395	0	0.859756
0.977095	0	0	0	2.25098
2.40378	0	2.1384	0	0
0	0	4.12626	0	1.66079
0	0	0	0	0
0	0	3.01745	0	0
1.74402	0	2.58083	0	0
0	0	0.868172	0	0
0.971448	0	1.36776	0	0
0	0	0	1.82038	0
2.64737	0	3.36923	0	0
0	0	0.745173	0	0.614979
0	0	0.92485	0	0
0	0	4.5366	0	0
1.64537	0	0	0	0
0	0	0	0	0
0	0	1.15155	0	0
0	0	0	0	0
4.09223	0	3.94102	0	0
0	0	0	0	0
0	0	1.08325	0	0
0	0.861804	0	0	0
0	0	0.338426	0	1.32052
0	0	0	0	0.737865
0	0	4.14544	0	0
0	0	0	0	0
0	0	3.63086	0	0
1.26834	0	0	0	0
0	0	1.59888	0	0
3.15033	0	1.20148	0	0.789725
0	1.21933	2.04901	0	0
0	0	0.9919	0	4.31362
0	0	4.93132	0	0
0	0	0	0	3.10462
0	0	4.48451	0	1.28767
0	0	0	0	0
0	0	1.39055	0	0
0	0	0.774854	0	0
0	0	0	0	2.31883
0	0	0	0	0
0	0	2.07734	0	0
0	0	0	0	0
0	0	0	1.17787	0
1.6905	0.469008	0	0	0
0	0	0	0	0
0	0	3.76745	1.1294	0.949934
0	0	0	0	0
0	0	3.35722	0	0
1.47187	0	3.4433	0	2.84668
0	0	4.67297	0	0
0	0	3.04784	0	0
0	0	0	1.56924	0
0	0	0	0	1.95359
0	0	1.63173	0	0
0	0	0	0	0
3.23985	0	1.44624	0.492162	0
0	0	0	0	0
0	0	0	0	0.610601
0	0	1.42649	0	0
0	0	0	0	0
0	0	3.53936	0	0
0	0	2.87588	0	0
0	0	1.85897	0	0
0	0	1.20868	0	0
0	0	0.542834	0	1.7574
3.84809	0	1.19921	0	0
0	0	0	0	0
0	0	0	0	0
0	0	0	1.37611	0
0	0	0	0	1.67757
1.71821	0	0	0	0
0	0	5.59648	0.987439	0
3.33236	0	0.240886	0	1.7069
0.911606	0	0	0	0
2.66122	0	1.17477	0	0
0	0	0	0	0
0	0	0	0	0
0	0	1.74202	0	0
0	0	1.64517	0	1.3596
0	0	2.93436	0	0
0.831685	0	0	0	0
0	0	0.950275	0	0
0	0	3.12149	0	0
0	0	0.685731	0	0
0	0	0.956497	0	0
0	0	0.930813	0	0
0	0	1.40291	0.725057	0
0	0	3.78788	0	0.72156
0	0	0	0	1.2987
0	0	0	3.58153	0
0	0	0	0	2.60005
1.16976	1.08442	0	0	0
1.09173	0	0	0	0
1.75839	0	4.90571	0	0
0	0	0	0	3.26488
1.75469	0	1.74607	0	0
0	0	0	0	0
0	0	0	0	4.05523
3.13664	1.10654	1.03434	0	3.27928
2.56292	0	2.07369	0	0
0	0	0	0	1.43753
1.498	0	0.996836	0	0
1.04833	0	4.06236	0	0
0	1.88279	0.900362	0	0.868012
0	0	0	0	0
0	1.62041	0.965367	0	0
0	0	0	0	2.93255
0	0	2.24107	0	0
0	0	0	0.966173	0
0.904194	0	2.17936	0	0
0	0	0	0	0
0	0	0	0	0
0	0	1.99382	0	0
0	0	3.2086	0	0
0	0	0.896393	0	0
0	0	0	0.891781	0
0	3.08046	0	0.773971	1.63654
0	0	3.04357	0	0.70263
0	0	2.00485	0	0
0	0	0	0	0
0	0	3.46352	0	0
0	0	0.875457	0	0
1.04978	0	2.17191	0	0
0	0	0	0	0
0	0	4.38879	0	0
0	0	0	0	0
0.903757	0	0	0	0
3.03985	0	0	0	0
0	1.46212	5.94894	0	0
1.09331	0	0.523261	0	0
0	0	1.89879	0	0
0	0	2.35744	0	0
0	1.21682	5.24847	0	0
0	0	0	0	0
0	0	0.853208	0	0.89391
0	0	1.4401	0	0
0	0	4.53359	0	1.55069
0	0	1.0878	1.03434	0
0	0	3.82085	0	0
5.2732	0	0	0	1.04869
0	0	1.21157	1.30582	0
3.59045	0	2.89066	1.10926	2.42281
2.6082	0	1.769	0	0
0	0	0	0	1.02807
0	1.56429	0.921786	0	0
0	0	1.29273	0	0
1.608	0	0	0	0
0	0	0.983546	0	0
1.33077	0	1.67575	0	0
0	0	3.8893	0	0
1.46199	0	0.805414	0	1.28881
0	0	3.8182	0	0
0	0	0	0	0
0	0	0	0.840274	0
0	0	0	0	0
0	0	1.48631	1.16028	0
0	0	4.20191	0	0
0	0	1.42553	0	1.94458
0	0	0.968296	0	0
0	0	1.83952	0	0
0	0	0	0	0
0	0	2.07796	0	0
3.1177	0	0	0	0
0	1.11309	0.971244	0	0
0	0	1.14362	0	0
0	0	1.10573	0	0
1.5977	1.45819	0	1.85011	0
0	0	2.57985	0	2.00056
3.95389	0	1.98208	0	0
0	0	2.31698	1.03469	0
0	1.06785	1.05068	0	0
0	0	2.07338	0	0
0	0	2.18313	0	0
0	0	4.15127	0	0
0	0	0	1.45358	0
0	0	0	0	4.36532
0	0	2.44973	0.503055	0.69966
0.566132	0	1.01667	0	0
0	0	0	0	1.19558
0	0	0	0	0
0	0	1.92733	0	0
0	0	0	0	0
0	0	1.03015	0	0
0	0	3.46508	0	0
0	0	4.23908	0	0
0	0	1.47629	0	0
0	0	1.39918	0	0
2.24219	0	1.07709	0	0
0	0	0	0	0
0	0	0	0	0
0	0	0	0	1.4464
1.08312	0	4.9992	0	0
0	3.05538	3.51405	1.01972	0
0.964261	0	0	0	0
2.10565	1.07607	3.92916	0	0
0	0	1.01791	0	0
0	0	0	0	2.2337
0	0	0	0	0
0	0	3.65853	0	0
0.918155	0	5.84064	0.901795	0
0	0	1.71897	0	0
0	0	0.571181	0	0
0	1.55982	2.75798	0	0
0	0	0.892546	0	0
0	0	1.40118	0	0
0	0	0.882707	0	0
0	1.80926	3.29863	0	2.52778
2.75417	0	4.1772	0	0.937189
0	0	0	0	0
4.91018	0	4.84401	0	0
0	0	0	0	0.607465
0	0	0.878654	1.42962	0
0.890593	0	0.818433	0	0
0	0	0	0	0
1.17007	0	3.98369	0	0
0	0	0	0	0
0.699864	1.12223	0	0	0
0.95159	0	4.06123	0.811	0
0	0	0	0	0
0	0	2.07162	0	0
0	0	1.51427	0	0
0	0	4.21702	0	0
0.743781	0	0	0	0
0	1.5014	0	0	0
0	0	0	0	0
0	0	0	0	0
0	0	0.978958	0	2.02549
0	0	1.16141	0	0
0	0	2.64297	1.55436	0
0	0	0	0	3.59474
0	0	1.94625	0	1.91108
0	0	0	0	0
0	0	0.961608	0	0
0	0	2.8707	0	4.90636
1.09265	0	4.71658	0	0
0	0	2.97632	0	0
0	0	4.08424	0	0
0	0	1.40048	0	3.46281
0	0	0	0	1.52599
1.09146	0	0.916666	0	0
0	0	0	0	0
1.41884	0	0	0	0
0	0	4.582	0	0
0	0	2.30106	0	0
0	0	0	0	0
0	0	0	0	0
0	0	3.1327	0	0
2.14533	0	6.01656	0	0
0	2.26646	1.13898	0	3.58636
0	0	3.83127	0	0
0	0	0	0	0
0	0	4.72501	0	2.29542
2.14112	3.89835	2.1047	0	0
0	0	0.799707	0	1.00997
0	0	3.89265	0	0
0	0	0	0	0
4.52426	0	0	0	0
0.920875	0	0	0	2.22239
0	0	2.88877	0	0
0	0	3.53825	0	0
0	0	0	0	0
0	0	1.96237	0	0
0	0	2.69803	0	1.00273
0	0	0	0	0
0	0	1.65392	0	0
0	0	3.84562	0	0
0.905771	0	1.35183	0	0
0	0	3.82632	1.24338	0
0	2.24502	0	0	0
0	0	0.541689	0	0
0	0	3.32317	0	0
0	0	0	0	0
0	0	1.65221	0	1.42914
0	0	3.12895	0	3.74873
2.08767	0	2.37031	0	0
0	0	2.90003	0	0
0	0	1.41024	0	0
1.87961	0	0.762567	0	2.86091
0	0	0	0	0
0.822204	1.29677	0	0	0
0	0	0.790382	0	0
0	0	0	0	0
1.82241	0	0	0	0
0	0	0.962858	0	0
0	0	1.88919	0	0
0	0	3.79458	0	1.05707
0	0	3.54148	0.585027	2.35758
0	0	0.975754	0	0
0	0	1.6283	0	0
0	0	0	3.69909	0
0	0	2.60211	0	3.73632
0	0	0	0	0
0	0	2.33799	0	0.80658
0	0	0	0	0
0	0	1.67828	2.14055	0
0	0	0	0	2.81336
1.12976	0	0	0	0
4.63651	0	0	1.04473	0
1.0676	0	0	0	0
0	0	1.22581	0	0
0	0	4.27166	0	0
0	0	1.37566	0	0
0	0	2.07722	0	0
0	0	0	0	0
0	0.520669	2.58307	0	0
0	0	0	0	0
1.02154	0	0	0	0
0	0	0	0	0
0	0	0	0	0
0	0	0	0	0
0	0	3.17892	0	0
0	0	3.98699	4.4089	0
1.15363	0	1.01645	1.00237	0
3.05974	0	0	3.53408	0
0	0	0	0	0
0	0	1.17461	0	0
2.45853	0	0	0	0
0.51024	0	1.59113	0	0
1.94174	0	0	0	0
0	0	1.18784	0	2.3266
0	0	0	2.10517	3.07917
0	0	1.53507	0	0
0	0	0	0	0
0	0	1.25258	0	0
0	1.20409	0	0	0
0	0	3.8375	0	0
0.940698	0	1.86411	0	1.58764
0	0	0	0	0
3.59473	0	0	0	2.48332
1.43217	0	2.33839	0	0
0	0	4.8098	1.14728	0
1.7245	0	0.851203	0	0
0	0	0	0	0.759771
0	0	5.50379	0	0
0	0	0	0	0
0	0	0	0	0
0	0	1.72564	0	0
0.733168	0	0	1.02017	0
0	0	3.93848	0	0
0	1.70373	0	0	0
0	1.2364	0	0	0
0	0	0.883622	0	0
0	0	4.51262	0	0
0	0	0	0	0
0	0	2.56261	0	4.46008
0	0	4.38288	0	0
0	0	2.21845	0	0
0	0	1.59004	0	1.05928
0	0	0	0	0
0	0	0	0	0
0	0	0	0	0
0	0	2.08625	0	0
0	2.20562	1.09476	0	1.97119
3.98652	0	0	2.20832	0
0	1.92146	2.56825	0	0
0		1.06461	0	0
0		1.49252	0	0
0		0	0	0
0		2.59185	0	0
0		0	0	0
0		1.33026	0	0
0		4.31163	0	0
0		2.89776	0	0
0		3.20138	0	0
1.58756		0	0	2.01132
0		3.31	0	0
0		1.10539	0	0
0		3.8313	0	0
0		5.26916	0	0
0		3.81288	0	0
0		0.941842	0	0
0		3.83586	0	0
0		0.896823	0	1.33427
2.31673		1.93165	0	0
4.05627		0	0	0
0		0	0	0.839228
2.72848		2.45747	0	1.74734
0		0.529814	0	0
0.714511		1.28738	0	0
0		0	0	0
0		1.91314	0	0
0		2.07405	0	0
0		0	0	0
3.34067		0.704384	0	0
0		0.9867	0	3.15498
0		0	0	0
0		3.86035	0	0
0		0	0	0
0		0.908149	0	0
0		2.78581	0	1.41896
0		0	0	0
0		0	0	0
0		2.41761	0	0
0		0.924437	0	0
0		1.81764	0	0
0		0.930813	0	0
0		0.805312	0	0
0		3.8174	0	0
2.49944		0	0	0
0		2.69127	0	0
0		4.76215	0	0
0		2.16176	0	0
0		0.901056	0	0
0		3.14279	0	0
0		0	0	0
0		1.67316	0	0
0		2.78997	0	0
3.35713		1.96378	0	0
0		0	0	0
0		1.72728	0	0
0		0	0	0
0		0	0	0
0		0	0	0
3.11291		0.920693	3.41232	0
0		1.03259	0	0
2.20016		0	0	0
0		4.49137	0	0
0		2.35472	0	0
0		1.4603	1.04259	0
0		0.844867	0	0
1.19173		2.70871	0	0
1.22771		0	2.34649	0
0		1.05147	0	0.899842
2.21666		0.877422	0	0
2.04893		2.04709	0	0
0		3.81601	0	0
0		0	0	0
0.956398		0	0	2.56407
3.75972		0	0	1.94883
0		1.10223	0	0
0		6.02624	0	0
0		4.54902	0	0
0		0	0	0
0		0	0	0
0		0	0	0
0		1.1035	0	0
0		2.88228	0	0
3.43027		3.05924	0	0
0		1.951	0	0
0		0	0	0
1.60768		0.907355	0.991793	3.03545
1.89923		1.86141	0	0
0		1.63156	0	0
0		0	0	0
1.25384		0	0	0
0		1.79888	0	0
2.21143		3.03442	0	0
4.09474		0	0	0
0		3.15168	3.18347	0
1.01286		1.87247	0	0
0		3.41051	3.32797	0
0		0	0	0
0		0	0	0
0		1.35354	0.803775	0
0		0	0	0
0		0	0	0
0		0	0	0
0		2.8493	0	0
0		0	0	0
0		4.11017	0	0
0		0	0	0
0		1.34236	0	0
0		1.54942	0	0
0		3.79261	0	0
0		2.06884	0	0
0		2.04833	0	0
0		3.18691	0	0
0		2.63212	0	1.3529
0		1.61555	0	0
0		0	0	0
0		1.99371	0	0
3.22721		1.33026	0	0
0		0.891696	0	0
2.38347		0	0	0
0.943084		1.48226	0	0
1.10858		2.22239	0	0
1.56161		0	0	0
1.28729		4.25043	0	0
0		0	0	0
0		0.966375	0.975136	0
1.22831		4.59436	0	3.72196
0		0	0	0
0		0	0	0
0		3.69298	0	0
0.998836		4.34137	0	0
0		5.0568	0	0
0		0	0	0
0		1.73801	0	0
0		0	0	0
0		1.70864	0	0
0		0.884206	0	0
0.994791		0	0	0
0		0	1.66582	0
0		1.69532	0	1.22575
0		0	0	0
0		0	0	0
0		0	1.00128	0
0		0	0	0
0		0.932305	2.05284	0
0		2.85431	0	0
0		1.59838	0	1.23182
0		2.019	0	0
0		4.2368	0	0
0		0	1.31183	0
0		0.634112	0	0
0		0.880138	0	0
0		0.966981	0	0
0		1.55157	0	0
0		0	0	0
2.48212		0	1.49131	0
0		0	0	0
1.24145		2.5097	0	0
0		0	0	0
0		1.78512	0	0
0		4.59598	0.809267	0
0		4.8726	0	0
0		1.85475	0	0
0		4.9208	0	3.41209
2.06252		0	0	0
1.00863		4.93067	0	0
0		1.83093	0	0.837663
1.37077		1.63955	0	0
1.00248		0.780321	0	0
1.09502		0	0.848825	0.843582
0		0	0	0
0		0	0	0
0.917884		0	0	0
0		0	0.753051	0.908767
0		4.87914	0	0
0		0	0	0
0		0	0	0
2.42825		0	0	0
0		0	0	0
0		5.12651	0	0
0		0	0	0.816526
0		3.98278	0	0
0		0	0	0
0		0	0	2.64621
0		2.31	0	0
0		1.73519	0	0
0		0	1.25869	0
0		0.719393	0	0
0		0	0	0
0		1.88399	0	0
0		1.83546	0	0
1.0015		0	0	0
0		0	0	0
0		0	0	0
0		3.60344	0	2.76276
0		4.36949	0	0
0		4.69375	0	0
0		0.919694	0	0.975033
0		4.60393	0	0
0		0	0	0
0		4.22716	0	0
0		3.29468	0	0
0		0	0	0
0		5.20491	0	1.91403
0		1.80533	0	0
0		1.53622	0	0
0		0	0	0
0		1.2595	0	0
0		2.13386	0	0
0		1.45126	0	0
0		2.49463	0	0
1.67952		4.51225	0	0
0		4.11375	0	0
0		0	0	0
0		1.31352	0	0
1.21548		0	0	0
0		2.0909	0	0.816104
0		2.82503	0	0
0		0	0	0
0		3.56166	0	0
0		0.547003	1.99761	0
3.0978		2.83237	0	0
0		1.33067	0	0
0		0	0	0
0		0	0	0
4.71108		0	0	0
0		0	0	0
0		3.31295	0	0
0		1.10797	0	1.06785
2.85906		3.60303	0	0
0		5.02287	0	0
1.28862		2.8743	0	1.0039
0		0	0	0.798428
0		3.3963	0	3.53874
0		1.31272	0	0
0		0	0	0
0		0	1.01465	1.22321
0		0	0	0
0		1.05232	0	0
1.35674		1.21916	0	0
0.98386		0	0	2.6776
0		0	0	0
1.34319		0	0	0
0		2.69508	0	0
0		1.19325	0	0
0		0	0	0
0		0	0	0
0		2.69049	0	0
0		0	0	0
0		0	0	0
0		3.24554	0	0
0		4.2061	0	0
1.10397		0	0	0.884706
0.926829		0	0	0
0		1.73435	0	0
0		0	1.18863	0
4.12235		0	0	0
0		1.52234	1.12069	0
0		4.85613	0	0
0		0	0	0
0		1.02148	0	0
0		1.61598	0	0
0		0	2.37636	0
0		0	0	1.29043
0		1.41529	0.843657	1.56265
0		5.41137	0	0
0		5.18586	0	0
0		1.93173	0	0
0		3.54896	0	0
0		4.54316	0	0.78199
1.08196		2.59784	0	0
0		3.43513	0	0
0		0	0	0
0		1.45945	0	0
0		1.38044	0	0
0		0	0	0
0		0	0	0
0		0	0	0
0		0	0	0
1.61608		3.15433	0	0
0		0	0	0
0		2.11665	0	0
0		0	0	0
0		4.33191	0	0
0		0	0	2.65282
0		4.30866	0	0
0		1.71615	0	0
0		1.27536	1.05744	0
0.755796		2.5898	0	0
0.495647		0	0	0
0		0	0	0
1.06027		2.49834	0	0
0		1.62974	0	0
0		0.678286	0	3.43376
0		0	0	0
0		0	0	0
1.03224		0	0	0
0		0	0	0
0		3.1316	1.17966	1.11833
0		0	0.545291	0
0		0	0	0
0		1.08656	0	0
0		2.2913	0	0
0		1.81376	0	0
0		0	0	0
0		0	0	0
0		0	0	0
0		1.75442	0	0
1.00786		0	0.808991	0
0		4.8788	0	0
2.48803		0	0	0
0		0	0	0
0		4.45542	0	0
0		3.95164	0	0
0		0	0	0
0		1.69969	0	0
1.0895		0	1.21133	0
0		0.965972	0	0
0		4.23532	0	0
0		0.924437	0	0
0		1.50849	0	0.436154
0		0	0	0
0.910717		3.24774	0	0
0		0	0	0
0		0	0	0.67886
0.821633		0	1.71261	0
0		2.93551	0	0
1.43606		2.28445	0	1.99655
0		4.56473	0.895364	0
0		0	0	0
0		0	0	0
0		0.750563	0	0
2.41665		1.20181	0	0
4.9601		0	0	0
0		3.93379	0	0
0		3.77636	0	0
0		3.22026	0	0
0		1.46659	0	0
0		2.04241	0	1.64915
2.56333		3.05532	0	0
0		3.24115	0	0
0		0	2.60772	0
1.29369		0.851356	0	2.35072
0		3.03605	0	1.52731
0		2.08966	0	0
0		0	0	0
0		0	0	0
1.06188		0	0	0
0		3.74071	0	0
0		1.78076	0	0
0		0	0	0
3.19425		0	0	0
0		1.26285	0	0
0		3.11406	0	0
0		2.42813	0	0
0		4.02555	0	0
0		0	0	0
0		0.955511	0	1.05671
0		0	0	0
0		1.03939	0	0
0.937283		4.15944	0	0
0		3.95856	0	0
0		0	0	0
1.68356		0	0	0
0		0	0	1.19663
0		5.72573	0	0
0		0	4.63253	0
0		1.64245	0	1.64534
0		4.32043	0	0
0		1.4464	0	0
0		3.4335	0	0
0		0.787433	0	0
0		1.66443	0	0.951883
1.27073		0	0	0
0		0	0	0
0		3.55875	0	0
0		0	0	0
0		0	0	0
0.846689		0	0	0
3.76364		3.59116	0	0
0		2.38706	0	0
4.85176		2.45301	0	0
4.19743		2.08425	0	0
1.5189		3.32471	0	0
4.64528		3.89482	0	1.91526
0		1.28068	0	0
0		4.94165	0	0
0		0	0	0
0		0	0	0
0		2.90279	0	0
0		0	0	0
0		0	0	0
0		0.875784	0	0.695959
0		1.49145	0	0
0		0	0	2.10291
0		0.830441	0	0
0		1.12643	0	0
1.41317		1.58135	0	0
0		3.70076	2.58736	0
0		1.14523	0	0
0		1.1835	0	0
0		3.19348	1.03586	0
0		2.57992	0	0
0		2.42993	0	0
0.934083		0	0	0
0		3.70774	0	0
0		1.22499	0	0
0		3.10243	0	0
0		2.59788	0	0
0		0	0	0
1.20409		5.11979	0	0
0		0	2.05625	0
0		3.82803	2.04387	0
0		0.681118	0	1.02216
0		0	0	0
0		0	1.01308	0
1.93908		1.38293	0	0
0		4.80588	1.35727	0
0		0	1.12306	0
0		0	0	0
0		0	1.03809	0
0		0	0	0.844035
0		0	0	0
0		0	0	2.4732
0		0	0	0
0		0	0	0.919513
0		2.86632	0	0
0		0	0	0
0		4.22782	0	0
0		0	0	0
0		0	0	0
0		0	0	2.60602
0		0	0	0
0		0	1.1429	0
0		0.430678	0	0
0		3.33172	0	0
0		0.760984	0	0
0		0	1.07913	1.61813
0		3.4779	0	0
0		0	0	0
0		0	0	0
0		0	0	0
0		0	0	0
0		4.0842	0	0
0		0	0	0
0		1.10276	0	0
0		5.75054	1.15556	0.719177
0		0	0	0
0		1.65272	0	0
0		0	0	0
0		0	0	0
0		0.564884	0	0
1.70704		0	0	0
1.0599		0	0	0
0		5.10055	0	2.49451
0		0	0	0
2.1741		1.46955	0	0
0		0	0	0
0		0	0	0
0		0	0	0
0		0	0	0
0		0	0.770338	0
0		0.669701	0	1.48578
3.50021		0.976475	0	0
0		0	0	0
0		1.05292	0	0
1.75048		2.27999	0	0
0.916891		0	0.905069	0
0.815822		0	0	1.30016
0		0	0	0
0		0	0	0
0.846157		0	0	0
0		0.948614	0	0
0		3.87304	0	0
0		4.53564	0	0
0		0.867451	0	0
0		0	0	0
0		0	0	0
0		0	0	0
0		0	0	0
0		3.02115	0	0
0		0	0	0
1.28059		0	0	1.23892
0		0	0	0
1.32832		0	1.20573	3.86153
1.68702		1.69569	0	1.16458
4.33287		0	0	0
3.41644		0	0	0
0		2.82767	0	0
0.501946		0	0	0
0		3.34878	0	0
0		1.83823	0	0
0		3.23682	4.11878	1.02211
0		1.57377	0	0
0		2.08271	0	0
0		1.1146	0	0
0		4.02879	0	0
0		0	0	0
0		0	0	0
1.11391		0	0	3.25897
2.15891		0	0	0
0		1.31223	0	0
0		0	0	0
0		3.15705	0	0
0		0	0	0
0		1.65786	0	0
0		0	0	1.28049
0		0	0	0
1.45427		0	0	0
1.64932		0	0	0
0		0.756036	0	0
0		0	0	0
0		4.09666	3.1106	0
0		1.35974	0	0
0		3.20068	0	0
2.60582		3.66177	0	0
0		3.32917	0	0
0		0	0	0
2.17289		1.23866	0	0
0		3.6801	0	0
0		0	0	0
0		0.961758	0.514885	0
0.676332		0	0	0
1.7415		0	0	0
0		0	0	0
0		0.83744	0	0
0		1.16549	0	0
0		0	0	0
0		3.854	2.64752	0
1.09081		2.59272	0	0
0		0	0.790711	0
0.874641		2.35634	0	0
0.931651		1.45962	0	0
0		0.926092	0	0
1.51123		0	0	0
0		5.00867	0	4.37643
0		3.8695	0	4.22632
0		1.01712	0	0.669422
0		2.96215	0	0
0		0	0	0
0		0	4.94162	0
0		1.07062	1.6911	2.32443
0		0	0.695304	3.7232
0		0	0	0
0		0	0	0
0		0	0	0
0		0	0	0
0		3.54797	0	0
1.41849		3.91723	0	0
0		0	0	0
0		4.89526	0	0
0		4.22054	0	0
2.02275		0	0	0
0		4.30005	0	0
0		2.9781	0	0
1.76961		0	0	0
0		3.63983	0.896909	0
0		0	0	0
0		0	0	0
0		0	0	1.92112
0		1.75482	1.20901	0
0		1.29574	0	3.49975
0		0	0	0
0		1.82659	0	0
0		0	0	0
1.41553		2.97265	0	1.97179
0		0	0	0
0.56098		0	0	1.06324
1.0767		4.15021	0	2.53548
0		1.93211	0	0
0		0	0	0
0		4.60469	0	0
1.0817		2.8651	0	0
0		1.38077	0.917884	2.94049
0		1.57453	0	0
0		0	0	0.846233
0		1.88244	1.18263	0
3.36562		0	3.26075	0
1.07836		0	0	2.53573
1.52543		0	0	0
0		0.678573	1.95801	0
0		1.02853	0	0
0		4.11939	0	1.296
0		1.75561	0	0
4.34273		0	0	0
0		0	0	0
0		1.39407	0	0
0		0	0	0.607731
0		1.75653	3.77087	0
0		2.84917	0	0
0		0	0	0
0		1.40511	3.95711	0
0		0	0	0
0		2.74328	0	0
0		0	0	0
1.51316		0	0	0.958079
0		2.58993	0	0
0		0	0	0
3.18594		0	0	1.32873
0		0	0	0
0		0	0	1.83407
0		0	0	0
0		3.97186	0.708074	0
0.847374		1.11336	1.37192	0
0		0	4.23702	0
0		0	0	0
0		0	0	0
0		0	0	0
0		2.95473	0	0
3.49422		0	0	0
4.0402		0	0	0
0		0	0	0
0		4.31163	0	0.835882
0		0	0	0
0.873177		0	0	0
0		1.27137	0	0
0		0	0	0
0		0	0	0
0.843959		0	0	0
1.00698		0	0	2.77423
0		0	0	0
1.2261		0	0	0
0		0	2.59176	2.99947
1.30926		0	0	0
0		2.58689	0	0
0		0	0.610447	0
0		0	0	0
0		3.49698	0	0
0		1.30357	0	0
0		0.834552	0	0
0		1.19695	0	0
0		3.12162	0	0
1.99295		0.923842	0	0
0		2.90174	0	0
0		0	0	0
0		0	0	0
0		0	0	0
0		0	0	0
0		2.55334	0	0
0.932211		0	0	0
0		0	0	0
0		0	0	1.1575
0		0	0	0
0		1.7569	0	0
0		1.12997	0	0
0		0	0	0
0		1.50149	3.21285	0
0		0	0	0
1.38222		4.16806	0	0
0.971754		0	0	1.0334
0		0	0.982917	0
0		0.861962	0	0
0		3.05632	0	0
0		2.96332	0	0
0		0	0	2.11296
0		0	0	0
0.929141		2.53484	0	0
0		2.99766	0.611564	0
0		0	0	0
0		2.17756	0	0
0		0	0	0
0		0	0	0
		5.01554	2.77903	0
		1.11062	1.10438	0
		5.46393	0	0
		0	0	0
		0	0	0
		0	0	0
		0	0	0
		0	0	1.5902
		0	0	0
		0	0	0
		0	0	0
		0	0	0
		2.26686	0	0
		0	0	0
		0	0	0
		0	0	0
		4.2369	0	0
		0	0	0
		3.84981	0	0
		0	0	0
		2.7247	0	0
		0	0	0
		0	2.61083	0
		1.99022	0	0
		1.06277	0	0
		1.8876	1.76458	0
		0	0	0
		3.86267	0	0
		1.55069	0	0
		1.30279	0	0
		2.03746	0	0
		0.980205	0	0
		0	0	0
		5.42054	0	0
		3.59883	0	2.68826
		0.691054	0	2.26083
		0	0	0
		1.08151	0	1.31412
		2.07323	0	0
		0	0	0
		0	0	3.14675
		0	0	0
		4.36137	0	0
		1.72038	0	0
		3.43087	0	0
		0	0	0
		0	0	0
		5.29503	0	0
		0	1.06498	0
		3.02493	0	0
		0	0	0.832418
		0	0	0
		0	0	0
		0	0	0
		0	1.13582	0
		0.786781	0	0
		2.15617	0	0
		0	0	0
		1.43306	0	0
		0	0	0
		0	0	0
		3.22285	0	0
		1.95064	0	0
		0	0.705938	1.07926
		0	0	0
		3.60604	0	0
		4.70446	0	0
		0	0	0
		0.852204	2.5215	0
		4.48246	0	0
		0	0	0
		0	0	0
		0	0	0
		1.75166	0	0
		0	0	0
		0	0	0
		0.433924	0	0
		0	0	0
		0	0	0
		3.67464	0	0
		3.57227	0	0
		0.808991	0	0
		0	0	0
		0	0	0
		1.05183	0	0
		0	0	0
		0	0	1.30788
		2.02953	3.01547	1.08584
		0	0	0
		4.07084	0	0
		0	0	0
		0	0	0.792229
		0.825219	0	0.95081
		0	0	0
		0	0	0
		1.06287	0	2.76039
		0	0	0
		3.2787	0	0
		0	0	0
		2.06703	0	0
		1.53923	1.8198	0
		0	0	0
		0	0	0
		0	0	0
		0.978751	2.75569	0
		0	1.15377	0
		0	0	0
		0	0	0
		1.17099	0	0
		4.92638	3.87504	0
		0	0	0
		0	0	0
		3.5817	0	0
		0	0	0.782569
		0	0	0
		0	1.51843	0
		0	0	0
		0	0	0
		0	0	0
		0	0	0
		0	0	0
		0	2.34947	0
		0	0	0
		0	0	1.5709
		0	0	0
		0	0	0
		0	0	0
		0	0	0
		1.63024	1.09715	0
		0	0	0
		0	0	2.02979
		4.8296	0	0
		0	0	0
		3.18227	0	0
		1.17585	0	0
		0	0	0
		3.96691	0	0
		4.4353	0	0
		0	0	0
		0	0	0
		2.75524	0	0
		3.40175	0.484094	0
		0	0	0
		2.98063	0	0
		1.3848	0	0
		0	0	0
		0.633987	0	0
		0	0	0
		0	0	0
		3.51571	0	0
		2.78692	0	0
		0	0	0.991367
		0	0	0
		0.639692	3.86765	0
		3.85342	1.64021	0
		0	0	0
		0	0	0
		4.93011	0	0
		0	0	2.69729
		0	0	0
		0	0	0
		2.19877	0.454073	0
		4.78615	2.33405	0
		2.9926	0	0
		2.3458	0	0
		3.73042	0.782569	0
		0	0	0
		0	0	0
		0	1.14625	0
		0	0	0
		2.29622	1.44852	0
		0	0	0
		0	0.820919	0
		5.15978	4.94735	0
		0	0	0
		3.52526	1.07314	0
		0	1.90472	0
		0	0	0
		0	0	0.697222
		3.76922	0	0
		3.11654	0	0
		4.3443	0	0
		2.83532	0	1.29967
		1.95271	0	0
		0	0	0
		0	0	0
		0.361832	0.81281	1.26962
		0	0	0
		0	0	0
		0	0	0
		3.18791	0.789003	0
		1.87453	0	0
		0	0	0
		0	0	0
		0	0	0
		0.780449	0	0
		0	0	0
		0.938134	0	0
		0	0	0
		2.2208	0	0
		1.00063	0	0.933708
		0	0	0
		0	1.13711	0
		1.61716	0	0
		0	0	0
		0	0	0
		0	0	0
		0	0	2.35825
		0	0	0
		0.364795	0	0
		1.78485	0	0
		2.56002	0	0
		0	0	0
		0	0	0
		0	4.66014	0
		0.827241	0	0
		1.13125	0	3.01389
		0	0	0
		0	0	0
		0	2.85001	0
		0	0	1.72919
		1.58834	0	1.31292
		0	0	0
		4.2374	0	0
		0	0	0
		2.6037	0	1.15326
		0	0	0
		3.71233	0	0
		0	0	0.717668
		2.20473	0	0
		4.47698	0	0
		2.8754	0	0
		1.44504	1.02945	0
		0	0	0
		0	0	0
		0	0	0
		0	0	0
		0	0	0
		5.20718	1.51538	1.27759
		0	0	0
		0.990621	0	0
		2.87767	0	0
		0	0	0
		0	0	0
		0	0	0
		3.09912	0	0
		0	0	0
		0	0	0.710014
		0	0	0
		4.66953	0	0
		0	0	0
		0	0	0
		3.35936	0	0
		0.531168	0	0
		0	1.12784	0
		0	0	0
		1.46429	0	0
		0	0	0
		3.18495	0	1.14319
		0	0	0
		0	0	0
		2.40177	0	0
		0	0	0
		3.00786	0	0
		3.73981	0	0
		3.04662	0	0
		0	0	0
		2.06327	0	0
		0	0	0
		4.75072	0	0
		0	0	1.70336
		2.70386	0	0
		0	0	0.934928
		3.52459	0	0
		0	0	0
		4.51828	0	1.51621
		1.15638	0	0
		0.869619	0	0
		0	0	0
		2.13847	0	0
		0	0	0
		0	1.63571	0
		0	0	0
		2.49719	0	0
		1.28862	2.18569	1.00357
		4.71055	0	0
		0	0	0
		3.38189	0
		0	0
		0	0
		0	0
		0	0
		0	0
		0	0.582014
		0	1.27147
		0	0
		0	0
		0	0.970022
		0	0
		5.65774	0
		0	0
		0	0
		2.77282	0
		1.02726	0
		0	0
		0	0
		0	0
		0	0
		0	0
		0	0
		0	0
		3.37124	0
		2.48399	0
		0.72118	0
		4.85377	0
		0	0
		0	0
		0	0
		0	0
		0	0
		0	0.943995
		0	0
		0	0
		3.13753	0
		2.50759	0
		0	0
		0	0
		0	0
		0	0
		0	0
		0	0
		0	1.45958
		4.34252	0
		0	0
		0	0
		2.98108	0
		0	0
		0	0
		3.94315	0
		2.51727	1.13884
		0	0
		0	0
		0	0
		0	0
		3.18754	0.865773
		0	0
		0	0
		3.4154	1.71462
		0	0
		0	1.49278
		0.898718	0
		3.19059	0
		0	0
		4.08181	1.55598
		0.871232	0
		0	0
		3.83847	0
		0.340908	0
		0	0
		0	0
		1.57522	0
		0	0
		0	0
		0	0
		1.4746	0
		0	0
		0	0
		4.83149	0
		3.16248	0
		4.44622	0
		1.7393	0
		0.561368	1.76638
		2.91545	0
		3.11263	0
		3.05237	0.845398
		4.17637	1.86598
		0	0
		0	0
		2.00268	1.26981
		0	0
		1.40825	0
		1.18189	0
		1.19808	1.61168
		5.04565	0
		4.95289	0
		0.803741	0
		0	0
		4.44739	0
		2.03351	0
		2.55822	0
		5.09137	0
		1.28776	0
		0	0
		0	0
		0	0
		0	0
		0	0
		3.47655	1.21199
		0	0
		0	0
		2.59233	0
		0	0
		1.35439	0
		3.15994	1.28153
		2.27324	0
		0	0
		0	0
		0	0
		2.27991	0
		2.718	0
		0	0
		2.70203	2.83397
		0	0
		0	0
		4.52809	0
		1.9935	0
		3.72979	0
		0	0
		0	0
		0	0
		0	0
		1.5709	0
		0	0
		4.76841	0
		5.09757	0
		0	1.32669
		3.84136	0
		2.66135	0
		0	0
		0	0
		2.91769	1.55879
		0	0
		0.886548	0
		4.45506	0
		0	1.31801
		0	0
		0	0
		4.60968	0
		3.73841	0
		2.77545	0
		4.91074	0
		0	0
		0	0
		0	0.642456
		0.863545	0
		2.95899	0
		4.10072	0
		0	0
		1.54327	0
		0	0
		2.87483	0
		1.8909	0
		0	0
		0	0.870828
		4.80568	0
		3.87405	0
		0	0
		0	0
		0	0
		2.84781	0
		0	0
		1.75219	0
		1.47633	0
		4.54847	0
		2.71714	0
		0	1.12264
		0	0
		0	0
		0	0
		0	0
		0	0
		0	0
		0	0
		0	0
		0	0.941555
		0	0
		0	0
		0	0
		0.937	0
		0.98386	0
		0	0
		0	0
		0	0
		2.39487	0
		1.63123	0
		0	0.973186
		0	0
		0	0
		4.65199	0
		0	0
		3.02682	0
		0	0
		0	0.848442
		0.906123	0
		0	0
		3.82855	0
		0	0
		0	0
		0	0
		0.978025	0
		0.746105	0
		0	0.524665
		4.0485	0
		1.96325	0
		0	0
		0	0
		0	0
		0	1.00775
		0	0
		0	0
		1.83415	0
		2.58967	0
		0
		0
		0
		0
		1.54033
		4.7097
		3.35036
		0
		3.8375
		1.1294
		0
		3.73782
		0
		0
		1.31124
		0
		4.07057
		5.62756
		3.87754
		0
		0.985541
		3.58668
		2.25623
		0
		0
		0
		0
		2.39095
		3.03505
		0.968397
		3.94124
		0
		2.65718
		4.89526
		0
		0
		0
		0
		0
		0
		3.05368
		2.47282
		2.43686
		0
		0
		1.75153
		1.99331
		2.52622
		2.03688
		3.12977
		2.24988
		0
		0
		0.723304
		0
		0
		0
		1.21448
		2.13026
		0.825435
		0
		0
		0
		2.74718
		5.35416
		0
		1.38278
		0
		0
		3.91956
		0
		0
		0.722159
		1.70723
		2.82323
		2.55394
		3.62984
		0
		0
		1.12707
		2.56405
		1.6465
		0
		2.83618
		0
		0
		1.85259
		0
		3.23891
		0
		0
		0
		0
		0
		0
		0
		0
		0
		4.53167
		0
		4.58384
		0
		0
		5.16224
		2.45163
		0
		0
		1.86525
		0
		4.25239
		0
		0
		0
		0
		0
		0.846233
		0
		1.19688
		2.75472
		0
		0
		0
		2.81976
		0
		0
		0
		1.66148
		0.979166
		1.35279
		0
		0
		0
		0
		0
		0
		0.842978
		0
		2.32885
		1.63676
		0
		0
		2.30267
		0
		0
		5.03106
		0
		0.958178
		0
		0
		0
		5.27219
		0
		0.883705
		1.8691
		1.61959
		2.19226
		0.800315
		0
		5.00913
		0
		1.51344
		3.67173
		0
		0
		3.87539
		0
		0
		2.65082
		3.51373
		0
		0
		0
		0
		0
		3.28012
		2.20704
		1.42313
		1.18484
		0
		3.9701
		2.80156
		0.953351
		2.3768
		0
		0
		0
		0.860857
		0
		1.97523
		0
		0
		3.90066
		0
		0
		0
		0
		0
		0
		0
		3.23541
		3.68785
		0
		1.41588
		3.29635
		0
		4.57686
		3.22272
		3.50065
		3.60883
		0
		0
		0
		0
		0
		1.48191
		1.63632
		3.07413
		2.89171
		2.61528
		2.20941
		0
		0
		0
		2.50622
		0
		0
		4.50482
		4.63784
		0
		0
		0
		0
		0
		0
		0
		0
		0
		0
		0
		0
		0
		5.33068
		4.0546
		0
		1.07517
		2.4931
		0
		0
		0
		4.05154
		3.4123
		1.78926
		1.39864
		0.85151
		0.847984
		3.21266
		0
		0
		0
		0
		1.17795
		0
		1.00303
		0
		3.3497
		1.34901
		0
		0
		2.12488
		3.51595
		0
		0.777387
		0
		0
		0
		0
		0
		4.07895
		0
		3.13831
		0
		0.46119
		2.04709
		0
		0
		0.728534
		0
		4.78524
		1.13812
		0
		1.39911
		0
		0
		0
		4.20265
		1.69315
		0.77215
		0
		0
		0
		0
		0
		0
		0
		1.9739
		0
		0
		2.65607
		2.90467
		0
		0
		5.75876
		2.27142
		4.01814
		0
		0
		0
		1.77109
		0
		3.51448
		0
		1.24787
		3.16518
		2.43254
		0
		0
		3.92624
		0
		0
		0.917342
		4.39323
		2.52316
		0
		0
		2.9631
		2.10565
		0
		0
		0
		4.0991
		0
		2.68383
		0
		0
		0.848442
		0
		2.70418
		0.945484
		0
		0
		2.91011
		0
		0
		1.15773
		0
		2.15229
		0
		0
		1.92026
		0
		0
		1.20819
		0
		0
		0
		4.06499
		0
		2.00933
		0
		0
		1.40977
		0
		3.02671
		0
		0
		0
		0.951493
		3.74855
[truncated: 4 more rows]

## Sheet: Nell2
Characterization of trabecular meshwork clusters
TM-1	TM-2	TM-3	Uveal	Fibroblasts
0	0	0	0	0
0	0	0	0	0
0	0	0	0	0
0	0	0	0	0
0	0	0	0	0
0	0	0	0	0
0	0	0	0	0
0	0	0	0	0
0	0	0	0	0
0	0	0	0	0
0	0	0	0	0
0	0	0	0	0
0	0	0	0	0
0	0	0	0	0
0	0	0	0	0
0	0	0.769031	0	0
0	0	0	0	0
0	0	0	0	0
0	0	0	0	0
0	0	0	0	0
0	0	0	0	0
0	0	0	0	0
0	0	0	0	0
1.4733	0	0	0	0.688628
0	0	0	0	0
0	0	0	0	0
0	0	0	0	0
0	0	0	0	0
0	0	0	0	0
0	0	0	0	0
0	0	0	0	0
0	0	0	0	0
0	0	0	0	0
0	0	0.825507	0	0
0	0	0.912141	0	0
0	0	0	0	0
0	0	0.559145	0	0
0	0	0	0	0
0	0	0	0	0
0.94318	0	0	0	0
0	0	0	0	1.30064
0	0	0.949643	0	0
0	0	0	0	0.635905
0	0	0	0	0
0	0	0	0	0.804184
0	0	0	0	0
0	0	0	0	0
0	0	0	0	0
0	0	0	0	0
0	0	0.901664	0	0.655585
0	0	0	0	0
0	0	0	0	0
0	0	0	0	0.89485
0	0	0.401488	0	0
0	0	0	0	0.64139
0	0	0.583097	0	0.787825
0	0	0	0	0
0	0	1.23501	0	0
0	0	0.939177	0	0
0	0	0	0	0
0	0	0	0	0.628469
0	0	0	0	0
0	0	0	0	0
0	0	0	0	0
0	0	0	0	0
0	0	0	0	0
0	0	0	0	0
0	0	0.667428	0	0
0	0	0	0	0
0	0	0	0	0
0	0	0	0	0
0	0	0	0	0
0	0	1.34017	0	0
0	0	0	0	0
0	0	0	0	0
0	0	0	0	0
0	0	0	0	0
0	0	0	0	0
0	0	0	0	0
0	0	0	0	0
0	0	0	0	0
0	0	0	0	0
0	0	0	0	0
0	0	0	0	0
0	1.03119	0	0	0
0	0	0	0	0
0	0	0	0	0
0	0	0	0	0
0	0	0	0	0
0	0	0	0	0
0	0	0	0	1.50952
0	0	0	0	0
0	0	0	0	0
0	0	0	0	0.723742
1.04027	0	0	0	0
0	0	0	0	0
0	0	0	0	0
0	0	1.12582	0	0
0	0	0	0	0.921057
0	0	0.868172	0	0
0	0	0	0	0
0	0	0	0	0
0	0	0	0	0
0	0	0.745173	0	0
0	0	0	0	1.63189
0	0	0	0	0
0	0	0	0	0
0	0	0	0	0
0	0	0	0	0
0	0	0	0	0
1.64966	0	0	0	0
0	0	0	0	0
0	0	0	0	0
0	0	0	0	0.871637
0	0	0	0	0
0	0	0	0	0
0	0	0	0	0
0	0	0	0	0
0	0	0	0	0
0	0	0	0	0
0	0	0.686563	0	0
0	0	0.771274	0	0
0	0	0	0	0
0	0	0	0	0
0	0	0	0	1.00456
1.15363	0	0	0	0
0	0	0	0	0
0	0	0	0	0
0	0	0	0	0
0	0	0	0	0.902709
0	0	0	0	0
0	0	0	0	0
0	0	0	0	0
0	0	0	0	0
0	0	0	0	0
0	0	0	0	0
0	0	0	0	0
0	0	0	0.529412	0
0	0	0	0	0.756635
0	0	0	0	0
0	0	0	0	0
0	0	1.49448	0	0
0	0	0	0.909564	0
0	0	0	0	0
0	0	0	0	0
0	0	0	0	0
0	0	0	0	0
0	0	0.733506	0	0
0	0	0	0	0.943659
0	0	0	0	0
0	0	0	0	0
0	0	0.828911	0	0
0	0	0	0	0
0	0	1.46976	0	0
0	0	0	0	0
0	0	0	0	1.13075
0	0	0	0	0
0	0	1.49879	0	0
0	0	0.841699	0	0.942128
0	0	0	0	0
0	0	0	0	0
0	0	0	0	0
0	0	0	0	0
0	0	0	0	0
0	0	0	0	0
0	0	0	0	0.642883
0	0	1.70015	0	0
0	0	0	0	0.78315
0	0	0	0	1.01961
0	0	0	0	0
0	0	0	0	0
0	0	0	0	0
0	0	0	0	0
0	0	0	0	0
0	0	0	0	0
0	0	0.685731	0	0
0	0	0	0	0
0	0	0.930813	0	0
0	0	1.72286	0	0
0	0	0	0	0.72156
0	0	0	0	0
0	0	0	0	0
0	0	0	0	0
0	1.08442	0	0	0
0	0	0	0	0
0	0	0	0	0
0	0	0	0	0
0	0	0	0	0.802414
0	0	0	0	0
0	0	0	0	0
0	0	0	0	0
0	0	0	0	0
0	0	0	0	0
0.911606	0	0.996836	0	0
0	0	0	0	0
0	0	0	0	0
0	0	0	0	0
0	0	0	0	0
0	0	0	0	0
0	0	0	0	0
0	0	0	0	0
0	0	1.74124	0	0
0	0	0	0	0
0	0	0	0	0
0	0	0	0	0
0	0	0.782634	0	0
0	0	0	0	0
0	0	0	0	0
0	0	0	0.773971	0
1.41047	0	0	0	0
0	0	0.651206	0	0
0	0	0	0	0
0	0	0	0	0
0	0	0	0	0
0	0	0.831099	0	0
0	0	0.7633	0	0
0	0	0	0	0
0	0	0	0	0
0	0	0	0	0.58697
0	0	1.00456	0	0
0	0	1.74402	0	0.831392
0	0	0	0	0
0	0	0.883539	0	0
0	0	0	0	0
0	0	0.718583	0	0
0	0	0	0	0
0	0	0	0	0
1.0734	0	0	0	0
0	0	0	0	0
0	0	0	0	0
0	0	1.74907	0	0
0	0	1.47816	0	0
0	0	0	0	0
1.04917	0	0	0	0
0	0	0	0	1.11798
0	0	0	0	0
0	0	0	0	0.766062
0	0	0.84215	0	0
0	0	0	0	0
0	0	0	0	0
0	0	0	0	0
0	0	0	0	0
0	0	1.24567	0	0
0	0	0	0	0
0	0	0	0	0
0	0	0	0	0
0	0	0	0	0
0	0	0	0	0
0	0	1.55293	0	0
0	0	0	0	0
0	0	0	0	0
0	0	0	0	0
0	0	0	0	0
0	0	0	0	0
0	0	0	0	0
0	0	0.599174	0	0
0	0	0	0	0
0	0	0.69849	0	0
0	0	0	0	0
0	0	0	0	0
0	0	0	0	0.592663
0	0	1.71784	0	0
0	0	0	0	0
0	0	0	0	0
0	0	0	0	0
0	1.01364	0	0	0
0	0	0	0	0
0	0	0	0	0
0	0	0	0	0
0	0	0	0	0
0	0	0	0	0
0	0	0	0	0
0	0	0	0	0
0	0	0	0	0
0	0	0	0	0.747975
0	0	0	0	0
0	0	0	0	0
0	0	0	0	0
0	0	0	0	0
0	0	0	0	0
0	0	0	0	0
0	0	0	0	0
0	0	0	0	0
0	0	1.09995	0	0
0	0	0	0	0
0	0	0	0	0
0	0	0	0	0
0	0	0	0	0
0	0	0	0	0
0	0	0	0	0
0	0	1.78019	0	0
0	0	1.38629	0	0
0	0	0	0	0
0	0	0	0	0.760741
0	0	0	0	0
0	0	0	0	0
0	0	0	0	0
0	0	0	0	0
0	0	0	0	0
0	0	1.41849	0	0
0	0	0.850127	0	0
0	0	0	0	0.960661
0	0	0	0	0
0	0	0	0	0
0	0	0	0	0
0	0	0	0	0
0	0	0	0	0
0	0	0	0	0
0	0	0	0	0
0	0	0.794683	0	0.874723
0	0	0	0	0
0	0	0	0	0
0	0	0	0	1.01588
0	0	0	0	0
0	0	0	0	0
0	0	0	0	0
0	0	0	0	0
0	1.01723	0	0	0
0	0	0	0	0
0	0	0	0	0
0	0	0	0	0
0	0	1.38189	0	0
0	0	0	0	0
0	0	0	0	0
0	0	0.961608	0	0
0	0	0	0	0
0	0	0	0	0
0	0	0.771712	0	0
0	0	1.0591	0	0
0	0	0	0	0
0	0	0	0	0
0	0	0	0	0
0	0	0.545566	0	0.691153
0	0	0	0	0
0	0	0	0	0
0	0	1.02853	0	0
0	0	0	0	0
0	0	0	0	0.734859
0	0	0	0	0
0	0	1.22372	0	0
0	0	0	0	0
0	0	0	0	0
0	0	0	0	0
0	0	0	0	0.822204
0	0	0	0	0.706718
0	0	0	0	0
0	0	0.817231	0	0
0	0	0	0	0
0	0	0	0	0
0	1.42063	0	0	0
0	0	0	0	0
0	0	1.06779	0	0
0	0	0	0	0
0	0	0	0	0.602073
0	0	0	0	0
0	0	0	0	0
0	0	0	0	0
0	0	0	0	0
0	0	0	0	0
0	1.66861	0	0	0
0	0	0	0	0
0	0	0	0	0
0	0	1.57302	0	0
0	0	0	0	0
0	0	0	0	0
0	0	0	0	0
0	0	1.87843	0	0
0	0	0	0	0
0	0	0	0	0
0	0	0	0	0
0	0	0	0	0
0	0	0	0	0
0	0	0	0	0
0	0	0	0	0.92877
0	0	0	0	0
0	0	0	0	0
0	0	0	0	0
0	0	0	0	0
0	0	0	0	0
0	0	0	0	0
0	0	0	0	0
0	0	0	0	0
0	0	0	0	0
0	0	0.935116	0	0
0	0	1.41588	0	0
0	0	0	0	0.819781
0	0	0	0	0
0	0	0	0	0
0	0	0	0	0
0	0	0.893654	0	0
0	0	0	0	0.71054
0	0	0	0	0.876193
0	0	0	0	0
0	0	0	0	0
0	0	0	0	0
0	0	0	0	0
0	0.86133	0	0	0.737523
0	0	0	0	0
0	0	0	0	0
0	0	0	0	0
0	0	0	0	0.660116
0	0	0	0	0
0	0	0	0	0
0	0	0.975651	0	0.98428
0	0	0	0	0
0	0	0	1.01186	0
0	0	0	0	0
0	0	2.0426	0	0
0	0	0	0	0.939462
0	0	0	0	0
0	0	0	0	0
0	0	0	0	0
0	0	0	0	0
0	1.21615	0	0	0
0	0	0	0	0.987862
0	0	0.810791	0	0.870909
0	0	0	0	0
0	0	0	0	0
0	0	0.737182	0	0
0	0	0	0	0
0.882208	0	0	0	0
0	0	0	0	0
0	0	0	0	0
1.40441	0	0	0	0
0	0	0	0	0
0	1.13826	0	0	0
0	0	0	0	0
1.37357	0	0	0	1.27499
0	0	0	0	0
0	0	0	0	0
1.30435	0	0	0	0
0	0	0	0	0
0	0	0	0	0
0	0	0	0	0
0	0	0	0	0
0	0	0	0	0.732439
0	0	0	0	0
0	1.52346	0.615291	0	0
0	0	0	0	0
0	0	0	0	0
0	0	0	0	0
0	0	0	0	0
0	0	0	0	0
0	0	0	0	0
0	0	0	0	0
0	0	0	0	0
0	0	0	0	0
0		0	0	0
0		0	0	0
0		0	0	0
0		0	0	1.1584
1.81785		0	0	0
0		0	0	0
0		0	0	0
0		1.27258	0	0
0		0	0	0
0		0	0	0
0		0.902535	0	0
0		1.10539	0	0
0		0	0	0
0		1.45289	0	0
0		0	0	0
0		0	0	0
0		0.771212	0	0
0		0	0	0
0		0	0	0
0		0	0	1.65495
0		0	0	0
0		0	0	0
0		0.874315	0	0
0		0	0	0
0		0	0	0
0		0	0	0
0		1.33047	0	0
0		0	0	0
0		0	0	0
0		0	0	0
0		1.76218	0	0
0		0	0	0
0		0	0	0
0.97104		0	0	0
0		0	0	0
0		0	0	0
0		0	0	0
0		0	0	0
0.972879		0	0	0
0		0	0	0
0		0	0	1.079
0		0.481622	0	0
0		0.710277	0	0
0		0	0	0
0		0	0	0
0		0	0	0
0		0	0	0
0		0	0	0.764525
0		0	0	0
0		0	0	0
0		0	0	0
0		0	0	0
0		1.11254	0	0
0		0	0.47278	0
0		0	0	0
0		0	0	0
0		0	0	0
0		0	0	0
0		0	0	0
0		0	0	0
0		0	0	0
0		2.05258	0	0.816667
0		0	0	0
0		0	0	0
0		0.844867	0	0
1.19173		0	0	0
0		0	0	0
0		0	0	0
0		0	0	0
0		0	0	0
0		0	0	0
0		0	0	0
0		0	0	0
0		0	0	0
0		0	0	1.20458
0		0	0	0
0		0	0	0
0		0	0	0
0		0	0	0
0		0	0	0
0		0	0	0
0		0	0	0
0		0	0	1.15067
0		0	0	0
0		0	0	0
0		0	0	0
0		0	0	0
0		0	0	0
0		0	0	0
0		0	0	0
0		0	0	1.24233
0		0	0	0
0		0	0	0
0		0	0	0
0		0	0	0
0		0	0	0
0		0	0	0
0		0	0	0
0		0	0	0
0		0	0	0
0		0	0	0
0		0	0	0
0		0	0	0
0		0	0	0
0		0	0	0
0		0	0	0
0		0	0	0
0		0	0	0
0		0	0	0
0		0	0	0
0		0	0	0
0		0	0	0
0		0	0	0
0		0	0	0
0		0	0	0
0		0	0	0
0		0	0	0
0		0	0	0
0		0	0	0
0		0	0	0
0		0	0	0
0		0	0	0
0		0	0	0
0		0	0	0
0		0	0	0
0		0	0	0
0		0	0	0.840424
0		0	0	0
0		0.83529	0	0.962058
0		0	0	0
0		0.555765	0	0
0		0	0	0
0		0	0	0
0		0	0	0
0		0	0	0
0		0	0	0
0		0	0	0
0		0	0	0
1.22389		0	0	1.22575
0		0	0	0
0		0	0	0
0		0	0	0
0		0	0	0
0		0	0	0
0		0	0	0
0		0	0	0
0		0	0	0
0		0	0	0
0		0	0	1.02347
0		0	0	0
0		0	0	0
0		0	0	0
0		0	0	0
0		0	0	0
0		0	0	0
0		0	0	0
0		0	0	0
0		0	0	0
0		0.975857	0	0
0		0	0	0
0		1.10722	0	0
0		0	0	0.758924
0		0	0	0
0		0	0	0
0		0	0	0
0		0	0	0
0		0	0	0
0		1.21323	0	0
0		0	0	0
0		0	0	0
0		0	0	0
0		0	0	0
0		0	0	0
0		0	0	0
0		0	0	0
0		0	0	0
0		0	0	0
0		0	0	0
0		0	0	0
0		0	0	0
0		0	0	0
0		0	0	0
0		0	0	0
0		0	0	0
0		0	0	0
0		0	0	0
0		0.719393	0	0
0		0	0	0
0		0	0	0
0		0	0	0
0		0	0	0
0		0.450329	0	0
0		0	0	0
0		0.887471	0	0
0		0	0	0
0		0	0	0
0		0	0	0
0		0.677713	0	0
0		0	0	0
0		0.668354	0	0
0		0	0	0
0		0	0	0.77372
0		2.27068	0	0
0		0.819994	0	0
0		0	0	0
0		0	0	0
0		1.2595	0	0
0		0	0	0
0		0	0	0
0		0	0	0
0.897855		0	0	0
0		0	0	0
0		0	0	0
0		0	0	0
0		0	0	0
0		0	0	0
0		0	0	0
0		0	0	0
0		0	0	0
0		0	0	0.694625
0		0	0	0
0		0	0	0
0		0	0	0
0		0	0	0
0.824643		0.817443	0	0
0.673352		0	0	0
0		0.528553	0	0
0		0	0	0
0		0	0	0
0		1.23918	0	0
0.838929		0	0	0
0		0	0	0
0		0	0	0
0		0	0	0
0		0	0	0
0		0	0	0
0		0.864896	0	0
0		0	0	0
0		0.784896	0	0
0		0.746397	0	0
0		0	0	0
0		0	0	0
0		0	0	0
0		1.72198	0	0
0		0	0	0
0		0.917522	0	0
0		0	0	0
0		0	0	0.86212
0		0	0	0
0		1.14603	0	0
0		1.1997	0	0
0		0	0	0
0		0	0	1.78019
0		0	0	0
0		0	0	0
0		1.31282	0	0
0		0	0	0
0		0	0	0
0		0	0	0
0		0	0	0
0		0	0	0
0		0	0	0
0		0	0	0
0		0	0	0
0		0	0	0
0		0	0	0
0		2.28769	0	0
0		0	0	0
0		0	0	0
0		0	0	0
0		0	0	0
0		0	0	0
0		0	0	0
0		0	0	0
0		0	0	0
0		0	0	0.766987
0		0	0	0
0		0	0	0
0		0	0	0
0		0	0	0
0		0	0	1.05062
0		0	0	0
0		0.784767	0	0
0		0	0	0
0		0	0	0
1.43986		0	0	0
0		0	0	0
0		0.862753	0	0
0		0	0	0
0		0	0	0
0		0	0	0
0		0	0	0
0		1.36392	0	0
0		0	0	0
0		0	0	0
0		0	0	0
0		0	0	0
0		0	0	0
0		0	0.896178	0
0		0	0	0
0		0.684121	0	0
0		0	0	0
0		0	0	0
0		0	0	0
0.621329		0	0	0
0		0	0	0
0		0	0	1.11501
0		1.43961	0	0
0		0	0	1.45339
0		0	0	0
0		0	0	0
1.54602		0.75826	0	1.03107
1.53479		0	0	0
0		0	0	0
1.02554		0	0	0
1.0895		0	0	0
0		0	0	0
0		1.88067	0	0
0		0	0	0
0		0	0	0
0		0	0	0
0		0	0	0
0		0	0	0
0		0	0	0
0		0	0	0
0		0	0	0.590466
0		0	0	0
0		0	0	0.700119
0		0	0	0
0		0	0	0
0		0	0	0
0		0	0	0
0		0	0	0
0		0	0	0
0		0.700937	0	0
0		0	0	0
0		0	0	0
0		0	0	0
0		0	0	0
0		0	0	0.753468
0		1.07175	0	0.965669
0		0	0	0
0.296762		0	0	0
0		0	0	0
0		0	0	0
0		0	0	0
0		0	0	0
0		0	0	0
0		0	0	0
0		0	0	0
1.36711		0	0	0
0		0	0	0
0		0	0	0
0		0	0	0
0.969107		1.0003	0	0
0		0	0	0
0		0.955511	0	0
0		0	0	0
0		0	0	0
0		0	0	0
0		0	0	0
0		0	0	0
0		0	0	0
0		0	0	0
0		0	0	0
0		0	0	0
0		0	0	0.715739
0		1.45831	0	0
0		0	0	0
0		0	0	0
0		1.22245	0	0
0		0	0	0
0		0	0	0
1.15007		0	0	0
0		0	0	0
0		0.702527	0	0
0		0	0	0
0		0	0	0.618868
0		0	0	0
0		0	0	0
0		0	0	0
0		0	0	0
0		0	0	0
0		0	0	0
0		0	0	0
0		0	0	0
0		0	0	0
0		0	0	0.62109
0		0	0	0
0		0	0	0
0		0	0	0
0		0	0	0
0		0	0	0.932305
0		0.85005	0	0
0		0	0	0
0		1.12643	0	0
0		0	0	0
0		1.48905	0	0
0		0	0	0
0		0	0	0
0		0	0	0
0		0	0	1.05183
0		1.37611	0	0
0		0	0	0
0		0	0	0
0		0	0	0
0		0	0	0
0		0	0	0
0		0.733225	0	0
0		0	0	0
0		0	0	0
0		0	0	0
0.98591		0	0	0
0.62117		0	0	0
0		0	0	0
0.784119		0	0	0
0		1.78306	0	0
0		0	0	0
0		0	0	0
0.887135		0	0	0
0		0	0	0.844035
0		0	0	0
0		0	0	0
0		0	0	0
0		0	0	0
0		0.867531	0	0
0		0	0	1.29139
0		0	0	0
0		0	0	0
0		0	0	0
0		0	0	0
0		0	0	0
0		0	0	0
0		0	0	0
0		0.692897	0	0
0		0	0	0
0		0	0	0
0.694701		1.00941	0	0
0		0.488021	0	0
0		0	0	0.675383
0		0	0	0
0		0	0	1.01119
0		0	0	0
0		0	0	1.17872
0		0	0	0
0		0	0	0.719177
0		0	0	0
0		0	0	0
0		0	0	0
0		0	0	0
0		0	0	0
0		0	0	0.783214
0		0	0	0
0		0	0	0
0		0	0	0
0		0	0	0
0		0.771399	0	0
0		0	0	0
0		0	0	0
0		0	0	0
0		0	0	0.55998
0		0	0	0
0		0	0	0
0		0	0	0
0		0	0	0
0		0	0	0
0		0	0	0
0.815822		0	0	0
0		0	0	0.790185
0		0	0	0
1.84414		0	0	0
0		1.69193	0	0
0		0	0	0
0		1.19606	0	0
0		0	0	0
0		0	0	0
0		0	0	0
0		0	0	0
0		0	0	0
0		0.872933	0	0
0		0	0	0
0		0	0	0
0		0	0	0
0		0	0	0
0		1.69569	0	0
0		0	0	0
0		0	0	0
0		1.23753	0	0
0.501946		0	0	0
0		0	0	0
0		0	0	0
0		0.74739	0	0
0		1.06898	0	0
0		1.01398	0	0
0		0	0	0
0		0	0	0
0		0	0	0
0		0	0	0
0		0	0	0
0.929141		0	0	0
0		1.62367	0	0
0		0	0	0
0		0	0	0
0		0	0	0
0		0	0	0
0		0	0	0
0		0	0	0
0		0	0	0
0		0	0	0
0		1.89448	0	0
0		0	0	0
0		0	0	0
0		0	0	0
0.90921		0	0	0
0		1.31084	0	0
0		0	0	0
0		0	0	0
1.08042		0	0	0
0		0	0	0
0		1.12813	0	0
0		0	0	0
0		0	0	0
0		0	0	0
0		0	0	0
0		0	0	0
0		0	0	0
0		0	0	0
0		0.754421	0	0
0		0	0	0
0		0	0	0
0		0	0	1.02761
0		1.16405	0	0
0.963258		0	0	0
1.51123		0	0	0
0		0	0	0
0		1.26304	0	0
0		0	0	0
0		0	0	0
0		0	0	0
0		0	0	0.766432
0		0	0	0
0		0	0	0
0		0	0	0
0		0	0	0
0		0	0	0
0		0	0	0
0		0	0	0
0		0	0	0
0		0	0	0
0		0	0	0
0		0	0	0
1.59645		0	0	0
0		0	0	0
0		0	0	0
0		0	0	0
0		1.15735	0	0
0		1.0615	0	0
0		0	1.2432	1.99185
0		0	0	0
0		0	0	0
0		1.01853	0	0
0		0	0	0
0		0	0	0
0		0	0	0
0		0	0	0
0		0	0	0
0		0	0	0
0		1.80225	0	0
0		1.37423	0	0
0		0	0	0
0.808783		0	0	0
0		0	0	0
0		0	0	0
0		0.82249	0	0
0		0	0	0.846233
0		0	0	0
0		0	0	0
0		0	0	1.0776
0		0	0	0
0		0.678573	0	0
0		0	0	0
0		0	0	0
0		0	0	0
0		0	0	0
0		0	0	0
0		1.39407	0	0
0		0	0	0
0		1.43387	0	0
0		0	0	0
0		0	0	0
0		0	0	0.970581
0		0	0	0
0		0	0	0
0		1.17872	0	0
0		0	0	0
0		0	0	0.853363
0		0	0	0
0.827821		0	0	0
0		0	0	0
0		0	0	0
0		0	0	0
0		0.632743	0	0
0		0	0	0
0		0	0	0
0		0	0	0
0		0	0	0
0		0	0	0
0		0	0	0
0.924346		0	0	0
0		0	0	0
0		0	0	0
0		0	0	0
0		1.11805	0	0
0		1.0681	0	0
0		0	0	0
0		0	0	0
0		0	0	0
0.843959		0	0	0.926368
0		0	0	0
0		0	0	0
0		0	0	0
0		0	0	0
0		0	0	0
0		0	0	0
0		0	0	0
0		0	0	0
0		0	0	0
0		1.30357	0	0.813578
0		0	0	0
0		0	0	0
0		0	0	0
0		0	0	0
0		0	0	0
0		0	0	0
0		0	0	0
0		0	0	0
0		1.82764	0	0
0		0	0	0
0		1.4173	0	0
0		0	0	0
0		0	0	0
0		0	0	0
0		1.22296	0	0
0		1.12997	0	0
0		0	0	0
0.844489		0	0.690012	0
0		0	0	0
0		0	0	0
0		0	0	0
1.09225		0	0.443026	0
0		0	0	1.18768
0		1.4147	0	0
0		0	0	0
0		0	0	0
0		0	0	0
0		0	0	0
0		0	0	0
0		0	0	0
0		0	0	0
0		0	0	0
0		0	0	0
		0	0	0
		0.702168	0	0
		0	0	0
		0.579034	0	0
		0	0	0
		1.19038	0	0
		0	0	0
		0	0	0
		0	0	0
		0	0	0
		0	0	0
		0	0	0
		0	0	0
		0	0	0
		0	0	0
		0	0	0
		0	0	0
		0	0	0
		0	0	0
		0	0	0
		0	0	0
		0	0	0
		0	0	0
		1.13324	0	0
		0	0	0
		0.751746	0	0
		0	0	0
		0	0	0
		0	0	1.16923
		0	0	0
		0	0	0
		0	0	0
		0	0	0
		0	0	0
		0	0	0
		0	0	0
		0	0	0
		0	0	0
		0	0	0
		0	0	0
		0	0	0
		0	0	0
		0	0	0
		0	0	0
		0	0	0
		0	0	0
		0	0.887471	0
		0	0	0
		0	0	0
		0	0	0
		0	0	1.28031
		0	0	0
		0	0	0
		0	0	0
		0	0	0
		2.02548	0	0
		0	0	0
		0	0	1.41873
		0	0	0
		0	0	0
		0	0	0
		1.61275	0	0
		0	0	0
		0	0	0
		0	0	0
		0	1.21548	0
		1.31801	0	1.57757
		0	0	1.10641
		0	0	0
		1.29474	0	0
		0	0	0
		0	0	0
		1.1445	0	0
		0	0	0
		0	0	0
		0	0	0
		0.433924	0	0
		0	0	0
		0	0	0
		0	0	0
		0	0	0.920239
		0	0	0
		0	0	1.55157
		0	0	0.833299
		0	0	0
		0	0	0.740839
		0	0	0
		0	0	0
		0	0	0
		1.66148	0	0
		0	0	0
		0	0	0
		1.2711	0	0
		0	0	0
		0	0	0
		0	0	0
		0	0	0
		0	0	0
		0	0	0
		0	0	0
		0	0	0
		0	0	0
		0	0	0
		0	0	0
		0	0	0
		0	0	0
		0	0	0
		0	0	0
		0	0	0
		0.748034	0	0
		0	0	0
		0	0	0
		1.45281	0	0
		0	0	0
		0	0	0
		1.34866	0	0
		0	0	0
		0	0	0
		0	0	0
		0	0	0
		0	0	0
		0	1.53604	0
		0	0	0
		0	1.11902	0
		0	0	0
		0	0	0
		0	0	0
		0	0	0
		0	0	0
		0	0	0.684705
		0	0	0
		0.886715	0	0
		0	0	0
		0	0	0
		0	0	0
		0	0	0
		0.908502	0	0
		0	0	1.02645
		0	0	0
		0	0	0
		0	0	0.823135
		0	0	1.16747
		0	0	0
		0	0	0
		0	0	0
		0	0	0
		0	0	0
		0	0	0
		0	0	0
		0	0	0
		0.990408	0	0
		0	0	0
		0	0	0
		1.52248	0.542592	0
		0	0	0
		1.12013	0	0.884122
		0	0	0
		0	0	0
		0.96376	0	0
		0	0	0
		0	0	0
		0	0	0
		0	0.437103	0
		0	0	0
		0	0	0
		0	0	0
		0	0	0
		0	0	0
		0	0	0
		0	0	0
		0	0	0
		0	0	0
		0	0	0
		0	0	0
		0	0	1.17911
		0	0	0
		0	0	0
		0	0	0
		0	0	0
		0	0	1.14479
		0.819213	0	0
		0	0	0
		0	0	0
		0	0	0
		0	0	0
		0	0	0
		0	0.81281	0
		0	0	0
		0	0	0
		0	0	0
		0	0	0
		0	0	0
		0	0	0
		0	0	0
		0	0	0
		0	0	0
		0.857874	0	0
		0.938134	0	0
		0	0	0
		0	0	0
		2.42656	0	0
		0	0	1.00698
		0	0	0
		0	0	0
		0	0	0
		0	0	0
		0	0	0
		1.59342	0	0
		0.885877	0	0
		0.631504	0	0
		0.602372	0	0
		0	0	0
		0	0	0
		0	0	0
		0	0	0
		0	0	0
		0	0	0
		0	0	0
		0	0	0.75222
		0	0	0
		0	0	0
		0	0	0
		0	0	0
		1.26043	0	0
		0	0	0
		0	0	0
		0	0	0
		0	0	0
		1.09688	0	0
		0	0	0
		0	0	0
		0	0	0
		0.963559	0	0.620295
		0	0	0
		0	0	1.43156
		0	0	0
		0	0	0
		0	0	0
		0.839751	0	0
		0	0	0
		0	0	0
		0	0	0
		0	0	0
		0	0	0
		1.10736	0	0
		1.55549	0	1.25205
		0	0	0
		0	0	0
		0	0	0
		0	0	0
		0	0	0
		0	0	0
		0	0	0
		0	0	0
		0	0	0
		0	0	0
		0	0	0
		0	0	0.593388
		0	0	0
		0	0	0
		0	0	0
		1.25581	0	0
		1.33427	0	0
		0	0	0
		0	0	0
		1.10008	0	0
		0	0	0
		0	0	1.08767
		0	0	0
		0.952665	0	0
		0	0	0
		0	0	0
		0	0	0.934928
		0.522506	0	0
		0	0	0
		0	0	1.02154
		0	0	0
		0	0	0
		0	0	0
		0	0	0
		0	0	0
		0	0	0
		0	0	0
		0	0	0
		0	0	0
		0	0	0
		0	0	0
		1.10871	0
		0	0
		0	0
		0	0
		0	0
		0	0
		0	0
		0	0
		1.51243	0
		0	0
		0	0
		0	0
		0	0
		0.709331	0
		0	0
		0.916441	0
		0	0
		0	0
		0	0
		0	0
		0	0
		0	0
		0	0
		0	0
		1.50726	0
		0	0
		0	0
		0	0
		0	0
		0	0
		0	0
		0	0
		0	0
		0.614628	0
		0	0
		0	0
		1.73014	0
		0	0
		0	0
		0	0
		0	0
		0	0
		0	0
		0	0
		0.768845	0
		0	0
		0	0
		0	0
		2.24274	0
		0	0
		0	0
		0.982865	0
		0	0
		0	0
		0	0
		0	0
		0	0
		0	0
		0.740437	0
		0	0
		0	0
		0	0
		0	0
		0	0
		0	0
		0	0
		0.913748	0
		0.871232	0
		0.861804	0
		0	0
		0	0
		0.918697	0
		0	0
		0	0
		0	0
		0	0
		0	0
		0	0
		0	0
		0	0
		2.26995	0
		0	0
		0	0
		0	0
		0	0
		0	0
		0	0
		0	0
		0	0
		0.662155	0
		0	0
		0	0
		0	0
		0	0
		0.991544	0
		1.19808	0
		0	0.889325
		0	0
		0	0
		0	0
		0	0
		0	0
		0	0
		0	0
		1.28776	0
		0	0
		0	0
		0	0
		0	0
		0.84517	0
		0	0
		0	0
		0	0
		0	0
		0	0
		0	0
		0	0
		0	0
		0	0
		0	0
		0	0
		0	0
		0	0
		0	0
		0	0.762567
		0	0
		0	0
		1.16527	0
		0	0
		0	0
		0	0
		0	0
		0	0
		0	0
		0	0
		0	0
		0	0
		0	0
		0	0.653808
		0	0
		0	0
		0	0
		0	0
		0.530591	0
		0	0
		0	0
		1.5734	0
		0	0
		0	0
		0	0
		1.10844	0
		0.825147	0
		0	0
		1.92545	0
		0	0
		0	0
		0	0
		0.863545	0
		0.604775	0
		0.751627	0
		0	0
		0	0
		0	0
		0	0
		1.05609	0
		0	0
		0.993611	0
		0	0
		0	0
		0.887219	0
		1.06886	0
		1.03844	0
		0	0
		0	0
		0	0
		0	0
		1.59494	0
		0	0
		0	0
		1.23874	0
		0	0
		0	0
		0	0
		0	0
		0	0
		0	0
		0	0
		0	0
		0	0
		0	0
		0	0
		0	0
		0	0
		0	0
		0	0
		0	0
		0	0
		0	0
		0	0
		0	0
		0	0
		0	0
		0	0
		0.92033	0
		0	0
		0	0
		0	0
		0	0
		0	0
		0	0
		0	0
		0	0.909475
		0	0
		0.746105	0
		0	0
		0	0
		1.80862	0
		0	0
		0	0
		0	0
		0	0
		0	0
		0	0
		0	0
		0	0
		0
		0
		0
		0
		0
		0
		0
		0
		0
		0
		0
		0
		0
		0
		0
		0
		0
		0
		0
		0
		0
		1.25509
		0
		0
		0
		0
		0
		0
		0
		0.968397
		0
		0
		0
		0.781347
		0
		0
		0
		0
		0
		0
		0
		0
		0
		0
		0
		0
		0
		2.06733
		0
		0
		0.881462
		0
		0
		0
		0
		0
		0
		0
		0
		0
		0
		1.22848
		0
		0
		0
		0
		0
		0
		0
		0
		0
		0
		1.13711
		0
		0
		0
		1.8316
		0
		0
		1.64349
		0
		0
		0
		0
		0
		0
		0
		0
		0
		0
		0
		0
		0
		0
		0
		0
		0
		0
		1.45457
		0
		0
		0
		0
		0
		0
		0
		0
		0
		0
		0
		0
		0
		0
		0
		0
		0
		0
		0
		0
		0
		0
		0
		0
		0
		0
		0
		0.725992
		0.979166
		0
		0
		0
		0
		0
		0
		0
		0.842978
		0
		0
		0
		0
		0
		0
		0
		0
		0
		1.72868
		1.43839
		0
		0
		0
		0
		0
		0.883705
		0
		0
		0
		0.800315
		1.33726
		0.65147
		0
		0
		0.929326
		0
		0
		0
		0
		0
		0
		0
		0
		0
		0
		0
		1.75521
		0
		0
		0
		0
		0
		2.1006
		0
		0
		1.23623
		0
		0
		0
		0
		0
		0.936906
		0
		0
		0
		0
		0
		0
		0.966779
		1.25062
		0
		0
		0
		0
		0
		0
		0.928307
		0
		0
		0
		1.19256
		0.752635
		0
		0
		0
		0
		0
		0
		0
		0.794617
		0
		0
		0
		0
		0
		0
		1.76218
		0
		0
		0
		0.666505
		0
		0
		0
		0
		0
		1.01701
		1.60022
		0
		0.862674
		0
		0
		0
		0.663797
		0
		0
		0
		2.53235
		0
		0
		0
		0
		0
		0
		0
		0
		1.61533
		0
		1.0943
		0
		0
		0
		0
		0
		0
		0
		0
		0
		0
		0
		0
		0
		0.967891
		0
		0
		0
		0
		0
		0
		0
		0
		0
		0.770712
		0
		0
		0
		0
		0
		0.728534
		0
		0
		0
		0
		0
		0
		0
		0
		0.876029
		0
		0
		0
		0
		0
		0
		0
		0
		0
		1.41082
		1.28322
		0
		0
		0
		0
		0
		0
		0
		2.26392
		0
		0
		0
		0
		0
		1.41212
		0
		0
		0
		0
		0
		0
		0
		1.12606
		0
		1.38761
		1.19539
		0
		1.12813
		0
		0
		0
		0
		0
		0
		2.02648
		0
		0
		0
		0
		0
		0
		0.770962
		0
		0
		0
		0
		0
		0.830953
		0
		0
		0.735424
		0
		0
		0
		0
		0
		0
		0
		0
		0
		0
		0
		0.829275
		0
		0
		0
		0
		0
		0
		0
		0
		0
		1.32547
[truncated: 4 more rows]

## Sheet: Tnmd
Characterization of trabecular meshwork clusters
TM-1	TM-2	TM-3	Uveal	Fibroblasts
0	0	0	0	0
0	0	1.1907	0	0
0	0	2.5669	0	0
0	0	0	0	0
0	0	0	0	0
0	0	0	0	0
0	0	0	0	0
0	0	2.72078	2.87475	0
0	0	0	0.752873	0
0	0	0	0	0
0	0	0	0	0
0	0	0	0	0
0	0	0	0	0
0	0	0	0	0
0	0	0	0	0
0	0	3.83188	0	0
0	1.00303	0	2.10217	0
0	0	0	0	0
0	0	0	0	0
0	0	0	0	0
0	0	0	2.49325	0
0	0	0	0	0
2.00773	0	0	0	0
0	0	3.34365	0	0
0	0	0	0	0
0	0	0	0	0
0	0	0	0	0
0	0	0	0	0
0	0	0	0	0
2.40943	0	0	0	0
0	0	0	0	0
0	0	0	0	0
0	0	0	0	0
0	0	0	0	0
0	0	0	0	0.99126
0	0	3.51606	0	0
0	0	0	0	0
0	0	0	0	0
0	0	1.65364	0	0
0	0	2.39972	0	0
0	0	2.342	0	0
1.02142	0	1.42781	0	0
0	0.926368	0	0	0
0	0	0	0	0
0	0	0	0.875539	0
0	0	0	0	0
0	0	0	1.01802	0
0	0	0	0	0
0	0	0.80289	0	0
0	0	0	0	0
0	0	0	0	0
0	0	1.24567	0	0
0	0.863228	1.50739	0	0
0	0	1.59987	0	0
0	0	0	0	0
0	0	0	0	0
0	0	2.98929	1.74617	0
0	0	2.1181	0	0
0	0	3.25525	0	0
0	0	0	0	0
0	0	0	0	0
0	0	0	0	0
0	0	1.28256	0	0
0	0	0	0	0
0	0	0	0	0
0	0	0	0	0
0	0	0	0	0
0	0	2.2558	0	0
1.80109	0	0	0	0
0	0	0	0	0
0	0	0	0	0
0	0	0	0	0
0	0	0	0	0
0	0	0	0	0
0	0	0	0	0
0	0	0	0	0
0	0	0	0	0
0	0	0	0	0
0	0	2.199	0	0
0	0	0	0	0
0	0	0	0	0
0	0	0	0	0
0	0	2.0743	0	0
0	0	0	0	0
0.937661	0	0	0	0
0	0	0	0	0
0	1.22712	0	0	0
0	0	0	0	0
0	0	0	0	0
0	0	0	0	0
0	0	2.86655	1.45139	0
0	0	0	0	0
0	0	0	0	0
0	0	0	0	0
0	0	0	0	0
0	0	3.32562	0	0
0	0	0	1.06698	0
0	0	0	0	0
0	0	0	0	0
0	0	0	1.80494	0
0	0	1.58966	0	0
0	0	0	2.06673	0
0	0	0	0	0
0	0	0	0	0
0	0	0	0	0
0	0	2.87892	0	0
0	0	0	0	0
0	0	0	0	0
0	0	1.67264	0	0
0	0	0	0	0
0	0	0	0.646022	0
0	0	0	0	0
0	0	0	0	0
0	0	0	0	0
0	0	0.792185	0	0
0	0	0	0	0
0	0	2.56441	0	0
0	0	0	0	0
0	0	0	0	0
0	0	1.06349	0	0
0	0	2.69572	0	0
0	0	0	0	0
0	0	0	0	0
0	0	0	0	2.26921
0	0	0.821419	0	0
0	0	0	0	0
0	0	0	0	1.28767
0	0	0	0	0
0	0	1.70939	0	0
0	0	0	0	0
0	0	0	0	0
0	0	0	0	0
0	0	0	0	0
0	0	0	0	0
0	0	0	0	0
0	0	2.22528	0	0
0	0	0	0	0
0	0	0	2.49872	0
0	0	0	0	0
0	0	0	0	0
0	0	0	0	0
0	0	0	0	0
0	0	1.99304	0	0
0	0	0	0	0
0	0	2.16749	0	0
0	0	0	0	0
0	0	0	0	0
0	0	0	0	0
0	0	0	0	0
0	0	0	2.76634	0
0	0	1.74852	0	0
0	0	2.30615	0	0
0	0	0	0	0
0	0	0	0	0
0	0	1.67404	0	0
0	0	0	0	0
0	0	0	0	0
0	0	2.8793	0	0
1.02703	0	3.15467	0	0
0	0	2.41721	0	0
0	0	0	0	0
0	0	0	0	0
0	0	2.81819	0	0
0	0	3.19584	0	0
0	0	0.434863	0	0
0	0	0	0	0
0	0	0	0	0
0	0	0	0	0
0	0	0	0	0
0	0	1.74202	0	0
0	0	1.82896	1.45788	0
0	0	0	0	0
0	0	0	0	0
0	0	3.07378	0	0
0	0	0	0	0
0	0	2.69416	0.756335	0.989877
0	0	0	0	0
0	0	0	0	0
0	0	0	0	0
0	0	0	0	0
0	0	0	0	0
0	0	1.72678	0	0
0	0	0	0	0
0	0	0	0	0
0	0	0	1.11805	0
0	0	0	0	0
0	0	0	0	0
0	0	0	0	0
0	0	0	1.44442	0
0	0	0	0	0
0	0	0	0.830806	0
0	0	2.81221	0.847146	0
0	0.957881	0	0	0
2.2443	0	0	0	0
0	0	0	0	0
0	0	0	0	0.868012
0	0	0	0	0
0	0	0	0	0
0	0	2.49395	0	0
0	0	0	0	0
0	0	0	0	0
0	0	2.17936	0	0
0	0	0	0	0
0	0	0	0	0
0	0	0	0	0
0	0	0	1.54748	0
0	0	0	0	0
0	0	0	0	0
0	0	0	3.44609	0
0	0	0	0	0
0	0	0	0.92554	0
0	0	0	0	0
0	0	0	0	0
0	0	3.09102	0	0
0	0	0	0	0
0	0	1.90609	0	0
0	0	0	0	0
0	0	0	0	0
1.3706	0	0	0	0
0	0	0	0	0
0	0	0	0	0
1.60307	0	0	0	0
0	0	3.83778	0	0
0	0	0	0	0
1.04833	0	2.34791	0	0
0	0	0	0	0
0	0	0	0	0
0	0	2.20308	0	0
0	0	0	0	0
0	0	0	1.03434	0
0	0	1.06461	0	0
0	0	2.05023	0	0
0	0	0	0	0
0	0	0	0	0
0	0	0	0	0
0	0	2.24967	0	0
0	0	0	0	0
0	0	0	2.67814	0
0	0	0	0	0
0	0	0	0	0
0	0	0	0	0
0	0	0	0	0
0	0	0	0	0
0	0	2.6189	0	0
0	0	0	0	0
0	0	0	0	0
0	0	0	0	0
0	0	0	0	0
0	0	0	0	0
0	0	2.18607	0	0
0	0	0	0	0
0	0	1.7414	0	0
0	0	0	1.54447	0
0	0	0	0	0
0	0	0	0.949643	0
0	0	0	0	0
0	0	0	0	0
0	0	0	0	0
0	0	0	0	0
0	1.10438	0	0	0
0	0	0	0	0
0	0	1.53858	0	0
0	0	0	0	0
0	0	0	0	0
0	0	0	2.71078	0
0	0	0	0	0
0	0	0	0	0
0	0	0	0	0
0	0	0	1.59384	0
0	0	0	0	0
0	0	3.21003	0	0
0	0	0	0	0
0	0	2.28307	0	0
0	0	0	0	0
0	0	0	0	0
0	0	2.49753	0	0
0	0	3.07779	0	0
0	0	0	0	0
0	0	0	0	0
0	0	0	0	0
0	0	0	0	0
0	0	2.45139	0	0
0	0	0.745348	0	0
0	0	0	2.31547	0
0	0	0.966678	0	0
0	0	0	0	0
0	0	0	3.0541	0
0	0	2.71729	0	0
0	0	0	0	0
0	0	0	1.16686	0
0	0	0	0.947994	0
0	0	2.94444	0	0
0	0	0	1.07772	0
0	0	0	0	0
0	0	0	0	0
0	0	0	0	0
0	0	0	0	0
0	0	2.5128	0	0
0	0	1.44914	0	0
0	0	0.942128	0	0
0	0	0	0	0
0	0	0	0	0
0	0	0	0	0
0	0	0	0	0
0	0	0	0	0
0	0	0	3.27101	0
0	0	2.82224	0	0
0	0	0	0	0
0.699864	0	0	0	0
0	0	0	0	0
0	0	0	0	0
0	0	0	0	2.13251
0	0	0	1.64425	0
0	0	2.83212	0	0
0	0	0	0	0
0	0	0	0	0
0	0	0	0	0
0	0	0	0	0
0	0	0	1.80848	0
0	0	0	0	0
0	0	2.64297	0	0
0	0	0	0	0
0	0	0	0	0
0	0	0	0	0
0	0	2.36981	0	0
0	0	0	0	0
0	0	0	0	0
0	0	3.70273	2.26637	0
0	0	0	0	0
1.57143	0	2.4596	1.48547	0
0	0	0	0	0
0	0	0	1.8456	0
0	0	0	0	0
0	0	0	0	0
0	0	0	0	0
0	0	0	0	0
0	0	0	0	0
0	0	0	0.772213	0
0	0	0	0	0
0	0	3.26568	0	0
0	0	0	0	0
0	0	0	0	0
0	0	0	0	0
0	0	0	0	0
0	0	2.26649	0	0
0	0	0	0	0
0	0	0	0	0
0	0	0	0	0
0	0	2.66919	0	0
0	0	0	0	0
0	0	3.14386	0	0
0	0	3.00019	0	0
0	0	0	0	0
0	0	0	0	0
0	0	0	2.73093	0
0	0	2.74494	0	0
0	0	0	0	0
0	0	0	0	0
1.69038	0	0	0	0
0	0	0	0	0
0	0	0.518268	0	0
0	0	0	2.68855	0
0	0	3.38976	0	0
0	0	0	0	0
0	0	0	0	0
0	0	0	0	0
0	0	1.64044	0	0
0	0	0	0	0
0	0	0	0	0
0	0	0	0	0
0	0	0	0	0
0	0	0	0	0
0	0	2.36405	0	0
0	0	0	0	0
0	0	0	0	0
0	0	0	1.20034	0
0	0	1.65068	0	0
0	0	2.27129	0	0
1.28805	0	0	0	0
0	0	0	0	0
0	0	0	0	0
0	0	0	2.91862	0
0	0	0	0	0
0	0	0	0	0
0	0	0	0	0
0	0	0	0	0
0	0	1.67828	0	0
0	0	1.43973	0	0
0	0	0	0	0
0	0	0	1.54442	0
0	0	0	0	0
0	0	0	0	0
0	0	0	0	0
0	0	0	0	0
0.757597	0	0	0	0
0	0	0	0	1.51788
0	0	0	0	0
0	0	0	0	0
1.51621	0	0	0	0
0	0	2.55244	0	0
0	0.978543	0	0	0
0	0	0	0	0
0	0	0	2.64357	0
0	0	0	1.83964	0
0	0	0	0	0
0.941269	0	0	2.91815	0
0	0	0	0	0
0	0	0	0	0
0	0	2.06492	0	0
0	0	0	1.40233	0
0.785805	0	0	1.50493	0
0	0	1.48613	0	0
0	0	0	0	0
0	0	0	0	0
0	0	0	0	0
0	0	0	0	0
0	0	0	0	0
0	0	2.89195	0.99522	0
0	0	0	0	0
0	0	2.94248	0	0
0	0	1.03711	0	0
0	0	0	0	0
0	2.0427	2.7729	0	0
0	0	0	0	0
0	0	0	1.00731	0
0	0	2.5872	0	0
0	0	2.19993	0	0
0	0	0	0	0
0	0	1.96778	0	0
0	0	0	0	0
0	0	0	2.34934	0
0	0	0	0	0
0	0	1.26778	2.90393	0
0	0	2.25317	0	0
0	0	0	0	0
0	0	0	0	0
0	0	0	0	0
0	0	0.615291	0	0
0	0	0	0	0
0	0	0	1.04857	0
0	0	0	0	0
0	0	0	0	0
0	0	0	0	0
0	0	1.01656	0	0
0	0	0	0	0
0	0	0	0	0
0	0	2.50002	0	0
0		0	2.60211	0
0		1.49252	3.08269	0
0		0	0	0
0		0	0	0
0		0	0	0
0		0	0	0
0		0	0	0
0		0	0	0
0		0	0	0
0		0	0	0
0		0	0	0
0		2.20625	0	0
0		0	0	0
0		2.9161	0	0
0		0	0	0
0		0	0	0
0		0	0	0
0		0	0	0
0		0	0.85028	0
0		0	0	0
0		3.16425	2.57619	0
0		0	0	0
0		0	0	0
0		1.83204	0	0
0		0	1.04057	0
0		1.91314	0	0
0		0	0	0
0		0	0	0
0		0	0	0
0		0	1.00698	0
0		2.56976	0	0
0		2.36245	0	0
0		0.839676	0	0
0		0.908149	0	0
0		0	0	0
0		3.83847	0	0
0		0	0	0
0		0	0	0
0		0	0	2.45248
0		0	0	0
0		0	0	0
0		0	0	0
0		0	0	0
0		0	0	2.04504
0		0	0	0
0		0	0	0
0		2.42024	0	0
0		0	0	0
0		0	0	1.40942
0		0	0	0
0		0	0	0
0		0	0	0
0		1.11254	0	0
0		1.62884	0.47278	0
0		0	0	0
0		0	0	0
0		0	2.84077	0
0		0	0	0
0		0	0	0
0		0	0	0
0		3.73595	0	0
0		2.35167	0	0
0		0	0	0
0		0	0	3.01809
0		2.19344	0	0
0		0.575675	0	0
0		0	0	0
0		0	0	0
0		3.32104	0	0
1.80331		0	0	1.06936
0		2.696	1.27666	0
0		0	0	0
0		0	0	0
0		0	0	0
0		0	0	0
0		0	0	0
0		1.78989	0	0
0		2.01151	0	0
0		0	0	0
0		0	0	0
0		1.95219	0	0
0		3.49724	0	0
0		0	0	0
0		0	1.54389	0
0		0	0	0
0		0	0	0
0		0	0	0
0		0	0	0
0		0	0	0
0		1.4964	0	0
0		0	1.12865	0
0		0	0	0
0		0	0	0
0		2.99237	0	0
0		2.36392	1.42254	0
0		0	0	0
0		0	0	0
0		0	1.46646	0
0		0	2.76049	0
0		0	0	0
0		3.06533	0.977715	0
0		0	0	0
0		0	0.902099	0
0		0	0	0
0		0	0	0
0		0	0	0
0		0	0	0
0		0	0	0
0		0	0	0
0		0	0	0.900796
0		0	0	0
0		2.76776	0	0
0		0	0	0
0		0	0	0
0		0	0	0
0		1.80405	0	0
0		0	0	0
0		0	2.03486	0
0		0	0.949643	0
0		0	0	0
0		2.22239	0	0
0		0	0	0
0		0	0	0
0		0	0	0
0		0	0	0
0		2.22988	0	0
0		0	0	0
0		0	0.96992	0
0		3.14386	0	0
0		0	2.25146	0
0		2.55664	0	0
1.87656		0	0	0
0		0	0	0
0		2.89351	0	0
0		0	0	0
0		0	0	0
0		1.44578	0	0
0		0	0	0
0		0	0	0
0		0	0	2.28452
0		0	0	0
0		0	1.49145	1.57992
0		0	0	0
0		0	2.41458	0
0		1.79751	2.44128	0
0		0	0	0
0		2.019	0	1.29788
0		2.29976	0	0
0		0	0	0
0		0	0	0
0		0	0	0
0		0	0	0
0		0	0	0
0		0	0	0
0		0	2.06507	0
0		0	0	0
0		0	0	0
0		0	0	0
0		3.11328	0	0
0		2.0802	0	0
0		0	0	0
0		0	0	0
0		2.25203	0	0
0		0	0	1.86879
0		0	0	0
0		0	0	0
2.20613		3.70011	0	0
0		0	0	0
0		0	0	0
0		3.04619	0	0
0		0	0	0
0		0	0	0
0		0	0	0
0		4.11294	0	0
0		0	0	0
0		0	0	0
0		0	0	1.94522
0		0	0	0
0		3.44813	0	0
0		0	0	0
0		0	0	0
0		1.06523	0	0
0		0	0	0
0		0	0	0
0		0	2.22221	0
0		0	0	0
0		0	1.87781	0
0		0	0	0
0		0	0	0
0		0	0	0
0		0	0	0
0		0	0	0
0		1.05953	0	0
0		0	0	0.761653
0		0	0	0
0		1.90181	0	0
0		2.14507	0	1.4592
0		0	0	0
0		0	0	0
0		2.51869	0	0
0		0	0	0
0		0	0	0
0		3.6105	0	0
0		0	0	0
0		2.11553	0	0
0		0	0	0
0		3.4431	0.913748	0
0		0	0	0
0		2.30142	0	0
0		1.17046	0	0
0		0	0	0
0		2.70047	0	0
0		0	2.46935	0
0		0	3.24378	0
0		0	0	0
0		0	0	0
0		0	0	0
0		0	0	0
0		0	0	0
0		0	0	0
0		0	0	0.929605
0		0	1.86187	1.35173
0		0	0	0
0		0	0	0
0.824643		0.817443	0	0
0		0	0	0
0		1.88279	0	0
0		0	0	0
0.86307		0	0	0.895449
0		0	0	0
0		0	0	0
0		1.16625	0	0
0		0	0	0
0		0	0	0
0		0	0	0
0		0	0	0
0		2.22447	0	0
0		0	0	0
0		0	1.02714	0
0		0.746397	0	0
0		1.40779	0	0
0		0	0	0
0		0	0	0
0		0	0	0
0		0	0	0
1.78457		0	0	0
0		2.18051	0	0
0		0	0	0
0		0	0	1.52571
0		1.14603	3.59549	0
0		2.97312	0	0
0		0.544621	0	0
0		1.62727	0	0
1.1299		0.773028	0	0
0		0	0	0
0		0	0	0
0		0	0	1.8576
0		1.7865	2.03457	0
0		0	0	0
0		0	0	0
0		2.8409	0	0
0		0	1.77204	0
0		0	0	0
0		0	1.84046	0
0		2.46334	0	0
0		2.37798	0	0
0		1.3739	1.06573	0
0		0	0	0
0		0	0	0
0		0	0	0
0		0	0	0
0		0	0	0
0		0	0	0
0		2.66687	0	0
0		2.64369	1.04905	0
0		0	0	0
0		2.01629	0	0
0		2.22435	0	0
0		0	0	0
0		3.15661	1.63888	0
0		3.57489	0	0
0		0.970938	0	1.27406
0		1.75225	0	0
0		0	0	0
0		3.52646	0	0
0		0	0	0
0		2.94758	0	0
0		0	0	0
0		0	0	0
0		0	0	0
0		0	0	0
0		0	0	0
0		1.9203	0.870102	0
0		0	0	0
0		0.8982	0	0
0		0	0	0
0		0	0	0
0		3.0826	0	0
0		0	0	0
0		0	2.0215	0
0		2.97851	0	0
0		0	0	0
0		2.98683	0	0
0		2.06763	0	0
0		0	0	0
0		0	0	0
0		0	0	0
0		2.36623	0	0
0		0	0	0
0		0	0	0
0		0.857561	0	0
0		0	0	0
0		0	0	0
0		0	0	0
0		0	0	0
0		0	0	0
0		0	0	0
0		0.871071	0	0
0		0	0	0
0		0	2.17992	0
0		1.41329	0	1.22321
0		0	0	0
0		0	0	0
0		0	2.75587	0
0		0	0	0
0		0	2.00927	0
0		0	2.82522	0
0		0	0.895364	0
0		0	0	0
0		0	1.66016	0
0		2.49995	0	0
0		0	0	0
0		0	1.01938	0
0		3.30698	0	0
0		0	0	0
0		0	0	0
0		0	0	0
0		0	0	0
0		0	0	0
0		2.83676	0	0
0		0	0	0
0		2.20353	0	0
0		0	1.54588	0
0		0	0	0
0		0	0	0
0		0	0	0
0		0	0	0
0		1.92796	0	0
0		0	0	0
0		0	0	0
0		0	0	0
0		0	0	0
0		2.95935	0	0
0		0	0	0
0		0	0	0
0		0	1.01802	0
0		0	0	0
0		0	0	0
0		0	0	0
0		1.56489	0	0
0		0.870748	0	0
0		0	0	0
0		1.73583	0	0
0		0	0	0
0		2.81171	0	0
0		0	0	0
0		0.87099	0	0
0		0	0	0
0		3.23312	0	0
0		0	0	0
0		2.87743	0	1.30709
0		0	0	0
0		0	0	0
0		0	0	0
0		1.73212	0	0
0		2.8508	0	0
0		0	0	0
0		0	0	0
0		1.96501	0	0
0		0	0	0
0		0	0	0
0		0	0	2.48221
0		2.62561	2.53821	0
0		0	0	0
0		0	0	0
0		0	0	0
0		0	0	0
0		0	0	1.00133
0		0	0	0
0		0	0	0
0		0	0	0
0		0	0	0
0		0	1.9227	0
0		0	0	0
0		0	0	0
1.19325		0	2.88364	0
0		0	0	0
0		4.26794	0	0
0		0	0	0
0		0	0	0
0		0	0	0
0		0	0	0
0		0	0	0
0		0	0	0
0		0	0	0
0		0	0	0.950421
0		0	0	0
0		0	0	0
0		0	0	0
0		1.74163	0	0
0		1.61501	0	0
0		3.45256	2.29863	0
0		3.15487	0	0
0		2.46101	0	0
0		0	0	0
0.784119		1.09562	0.851203	0
0		0	0	0
0		3.32243	0	0
0		2.44604	0	0
0		0	0	0
0		0	0	0
0		0	0	0
0		0	0	0
0		0	0	0
0		0	0	1.39032
0		0	0	0
0		0	0	0
0		0	0	0
0		0	0	2.31868
0		0	0	0
0		0	0	0
0		0	0	0
0		0	0	0
0		2.14432	0	0
0		0	0	0
0		1.18808	0	0
0		0	0	0
0		3.36397	0	2.23189
0		0	0	0
0		0	0	0
0		0	2.799	0
0		1.33564	0	0
0		0	0	0
0		3.37122	0	0
0		0	0	0
0		2.4596	0	0
0		1.53746	1.90472	0
0		2.0482	0	0
0		3.13074	0	0
0		0	0	0
0		0	0	0
0		0	0	0
0		0	0	0
0		0	0	2.23396
0		0	0	0
1.49607		0.983441	0	0
0		0.771399	0	0
0		0	0	0
0		0	0	0
0		0	0	0
0		0	0	0
0		0	0	0
0		0	0	0
0		0	0	0
0		0	0	0
0		0	0	0
0		0	0	0
0		0	0	0
0		0	0	0
0		0	0	1.09238
0		1.89674	0	0
0		2.11358	0	0
0		0	0	0
0		0	0	0
0		0	0	3.47117
0		0	0	0
0		0	0	0
0		0	0	0
0		0	0	0
0		0	0	0
0		0	0	0
0		1.38367	0	0
0		0	0	0
0		2.71334	0	0
0		0	0	0
2.14198		0	0	0
0		2.88686	0	0
0		1.96259	0	0
0		3.68679	1.04449	0
0		0	0	0
0		0	1.11501	0
0		0	1.41141	0
0		1.90765	1.87468	0
0		2.08271	0	0
0		0	0	0
0		2.40108	0	0
0		3.18812	0	0
0		3.2139	0	0
0		0	0	0
0		0	0	2.22717
0		2.05234	0	0
0		1.17826	0	0
0		2.86675	0	0
0		0	0	0
0		0	0	0
0		0	0	0
0		1.27177	0	0
0		0	0	0
0		1.29407	0	0
0		0	0	0
0		3.63951	0	0
0		0	1.78279	0
0		0	0	0
0		2.78123	1.52585	0
0		0	0	0.696514
0		3.07749	0	0
0		3.86867	0	0
0		1.77529	0	0
0		0	0	0
0		0	0	0
0		0	0	0
0		2.67156	0	0
0		1.8684	0	0
0		0	0	0
0		0	0	0
0		2.28544	0	0
0		0	0	0
0		0.754421	0	0
0		0	0	0
0		2.63853	0	0
0		0	0	0
0		0	0	0
0		0	0	0
0		4.1849	0	0
0		0	0	0
0		0	0	2.24423
0		0	0	0
0		0	0	0
0		1.41176	0	0
0		1.73359	0	0
0		0	0	0
0		1.00139	0	0
0		0	0	0
0		1.98343	0	0
0		0.869619	2.1638	0
0		0	0	0
0		1.61922	0	0
0		3.24378	0	0
0		0	0	0
0		0	0	0
0		0	0	0
0		3.03728	0	0
0		0	0	0
0		0	0	0
0		0	0	0
0		1.15735	0	0
0		2.99108	2.52675	0
0		0	0	0
0		0	1.40199	1.07939
0		0	0	0
0		1.84172	0	0
0		0.763392	0	0
0		0.714192	0	0
0		0	0	0
0		0	0	0
0		0	0	0
0.56098		0	0	0
0		3.13292	3.12498	0
0		0	0	0
0		0	0	0
0		0	0	0
0		0	0	0
0		0	0	0
0		2.15836	0	0
0		0	0	0
0		0	0	0
0		0	0	0
0		0.832638	0	0
0		0	0	0
0		0	0	0
0		0	0	0
0		1.20229	0	0
0		1.75561	0	0
0		0	0	0
0		0	0	0
0		0	0	0
0		0	0	0
0		0	0	0
0		0	1.48205	0
0		0	0	0
0		0	0	0
0		2.61804	0	0
0		2.11251	0	0
0		0	0	0
0		0.952959	0	0
0		0	0	0
1.0414		0	0	0
0		1.64441	0	0
0		0	0	0
0		0	2.96436	0
0		2.73377	0	0
0		0	0	0
0		0	0	0
0		0	0	0
0		2.24453	0	0
0		0	0	2.61736
0		1.72545	0	0
0		3.4445	0.65103	0
0		2.33827	0	0
0		0	0	0
0		0	0	0
0		0.904719	0	0
0		2.66603	0	0
0		3.17464	0	0
0		0	0	0
0		3.93148	0	0
0		0	0	0
0		1.1584	0	0
0		0	0	0
0		1.10276	0	0
0		0	2.25834	0
0		0	0	0
0		0	0	0
0		0	2.01216	0
0		0	0	0
0		3.59943	0	0
0		0	0	0.362694
0		0	0	0
0		0	0	0
0		3.54081	0	0
0		2.05104	0	0
0		0	0	0
0		1.00084	0	0
0		0	0	0
0		2.25211	0	0
0		0	0	0
0		0	0	0
0		0	0	0
0		0	0	0
0		0	0	0
0		0	1.06163	0
0		0	0	0
0		3.00458	0	0
0		0	0	0
0		0	0	0
0		0	0	0
0		0	0	0
0		0	0	0
0		2.80603	0	1.53066
0		0	1.33159	0
0		0	0	0
0		3.64762	0	0
0		0	0	0
0		0	0	0
0		1.4086	0	0
0		1.5834	0	0
0		0	0	0
0		1.09955	0	0
0		0	0	0
0		1.4648	0.98871	0
0		0	0	0
		0	0	0
		3.38464	0	0
		0	0	0
		1.20984	0	0
		0	0	0
		0	0	0
		0	0	0
		1.10478	0	0
		0	0	0
		0	0	0
		0	0	0
		0	0	0
		2.80749	0	0
		3.78114	0	0
		0	1.31055	0
		0	0	1.61555
		0	0	0
		0	0	0
		0	0	0
		0	0	0
		3.27096	0	0.882624
		0	0	0
		0	0	0
		0	0	0
		0	0	0
		0	0	0
		0	0	0
		0	0	0
		0	1.29484	0
		1.30279	0	0
		1.79232	1.97443	0
		0	0	0
		1.72576	0	0
		2.73914	0	0
		0	0	0
		1.38315	0	0
		0	0	0
		0	0	0
		1.00709	0	0
		0	0	0
		0	0	0
		0	0	0
		2.87206	0	0
		0	0	0
		2.47435	0	0
		0	0	0
		0.858735	0	0
		1.00237	0	0
		0	0	0.874478
		0	0	0
		0	0	0
		0	0	0
		0	0	0
		2.4078	0	0
		3.18882	1.9935	0
		0	0	0
		0	0	0
		0	0	0
		1.43306	0	0
		0	0	0
		0	0	0
		2.46052	1.71821	0
		0	0	0
		0	3.4586	0
		0	0	0
		0	0	0
		0	0	0
		2.76791	0	0
		0	0	0
		0	1.6986	0
		0	0	0
		0.431963	0	0
		0	0	0.600508
		0	0	0
		0	0	0
		0	0	0
		0	0	0
		0	3.16662	0
		0	0	0
		0	0	0
		0	0	0
		0.808991	1.03457	0
		0	0	0
		0	0	0
		0	0	0
		0	0	0
		2.36044	0	0
		0	0	0
		0	0	0
		1.66148	0	0
		0	0	0
		3.02248	0	0
		0	0	0
		0	0	0
		0	0	0
		0	0	0
		0.716702	0	0
		0	0	0
		4.29364	0	0
		2.06703	0	0
		0	0	0
		3.12468	0	0
		1.71746	0	1.1915
		0	0	0
		3.92856	0	0.809613
		0	0	0
		0	0	0
		0	0	0
		0	0	0
		1.17115	0	0
		0	0	0
		0	0	0.826663
		0	0	0
		0	0	0
		0	0	0
		3.04289	1.02336	0
		2.34592	0	0
		2.26045	0	0
		0	0	0
		1.82357	0	0
		0	0	0
		1.93634	0	0
		0	0	1.22457
		3.50833	0	0
		0	0	0
		3.38865	0	0
		0	0	0
		0	0	0
		0	0	0
		2.15989	0	0
		0	0	0
		2.81532	0	0
		3.37925	0	0
		0.674248	2.56372	0
		0	0	0
		0	0	0.884873
		0	0	0
		0	0.999215	0
		0	0	0
		1.62008	0	0
		1.87515	0	0
		2.15593	0	0
		0	0	0
		0	0	0
		2.94255	0	0
		0	1.67199	0
		0.633987	1.80426	0
		0	2.12833	2.50328
		0	0	0
		0	1.08112	0
		0.990408	0	0
		0.662428	0.946159	0
		0	0	0
		0	0.892376	0
		0	0	0
		1.9735	0	0
		0	0	2.36755
		3.05921	0	0
		0	0	0
		0.915003	0	0
		0	1.70976	0
		0	0	0
		0	1.68375	0
		2.44415	0	0
		2.3458	0	0
		0	0	0
		0	0	1.96818
		0	0	0
		0	2.77413	0
		0	0	0
		0	0	0
		0	0	0
		0	0	2.08209
		2.42798	0	0
		2.87325	0	0
		0	0	0
		0	0	0
		0	0	0
		0	0	0
		0	0	0
		0	0	0
		3.07041	0	1.39089
		1.75971	0	0
		0	0	0
		2.87354	0	0
		0	1.89553	0
		0	0	0
		0	0	0
		0	0	0
		0	0	0
		0	0	2.12615
		0	0	1.35546
		0	0	0
		0	0	0
		0	0	0
		0.780449	1.03809	0
		0.857874	0	0
		0	0	0
		1.82262	0	0
		0	0	0
		0	0	0
		0	0	0
		0	0	0
		0	0	0
		0	0	0
		0	0	0
		0	1.4086	0
		0	1.13783	0
		0	0	0
		0	0	0
		0	0	0
		0.785545	0	0
		0	0	0
		0	0	0
		0	0	0
		3.07232	0	0
		3.09082	0	0
		0	0	0
		0	0	0
		0.945003	0	0
		0	0	0
		0	0	0
		0	0	0
		3.63922	0	0
		0	0	0
		0	0	0
		0	1.54327	0
		0	0	0
		1.60736	0	0
		0	0	0
		0	0	0
		0	0	0
		1.44504	0	0
		0	0	0
		0	0	0
		0	0	0
		0	0	0
		1.15377	0	0
		0	0	0
		3.82798	0	0
		0	0	0
		0	0	0
		0	1.95962	0
		1.52276	0	0
		0	0	0
		0	0	0
		3.11434	0	0
		0	0	0
		0	0	0
		0	0	0
		0	0	0
		0	0	0
		0	0	0
		2.08059	0	0
		2.4977	0	1.57575
		0	0	1.1148
		0	0	0
		0	0	0
		2.79996	0	0
		3.74438	0	0
		0	0	0
		0	0	0
		0	0	0
		0	0	0
		1.67246	0	0
		2.56698	0	0
		0	0	0
		0	0	0
		0	0	0
		1.43156	0	0
		0	2.06839	2.40765
		0	0	0
		0	0	0
		0	0	0
		0	1.11267	0
		1.03445	2.65162	0
		0	0	0
		0	0	0
		0	0	0
		0	0	0
		0	0	0
		0	1.12055	0
		0	0	0
		0	0	0
		0	0	0
		0	0	0
		0	0	0
		2.72216	0
		2.61141	0
		0	0
		0	0
		0	0
		0	0
		0	0
		3.51334	0
		0	0
		0	0
		0	0
		0	0
		0	0
		0	0
		0	0
		1.70495	0
		0	0
		0	0
		0	1.05891
		0	0
		0	0
		0	0
		0	0
		0	0
		2.71186	0
		0	0
		0.424241	0
		0	0
		0	0
		0	0
		0	0
		2.10406	0
		0	0
		1.80727	0.579482
		0	0
		2.40302	0
		0	0
		0	0
		0	0
		0	1.39179
		0	0
		0	0
		3.57935	1.82386
		0	3.6765
		0	0
		0	0
		0	0
		0	0
		0	0
		0	0
		1.71962	0
		0.81274	0
		0	0
		2.7148	0
		0	0
		0	0
		0	0
		2.53484	0
		0	0
		3.30514	0
		0	0
		0	0
		0	0
		2.64675	0
		2.89529	0
		0	0
		1.94228	0.660071
		0	0
		0	3.79185
		3.21341	0
		0	0
		2.1436	0
		0	1.02222
		0	0
		0	0
		0	0
		0	0
		3.36996	0
		0	0
		0	0
		0	0
		2.42356	0
		1.34592	0
		0	1.35824
		0	0
		2.53671	0
		0	0
		0	0
		2.68406	1.31671
		2.02456	0
		0	0
		0	0
		0	0.736103
		0	0
		0	0
		0	0
		2.43152	0.889325
		0	0
		0	0
		0	0
		0.798966	0
		0	0
		0	0
		0.668168	0
		0	1.68616
		2.80238	0
		0	0
		0	0
		0	0
		0	0
		0	3.65746
		0	0
		1.16081	0
		0	0
		0	0
		0	2.50077
		1.56057	1.28153
		3.00389	0
		0	0
		2.57325	0
		0	0
		0	0
		2.40759	0
		0	0
		0.817373	2.68956
		0	0
		0	0
		0	0
		0	0
		0	0
		0	0
		0	0
		0	0
		0	1.745
		1.5709	0
		3.08369	0
		2.60924	2.38736
		0	0
		0	0
		0	0
		0	0
		2.88003	0
		0	0
		0	0
		0	0
		0	0
		0	0
		0	0.862041
		0	0
		0.886128	0
		0	0
		2.71498	0
		0	0
		1.92545	0
		0	0
		2.03979	0
		1.17841	0
		0	0
		2.39517	0
		0	0
		0	0
		0	0
		0	0
		0	0
		1.8909	1.88299
		0	0
		0	0
		0	0
		2.49247	0
		0	0
		0	0
		0	2.09214
		0.81093	0
		0	3.8684
		0	0
		0	0
		0	0
		0.826446	0
		2.1813	1.12264
		0	0
		0	0
		2.47512	0
		0	1.49238
		0	0
		0	0
		0	0
		0	0
		0	0
		0	0
		0	0
		3.66676	0
		0	0
		0	0
		0	0
		0	0
		0	0
		0	0
		0	0
		1.92946	0
		3.55498	0
		0	0
		3.24699	0
		3.48345	0
		3.33869	0
		0	0
		0	2.8351
		0	0
		1.86065	0
		0	0
		0	0
		0	1.48613
		0	2.93366
		0	0
		0	0
		1.68612	2.97691
		0	0
		3.48531	0
		0	0
		0	0
		0	0
		0	0
		0	0
		0	0
		0	0
		0	0
		0
		0
		0
		0
		2.37736
		0
		2.06411
		0
		2.28852
		0
		0
		0
		1.98316
		0
		0
		0
		2.52717
		2.06272
		2.04871
		0
		3.26534
		2.40085
		2.25623
		0
		3.24271
		3.15098
		0
		0.976063
		0
		0
		1.93718
		0
		3.85854
		3.38188
		2.79841
		1.91304
		0.909033
		0
		3.61527
		0
		0
		0
		0
		0
		0
		0
		0
		0.765754
		0
		0
		0
		0
		0
		0
		0
		1.06376
		0
		1.93461
		1.04881
		2.62675
		0
		0
		0
		1.44554
		0
		3.81634
		0
		0
		0
		0
		2.20652
		0
		0
		0
		0
		0
		2.07841
		0
		0.445414
		0
		0
		0
		0
		2.06417
		0
		0
		0
		1.63637
		0
		0.632433
		0
		3.53074
		0
		0
		2.70029
		0
		0
		0
		3.41916
		0
		0
		0.956349
		0.916351
		2.54682
		0
		0
		0
		2.4778
		0
		0
		1.91633
		1.78636
		3.34005
		0
		0
		0
		0
		0.379776
		0
		2.86577
		0
		0
		3.17565
		0
		0
		2.90655
		1.14217
		0
		0
		0
		0
		3.40722
		1.72785
		0
		0
		0.842978
		2.79106
		1.04845
		2.4879
		1.8099
		0
		0
		1.26204
		0
		2.46627
		0
		0
		1.03492
		0
		0
		0
		0
		0
		1.8691
		1.10708
		0
		0
		0
		2.75326
		2.12705
		0
		1.40256
		0
		0
		0
		0
		0
		0
		0
		0
		0
		0
		0
		0
		0
		0
		2.81843
		2.82678
		1.64703
		2.46441
		1.97243
		0
		3.28269
		2.84471
		0
		1.02554
		1.62837
		1.24426
		0
		0
		0
		1.05183
		0
		3.76433
		0
		0
		3.87863
		0
		0
		0
		0
		0
		0
		0
		1.60085
		2.88915
		0
		0
		1.88903
		0
		0
		0
		0
		0
		0
		2.94041
		1.53488
		0
		0
		0
		0
		0
		0
		0
		0
		0
		1.05208
		1.34606
		0
		0
		0
		3.91723
		0
		0
		0
		0
		0
		0
		0
		0
		2.43042
		0
		2.69031
		0
		2.53235
		2.87063
		0
		0
		1.38936
		0
		0
		0
		0
		0
		0
		0
		0
		0
		0
		0
		0
		0
		0
		0
		1.08649
		1.34901
		0
		0
		0.801397
		0
		0
		0
		0
		0
		0
		0
		0
		0
		0
		0
		0
		1.83636
		0
		0
		0
		3.01046
		0
		3.01478
		0
		0
		1.39911
		0
		0
		0
		0.876029
		0
		2.62529
		0
		0
		0
		0
		0
		3.05626
		0
		0
		0
		0
		0
		1.00281
		0
		0
		0
		1.36039
		0
		0
		3.04834
		0
		0.965367
		0
		2.59664
		0
		0.80713
		0
		0
		0
		1.4864
		3.53058
		2.15633
		0
		0
		0
		0
		1.12813
		0
		0
		0
		1.21124
		1.90902
		0
		1.45714
		0
		0
		0
		0
		0.848442
		0
		2.53516
		0
		0
		2.1524
		3.04592
		0
		0
		1.86512
		0
		2.5611
		0
		0
		0
		0
		0
		3.19762
		0
		2.05764
		0
		1.99642
		1.78347
		2.30674
		0
		0
		0
		0
		0
		0
		0
		0
		0
		0
[truncated: 4 more rows]
