# Supplementary material for: Differential roles of FOXC2 in the trabecular meshwork and Schlemm’s canal in glaucomatous pathology
Source: Life Sci Alliance. 2023 Jul 6;6(9):e202201721. doi: 10.26508/lsa.202201721 (PMC10326420; doi:10.26508/lsa.202201721)
Supplement: Supplementary file 20 [file LSA-2022-01721_SdataFS6.1.xlsx]

## Sheet: Adm
sc-RNA seq analysis identifies differentially expressed genes related to angiogenesis and ECM organization between Control and NC-Foxc2-/- mice in cells comprising the Trabecular meshwork 3 cluster.
Control	NC-Foxc2-/-
1.53042	2.22896
0	2.78161
2.06327	0
0.993397	1.30435
2.90747	0
1.03791	0
2.85455	0
0.737979	2.54344
0	0.690905
0	0
2.04543	0
1.39756	0.96391
0	0
0.837143	0
1.28929	1.04294
1.49806	2.42782
1.73647	0
3.34379	1.87282
2.89585	0
2.16941	0
2.92305	1.32385
0	0.961459
0.901143	0
2.05804	1.65632
0	1.56819
0	1.34529
0	0.961226
0	0
0	1.18808
1.92595	2.26281
0	0
0	2.45912
0.625908	2.18979
0	0
1.69908	0
1.00008	0
2.56393	0
0.906386	0
0	0.92766
0	2.37404
0	0.988975
2.72544	0
0	0
1.54438	2.73603
2.7022	3.41749
2.5018	0
1.10939	0
1.61555	0
2.67772	0
0	2.53591
2.02409	0
0	0
0	0
2.1295	0
1.86736	0
2.55518	2.53255
0	0.96106
0	2.50112
0	0.630024
2.58916	2.28307
0	0
2.75898	1.77092
0	0
0	1.89674
1.81861	1.2617
0	0
1.97595	0
0.667428	0.867451
0	1.65752
0.600174	0
2.1587	0
0	0
0	1.64515
0	0
0	0
3.71209	0
2.20494	0.776245
0.854292	1.17099
2.88109	0
0	0
0.789725	0
0.71207	0
1.72976	2.00997
0	0
0	0.74739
2.14716	2.15752
0	0
0	0
2.3254	0
2.57247	0
2.14413	0
0	0
0	0
0	1.31223
0.727261	0
0	0
1.60465	0
0	0
0.926644	1.33965
1.63854	0
0.680829	1.99927
2.40382	0
0	0
2.16879	1.01718
2.5186	1.04665
0	0
0	0
3.51637	0.856391
0	1.12181
2.06799	0
0	0
0	0
0	1.12813
0	2.37003
0.590825	0
2.03111	0
0	0
1.6558	1.28672
1.83248	1.46123
0	0
1.78076	2.81955
0	1.63355
0	0
1.47995	1.94164
0	0
1.47071	0
0	0
2.66977	0
1.95077	0
2.33817	2.28505
3.62443	0
0	0
0	2.07836
0	1.35474
1.75087	0
0	0
2.8623	0
0	0
2.47966	0
0	0
3.29446	0
1.91127	0
0	0
2.68097	0
3.24868	0
0	0
2.71762	0
1.67325	0
1.67893	0
0.914017	0
1.74852	0
0.828911	0.911428
2.44768	0
2.87588	0
1.67404	0
2.08533	0.714192
1.1514	2.26032
2.7017	0
0	0
0	0
2.36354	0
0	0
1.59668	0
0	0
1.9448	0
1.82664	0
0	0
1.96132	0
0	0
2.90503	0
2.23685	0
0	0
3.68114	0.678573
0	1.85486
2.47149	0
0	0
3.08344	0
3.35544	0
0.929605	0
0	0
0.90665	0
3.303	0
1.9335	0
0	1.96739
0	0
0	1.4147
0	0
3.0498	0
1.13553	0
2.46822	0
0	1.12784
0	1.55849
0	0
1.486	1.75733
2.95013	0
0	0
0	0
0	0
0	0.425542
2.73474	2.32533
2.32969	0
0	0
1.64256	2.50619
0	0
1.2634	0
1.21623	0
1.36136	2.15633
0	0
0	1.02428
0	0
0	1.1584
1.06448	0
1.55001	0
0.875457	1.78719
1.27862	0
1.1911	0
0	0
2.61411	0
3.09226	0
1.49546	0
0	0
1.63416	0
0	0
0	0.856624
0	0
0	0
0.853208	3.08985
0	0
0	1.9252
1.59645	0
0	0
1.70714	0
2.22524	0
1.06107	1.47129
0	0
0	0
3.16575	1.12997
1.29273	0
2.35321	0
0	0
2.73929	0
0	0
2.26834	0
1.43035	1.48603
1.00401	0
2.05625	2.96332
1.71597	0
0.760923	0
0	0
0	0
2.0194	1.09955
0.777641	0
3.9337	0
0	0
0	0
0	1.39979
0	0
1.10573	1.87029
2.44451	0
1.85943	0
3.21003	1.40581
1.8698	0
0.657416	0
0	0
2.18313	0
2.91045	0
0	0
1.37049	0
1.39236	1.24355
2.71548	3.46801
1.48095	0
0	0
1.37005	0
1.48613	1.07658
1.03015	0
1.55127	0
0	0
0.988922	0
0	0
1.07709	0
2.40566	1.47356
0	0.846385
2.49087	0
2.89226	0
0	0
0	0.980205
0.920693	2.46577
0	0.839751
1.98154	0
0	0
0	0
0	0
1.9608	0
1.72671	0
0	0
0	2.37207
3.40352	0
1.34414	2.61104
0	0.858344
1.98262	0
1.84999	1.86264
1.49856	0
0	1.50371
0	0
2.28936	2.54922
0.811556	0
0	0
0.707996	0
0	0
0.794683	0
1.99391	3.17446
1.64144	0
2.28902	0
0	0
1.20761	0
2.69662	0
0	1.39043
0	0
0.978958	0
1.16141	0
2.64297	0
2.76708	0
1.52637	0.852204
2.05887	1.60444
0.592194	2.60038
0	1.85673
0	0
1.73234	0
0	0
1.72022	1.20254
2.55336	0.966947
0	0
2.64337	0
2.43076	0
0	0
0	2.91447
1.76462	0
2.83835	0
0	0
0	0
2.76412	0
0	0
2.63558	0
0	0
0	0
2.75358	0
0.817231	0.825219
0	0
0	0
0	0
0	0
0	0
1.83542	0
0	0
0	1.04045
2.67576	0
1.9935	0
2.48399	1.2958
3.56598	0.978751
3.19733	1.37097
2.05299	0
0.891102	0
0	0
1.65187	0
2.9949	0
0	2.50852
1.87843	2.02158
0	0
2.16818	2.80424
0	1.34866
3.13321	0
1.79594	0
3.00903	0
2.37033	0
0	0
1.44417	0
0	0
0	0
2.72003	0
0	0
2.99275	0
0	0
3.65005	0
1.40977	2.15989
2.33799	0
0.922333	0
0	1.89758
0	0.674248
1.18895	1.70143
0.893654	0
0	0
1.22581	0
0	0.786163
0.907796	1.85703
1.64661	0
3.21673	0
0	0
2.63716	1.73609
0.792957	0
0.989983	0.864777
2.5188	0
0	0
0	0
0	0
0	0
2.27119	0
2.63964	0
0	2.94011
1.00106	0
2.5438	0
2.17909	0
0	0
1.6298	0
0	0
0.485028	0
0	0
2.96826	0
0	1.13274
0	0
1.65375	0.595498
1.95589	0
2.03979	0
0	1.2227
1.30425	0
0	0
0	0
0.957386	0
0	0.82942
0	1.75265
1.94105	0
1.78093	0
0	0
0	1.81807
3.92568	1.98424
0.937851	0
0	0
2.19498	1.43679
1.48178	0
2.95891	0
2.37583	1.68675
0.895021	1.89724
0	0
2.09855	0
2.08625	0
0	0
2.88132	0
1.27554	1.94155
2.51755	0
0	1.47877
2.69272	0
0	2.35204
1.37766	0
1.64346	0
0	0.862516
2.42304	0
1.59488	0
0	0
3.25499	0
0.698236	2.74946
0.64314	0
0	0
0	0.835882
1.41813	0
2.43899	0
3.30073	0
0	0.785545
0	2.49361
1.11874	1.32527
0	0
1.33354	2.42445
0	0
1.90339	0
0.767729	0
0	0.945003
0	0
0	3.47087
2.04504	0
3.22388	0.611025
0	0
0	3.37265
1.69363	2.02395
2.99654	0
0	0
0	0
0	0
2.45472	0
0	0
0	0
0.481622	2.85239
1.41188	0
0	0
1.49012	2.01629
0	0
0	0
0	1.47837
1.61555	0
2.6068	0
2.73631	0
0	0
0	0.80906
0	0
0	2.02014
0	0
1.55617	0
1.44195	0
2.14653	0
1.86019	0.816385
0	2.08059
0	0
2.09819	0
3.56033	0
0	0
2.33602	0
2.08422	2.35393
2.64141	0
0	2.9872
2.04709	1.33427
1.37662	0.864817
0	0
1.99222	1.10008
0	0.812949
0	0
0	0
0	0
2.37135	1.41047
2.23141	0
2.71819	0
1.1035	1.48868
0	0
2.05033	1.03445
2.65876	0
2.80718	0
1.93312	0
1.5308	0
2.36032	0
2.09626	0
0	1.62465
3.83699	1.88314
2.48439	1.28862
0.87099	0
0	0
0.865454	0
2.07588	0
2.4801	0
2.0098	0
0	3.31326
1.9699	0
2.41777	0
1.87906	0.857249
1.86023	1.74344
0.843205	0
1.14465	2.23161
0.845246	2.01385
2.51059	1.55953
0	1.12013
2.67785	0
0	0
2.20892	0
0	2.13764
0	2.81425
0	1.23866
1.65284	1.51997
1.80405	0
0	1.82874
2.63572	0
0	0
1.89785	0
2.0615	0
0	0
1.4568	3.55523
2.09756	0
0	1.2314
0	0
2.26921	2.313
2.27402	0
0	1.09688
2.27702	0
0	0.770276
1.02063	0
0	0
0	0
0.91915	2.39201
3.59804	0
0.964161	0
0	0
1.37766	0
1.55377	0
1.02542	0
3.21868	0
2.08594	2.42392
1.96871	0
0.814769	0.763422
1.89247	1.25509
3.08643	1.18752
1.02761	0
0	1.30631
0.634112	0
0.880138	0
0	1.91798
1.05062	0
0	0.429027
1.94728	0
3.08799	0
0	1.70318
1.15855	0
0	0
0	0
0	0
1.30699	2.07308
0	0
2.19428	0
0	0.796908
1.5953	1.3893
0	1.00335
3.45747	0
2.83062	0
0	1.45667
1.68637	0.990834
2.30718	0
2.86087	0
0	0
0.817797	0.675146
3.12786	0
1.11412	0
0	0
0	1.56137
0	0
0	0
1.90278	0
1.79162	0.860542
1.03492	0.662155
1.41423	1.45516
0	0
1.13346	0
2.57605	0
1.46968	1.47951
2.65113	0
2.51563	0
0	2.27402
0	1.24351
0	0
0	0.798966
0	0
1.39055	1.48244
2.91499	2.78566
2.06067	0
0	0
1.38539	3.03035
1.49207	0.875131
0	0
1.80533	0
1.53622	2.62642
0.632578	1.29139
0	0
0	0
0.597257	0
2.58241	0
0	1.05805
0	0
0	0
2.58298	0
0.408606	0
0	0
0	0
0	0
0	0
1.36412	0
2.70721	0
0.872041	0
3.45467	0
2.03111	0
2.85883	0
0	0
0.872528	0
0	0
1.66489	0
0	0
0	0
0	1.32344
1.39555	1.23054
1.31272	1.30337
0	0
1.15795	0
0	0
2.33422	0
0	0
2.39648	0
1.97043	0
0	0
0	3.0919
2.69373	0
2.21013	0
1.94767	0
0	0
0	0
0	1.63821
0	0
0	2.67382
0	0.863545
0	0
0.773028	0
3.16514	2.48514
0	0
0	2.44415
0	0
0	0
1.29909	1.83498
1.61598	2.05462
0	0
1.82688	0
0	0
0	1.06886
2.5188	1.03844
1.3739	0
0	0
1.58401	2.91668
0.808025	0.754063
0.64719	0
0.529728	0
0	0.47278
0	0
2.17918	1.33057
2.80136	0
0	0
0.864817	0
0	0
0	2.2547
0	0
1.45415	0
0	0
2.08471	1.47642
0	0
0	3.05306
0	0
0.862753	0
2.44128	0
0	0
1.33252	2.03399
0	0
2.17065	0
0	0
2.11335	0
0	0
2.30157	0
0	0
1.54496	0
2.33293	0
2.06359	1.93135
2.61716	1.03293
0	0.860149
0	0
1.82885	0
1.92846	0
0	0
0	0.746105
0	0
0	0
0	0
1.48244	0
1.65855	1.2326
1.58483	0
0	1.38919
1.06773	0
2.01615	0.50547
0	1.42453
0	3.63696
2.92313	0
1.9767	1.98614
0	0
0	2.48117
0	2.37736
0	0
4.1623	0
0	2.26392
1.29196	0
0	0
0.742855	0
0	1.0522
3.03361	0
2.03979	0
1.79343	0
1.62187	0
0	2.52717
0.981038	0
2.04241	0.989346
0	0
2.58637	0
0	2.77564
2.04305	0
0.842225	0
0	0
0	0
1.55923	2.15823
3.78895	0
0	0
2.62679	0
1.63587	0
2.5179	0
1.99317	0
2.00871	0
0	0
0	0
0.721778	0
0	1.68989
3.4329	0
1.03939	0
1.79888	2.40664
2.37219	0
0	0
0	0
0.86978	0
0	1.75153
0	0
0	2.90467
0	0
0	0
0	0
1.9443	1.83601
1.3494	0
0	2.69436
1.28398	1.55264
2.33265	1.06376
2.0958	0
0	2.86675
0	2.32935
0.929697	0
2.7261	1.83812
2.08966	0
0	0
0	0
1.68213	0
2.31222	0
0	0
0	1.12862
0	0
1.9083	0
2.96411	0
0	0
2.79779	1.99514
1.49145	0
0	0
1.58576	0
0	0
1.27378	0
0	1.47403
2.46094	0
0.757477	0
3.37737	2.79477
1.39847	0
3.42082	0.76382
1.56082	0
0	0
1.5274	0
2.80069	0
	0
	1.51044
	2.26675
	0
	0
	0
	0
	0
	0
	0
	0
	2.83246
	0
	1.22474
	0
	0
	0
	2.63923
	0
	0
	0
	0
	0
	0
	0
	0
	1.08838
	2.19557
	1.56939
	0
	0.800382
	0
	0
	0
	0
	0.940507
	1.53794
	0
	1.14217
	2.03457
	2.52355
	0
	1.17872
	0
	0
	1.29523
	2.07673
	2.55796
	0
	1.54893
	0
	0
	0
	0
	1.26204
	1.48428
	0
	0.933895
	2.00522
	0
	0
	0
	0
	1.43741
	0
	0
	3.23105
	0
	1.96448
	0
	1.04265
	1.54651
	0
	1.96448
	0.512699
	1.40268
	0
	0
	3.32003
	0
	0
	0
	1.70152
	0
	0
	2.19439
	2.34409
	2.8436
	0
	0
	3.5419
	0
	0
	0
	1.53985
	0
	2.37533
	1.02554
	0
	0
	0.936906
	0
	0
	0
	0
	0
	0
	0
	0
	0
	0
	0
	0
	0
	0
	0
	2.38814
	0
	0
	2.58345
	1.88903
	1.5229
	0
	1.63189
	0.976475
	0
	0
	0
	0
	2.05536
	1.8031
	2.20941
	1.89186
	1.23208
	0
	2.43837
	0
	1.87808
	0
	0
	0
	0
	3.05435
	0
	0
	0
	3.35616
	0
	0
	0
	0
	1.23071
	0
	0
	0
	3.201
	0
	0
	1.83424
	0
	0
	1.37951
	0
	0
	0
	0
	0.847984
	0
	0
	0
	0
	0
	1.70391
	1.97751
	1.00303
	1.49078
	0
	0
	0
	0
	2.26182
	0
	0
	0
	0
	1.41494
	0
	0
	0
	0
	0
	2.33122
	0
	0.46119
	0
	0
	0
	1.43892
	0
	0
	0
	2.33027
	0
	1.07213
	0
	0
	0
	2.03534
	0
	0
	0.774539
	0
	3.88605
	0
	1.26158
	2.41926
	0
	0
	1.77212
	0
	0
	0
	0.924529
	0
	0
	1.90912
	2.62576
	0
	0
	0
	0
	0
	0
	1.78605
	0
	0
	0
	2.89623
	0
	2.65292
	0
	0
	0
	2.35675
	0
	0
	0
	0
	0.778787
	0.765139
	3.24774
	0
	0
	0
	0.859441
	0
	2.45857
	0
	0.770962
	0
	0
	0.818717
	0
	1.78101
	0
	0.737808
	1.85623
	0
	2.68903
	0
	0
	1.72141
	1.41482
	1.20819
	1.662
	0
	1.87003
	0
	0
	2.30674
	1.02795
	0
	0
	0
	0
	1.19213
	2.74954
	2.88754
	0.951493
	0.867932
	2.63072
	0
	2.27918
	0

## Sheet: Amot
sc-RNA seq analysis identifies differentially expressed genes related to angiogenesis and ECM organization between Control and NC-Foxc2-/- mice in cells comprising the Trabecular meshwork 3 cluster.
Control	NC-Foxc2-/-
1.22771	0
0	0.733225
0.999866	0
0.615291	1.30435
0.733281	0
0	0
1.25788	0
0	0
0	0
0	0
0	0
0	0
0	0
0	0
1.28929	0
0	1.0015
1.41541	0
0.86133	0
2.15171	0
1.41129	0
0.902796	0
0	0
0	0
1.18689	0
0	1.56819
2.05744	0.883622
0	0
0	0.692897
0	1.18808
0	0
1.57742	0
0	1.89639
1.95863	1.60275
0.825507	0
1.93998	0
1.00008	0
0.915631	0
0	0
2.24621	0
0	0.796417
0	0
1.42781	1.31811
0	0
0	0
0.934458	2.18208
2.24107	0
1.10939	0
0.851664	1.3943
0	1.79524
0	0
0	0
1.24567	0
0	0
0.401488	0
0.861962	0
1.60098	1.46098
0	0
0	0
1.97845	0
0	0
0	0
0	1.77092
0	0
0	0
0.828911	0.667459
0	0
1.78688	0
0	0
0	0
0.972623	0
2.1587	0
0	0
0.879561	0
0	0
0	0
1.06535	0
0	0
0.854292	0
0.956744	0
1.91442	0
1.22542	0
1.63955	0
0	0
0	0
0.990515	0
0	0
1.61555	0
0	0
0	0
2.26608	0
0.91906	0
0	0
0	0
0	0
0	0
0	0
0.843884	0
0.870667	0
1.39922	0
0.868172	0
0	0.953939
0	0
0	0.756036
1.69143	0.632702
1.56939	0
0	3.05713
1.53436	0
1.31421	0
0	0
0	0
1.47356	0
0.952763	1.37955
1.08325	0
0	0.961758
0.338426	0
0.843506	0
0	0
1.34152	1.59561
1.42301	0
1.56714	0
1.08982	0
0.771274	0
0	0
0	0
0	0.742624
0	0
0	0
1.63596	0
0	0
0	0
1.07201	0
0	0
0	1.20311
0	0.672224
0	0
0	0
0	0
0	0
0.520919	0.887471
0	1.30818
0	0
0	0
0	0
1.71075	0
1.7302	0
0	0
2.08842	0
0	0
0	0
0.914017	1.89794
0	0
0	0
0	0
0.749561	0
1.15274	0
0	0
0	2.26032
0.457029	1.97147
1.83756	0
0.899842	0
0	0
1.70766	0
1.37434	0.732439
0	0
1.62642	1.46098
0.912052	0
0	0
1.62383	0
0	0
0	0
0.715632	0
0	0
0	0
0	0
1.032	0
0.685731	0
0	0
0	0.962058
0	0
0	0
0	2.0001
2.79779	2.2123
2.72082	0
0	0.802177
0	0
0	0
0	0
0	0
0	0
1.15067	0
2.47481	0
0	0
0	0
0.996836	0
0.872528	0
0	0
0	0
1.77109	0
0	0.952144
0	0
2.13058	0
0	0
1.32944	0
0	2.79803
0.819213	0
0.782634	0
0	0
0	0.825435
0	0
0	0
1.3227	1.1584
0	0
0	0
2.07942	2.03211
0	1.94292
2.19916	0
0	0.860936
1.56789	0
1.83365	0
0	0
0	0
0	0
0	0
0	0
0	0
1.84808	0
0.853208	0
1.4401	0.993825
0	0
0	0
0	0
1.18067	1.4173
0	0
1.06107	0
0	0
0.992114	0
0	0
0	0
1.51945	0
2.23747	0
0	1.03562
1.12545	0
0.805414	0
0	0.861962
0	0
0	0
1.31834	0
1.188	0
0	1.5834
1.99063	0
0.968296	0
0	0
0	0.979581
1.01052	0
0	0
0	0
0	0
1.61797	0.579034
1.08971	0
0	0
1.55913	0
0	0
0.657416	1.15945
0	0
0	0
0	0
0	0
0.903669	0
0.921148	0
0	0
0	0
1.41518	0
0	0
2.19499	0
1.03015	0.949157
0.8061	0
0	0
2.88387	0
0	0.387706
0	0
0.815682	0.9867
0	0
0	0
2.30439	1.30279
0	0.981246
0	0.980205
0.920693	0
0	0
1.73879	0
0	0.691054
1.45566	0
0	0
0	1.00709
0	1.13039
1.13453	1.01949
0	0.870667
2.9632	0
0	0
0	0
0	0
0	0
1.28272	0
0	2.44191
1.33902	0
0	1.28691
1.55903	0
0	0
0	0.987651
0	0
0	0.468852
0.424405	0
0	0
1.01995	0.724563
0	0
1.50812	0
0	0
1.43435	0
0	0
0	0
1.16141	0
2.01855	0
0	0
0.788676	0
0	0
0.961608	0
0	0.732635
0	0
0	0
0	0
0.92766	0
0	0.433924
0	0
0.545566	0
0	0
0	0
0	1.25027
0	0
0	0
0	0
0	1.15601
0	0
0	0
0	0
0	0
0	0
0.799707	0
0	0
0.724618	0
0	0
1.29359	1.06287
1.59259	0
0.67012	0
1.01375	0
0	0
2.58863	0
1.1251	0
1.65392	0.649235
1.04081	0
0.888819	0
1.40141	0
0.518268	0
0	0
0	1.17099
0	0
0	0
0	0
0.869538	0
0	0
1.41024	2.06628
0	1.66362
0	0
0	0
0.790382	0
0	0
2.25127	0
0	0
1.88919	0
0	0
0	2.18786
1.46009	0
1.8114	0
0	0
0	2.58891
2.16763	2.52615
0	0
0	0
2.0195	0
0	1.07333
1.7169	0
0	0
0	2.43047
0	0
0	0.786163
0.907796	0
1.33313	0
1.99954	0.927106
0	0
0.831758	1.73609
1.22959	0
0	1.32148
0	0
2.25226	1.08183
0	0
0.975651	0
0	0
0	0
0.965468	0
0.750681	0
0	0
0	0
0	0
0	0
0	0
0	0.915003
0	0
1.25258	0
0	0
0	0
1.45164	0
0	0
0.47438	0
1.30171	0
0	0
2.34154	0
0	0
0	0
0	0
0	0
0	0
0	0
0.686661	0
0	0
0	0.453194
1.89891	0
0	0
0	0
0	0
1.26711	0
1.9882	0
1.08248	0
0	1.39914
0	0
0	0
0	0
1.09476	0
0.987228	0
0.620692	0
0	2.98101
1.49252	0
0	0
0	0
2.1299	0
0	0
0	1.86817
0	1.00063
0	0
0	0
1.9262	0
2.31173	0
0	0
0	0
0	0
1.73943	1.66304
1.2014	0
0	0.602372
0	0
0	1.32873
0	1.32527
0	0
0.874315	0
0	0
1.6642	0
0	0
0.871879	0
0.809613	0
0	0
0	1.28115
0	0
0	0
0	0.941651
0.908149	1.86771
1.26285	0
0	0
0	0
0	2.97218
0	0
0	0
0.930813	0
1.55015	0
0	0
1.15096	0
0	1.15377
0	0
0	0
0.901056	0
0	0
0	0
0.893227	0
0	0
0	0
0	0
0	0
0	0
0.809544	1.10912
1.44195	0
0	0
1.03259	0
0	0.531168
0	0
0	0
1.68819	0
0	0
0	0
1.8917	0
1.55259	0
0	0
0.98818	0
0	0.864817
2.13409	0
1.13481	0
0	0.812949
0	0
0	0
0	0
0.962658	2.97488
0.440961	0
1.10587	1.62138
0	0
0	1.49189
0	0
0	0
0.881628	0.869619
1.93312	0
0	0
0	0
1.90339	0
0	0
0	0
0	0
0	0
0	1.27406
1.32233	0
0	0
0.861962	0
2.0098	0
0	0
0	0
0	0
0	0
1.31173	0.778979
1.29407	0
0	1.87843
0	0
0	0
0	0
0	0
0	0
0	0
0	0
0.889409	2.09526
0	1.54254
1.33882	1.02462
0	0
1.88161	0
1.35546	0
0	0
1.18436	0
0	0.424241
0	0
1.78142	1.28511
0	0
1.44852	0
0	0
0	1.95583
1.15675	0
0	0
0.899323	0
0	0
1.84448	0
0	0
1.2345	0
0.91915	1.24814
0	0
0	0
0	0
0	0
0	0
0	1.19102
1.70458	0
0	0
1.72652	1.12194
0	1.90628
0.446972	0.607617
0	1.71522
1.02761	0
2.38706	0
1.0191	0
0	0
1.44927	0
1.05062	0
0	0
1.09968	0
2.43943	0
0	0
1.15855	0
0	0
0	0
0	0
0.853363	0.871232
0	0
1.90142	0
0	0.796908
1.28643	0
1.12376	0
0.780321	0
0	0
0	3.42181
0	0.990834
0.600137	0
0	0
0	0
0.817797	0
1.31591	1.1175
1.62801	0
0	0
0	0.561368
0	0
0	2.176
1.56924	0
1.46621	0
1.03492	0
0	0
0	0
0	0.865773
0	0
1.46968	0.756245
1.29034	0
2.14978	2.31047
1.34655	0
0	0
2.39816	0
0	0
0	0
0.919694	0
0	0
0.862991	0
0	0
0	0
0	0.875131
0	0
0	0
0	0
0.632578	0
0	1.16081
0	0.934177
0	0
1.17046	0
0	0
0	1.00875
0	0
0	0.921695
0.408606	0
0	0
0	1.10573
0	0
0	0.817373
1.68053	0
0	0
0.872041	0
0	0
0	0
0	0
0	0
0.872528	0
0	0
0	0
1.7759	0
0	0
0	0
0	0
0	1.30337
0	0
1.68023	0
0	0
0	0
1.94031	0
1.169	2.62761
0.933521	0
0	0
0	0
0	0
0	0
1.38783	0
1.59441	0
0	0
0	0
0	0.849207
0	1.70446
0	0.863545
0	0.604775
1.73435	0
1.52234	0
0	0
1.02657	0
0	0
0	0
0.635863	0
0	0
2.20126	0
0	0.86978
1.73634	0
0	1.06886
0	1.86786
0	0.81093
0	0
0	0
0	0.754063
1.31654	0
0.874193	0
2.38975	0
0	0
0	0
0	0
0	0.829493
1.32153	0
0	0
0	0
1.0388	0
0	1.31941
0	0
0	0
0	0
0	0
0	0
0	0
2.58291	0
0	0
1.33252	0
1.62974	0
0.678286	1.92946
0.983546	0
1.68	0
1.14655	0
1.62655	0
0	2.30864
0	1.20802
0	0
0	0
0.819639	0
0	0
1.32506	0
2.01934	1.06349
0	0
0	0
0.95917	1.87853
0	0
0	0
0.857561	0
0	0
0	0
0	0
0	0
1.06773	0
0.965972	0.839639
0	0
0	0
0	0
0	0
0	0
1.02714	0.548326
0	0
0	2.5455
0.963559	0
0	0
0	0
0	0
0	0
0	0
0	0
0.67068	0
0.812043	1.31124
0	0
1.43618	0
1.79204	0
0.984805	0
0	0
1.74461	1.47213
1.07175	0.81274
2.20353	2.25623
1.60233	0
0	0
0	0
0	1.7216
0	0
0	0
0	0.968397
0	0
2.09514	0
0.818787	0
0	0
0	0
0	0
1.65486	0
1.75786	1.1661
0.810306	0
1.8691	0
1.56489	1.35706
1.32903	1.03293
0	0
1.41482	0
0	0
0	0
0	0
0.87099	0
0	0
0	0
0	0
1.22245	0
0.886883	0
0	0
2.01855	0
0	1.29641
1.1111	0
0.941842	0
0	1.54937
1.96501	0.825435
1.87021	0.842075
0	0
0	0
0	0.96396
0.899756	0
0.832711	0
0	0
0	1.41999
0	0
0	0
0.838407	0
0	0
0.875784	0.722159
1.49145	1.18075
0	0
0	0
0	0
1.58135	0.884372
0.999323	0.445414
0	1.12707
0.757477	0.997916
1.24136	0
0.926046	0
0	0
1.56082	0
0.927937	0
1.5274	0
0	0
	0
	0.365401
	0
	0
	0
	0.906914
	0
	0
	0
	0.648581
	0
	0
	0
	0.956349
	0
	0
	0
	0
	0
	0
	0
	0
	1.07568
	0.976785
	0
	1.47668
	0.685486
	1.60795
	1.56939
	0.379776
	0
	1.57322
	0
	0
	0.889494
	0.940507
	0
	0
	0
	0.979166
	2.26224
	0
	0
	0
	0
	0
	1.50167
	0
	0
	1.04845
	1.87457
	0
	0
	0
	1.26204
	0
	0.787368
	0
	0
	0
	1.02074
	0
	0
	0
	0
	0
	1.10708
	0
	0
	0
	0
	1.24224
	0
	0
	0.849973
	0
	0
	0
	0
	2.28004
	0.936528
	0
	0
	0
	0
	1.43265
	0
	0
	0
	0
	0
	0
	0
	0.953351
	0
	0
	0
	0
	0
	0
	0
	0
	0
	0
	0
	0
	0
	0
	0
	0
	1.81893
	0
	0
	0
	0
	0
	0
	0
	0
	0
	0
	0
	0
	0
	0
	0
	0
	0.866571
	0
	0
	1.26249
	0.769466
	0
	0
	0
	0
	0
	2.49171
	1.05208
	0
	0
	0
	0
	0
	0
	0
	0
	0
	0
	0
	0
	0.793819
	0
	0
	1.48932
	0
	2.16585
	0
	0
	0
	0.561368
	0
	1.77312
	0
	0
	1.30464
	0
	0.689913
	0
	2.18534
	0
	0
	1.17795
	1.97751
	0
	0
	0
	0
	0
	0
	0
	0
	0
	0
	0
	2.17368
	0
	0
	0
	0
	0
	1.91788
	0
	0
	0.753408
	0
	0
	0
	2.01629
	0
	0
	1.20002
	0
	0
	0.992007
	0
	0.876029
	2.03534
	0.77215
	0
	0
	0
	2.22988
	0
	0
	0
	0
	0
	0.681407
	0
	0
	0.924896
	1.39658
	0
	1.36039
	0
	1.1429
	0
	0
	0
	0
	0
	1.22304
	0
	0
	0
	0
	0.997159
	0.781026
	1.88037
	0
	0
	0
	1.57332
	0
	0
	0
	0
	1.74315
	0
	1.11874
	0.385617
	0
	2.60301
	0
	0
	0
	0
	0
	0
	0
	0
	0
	0.972776
	2.63584
	1.15773
	0
	0
	0
	0
	0
	1.19277
	0
	0
	2.62536
	0
	1.0401
	0
	0
	2.30674
	0
	0
	0
	0
	1.1572
	0
	0
	0
	0
	0.867932
	0
	0
	0.812113
	0

## Sheet: Angptl4
sc-RNA seq analysis identifies differentially expressed genes related to angiogenesis and ECM organization between Control and NC-Foxc2-/- mice in cells comprising the Trabecular meshwork 3 cluster.
Control	NC-Foxc2-/-
0	0
0	0
0	0
0	0
0	1.02922
0.647972	0
0.814909	0
0	0
0	0.690905
0	0
0	0
0	0
0	0.838705
1.28634	0
0.839452	0
0	0
0	0
0	0
0.667798	0
0	0
0.902796	0
0	0
0	0.982185
0	0
0	0
0	0.883622
0.868975	0
1.06423	1.38592
0	0
0	0
1.07201	0
0	0
0	1.60275
0.825507	0
0	0
1.00008	0
0	1.23683
0	0
0	0
0	0
0	1.47635
0.949643	0
2.27226	0
0	0
0	0
0	0
0	0
0.851664	0
0	0
0	0
1.45503	0
2.13129	0
0	0.981455
0.401488	0
0	0
0.583097	0
0	0
0	0
0	0
0.862357	0.90332
0	0
0	0
0.834183	0
0	1.3434
0	1.34751
0	0
0.80768	0
0.667428	0
0	1.13884
0	0
0	0
0	0
0	0.872933
0	1.3645
0	0
0	0
0	0
0	0
0	0
0	0
0	0
0.71207	0
0	0
0	0
0	0
0	0
0.851664	0
0	1.1146
0	0.694902
0	0
0	0
0.71244	0
1.32395	0
0	1.31223
0	0
0	0
0	0
0	0
0	0
0.868172	0
0	1.43314
0	0
0	0
0	0
0	0
0	0
0	0
0	0.856391
0	0
1.32537	0
0.9867	0
0	1.37955
2.17669	1.12813
0.889747	0
0.338426	0
0	0
0	0
0	0
0	0
0	0
0	0
0	0
1.47707	0
0	0
2.15667	1.68747
0	0
1.08093	0
0	0
0	0
0.774854	0
0	0.981038
0.908149	0
2.9155	0
0	0
0	0
0	0
0	0
0	0
0	0
1.40581	0
0	0
0	0
0	0
0	0
0.935022	0
1.11722	0
0	0
0	0
0	0
0.914017	0
0	0
0	0
0	0
0	0.633697
0	0.763392
0	0.714192
1.1514	0
0	0
0	0
2.53953	0
0	0
0	0
0	0.732439
0	0
0	0
0	0
0	0.82249
0	0
0	0
0	0
0	0
0	0
0	0
0	0
0	1.20229
0	0
0	0
0	0
0.929605	0
1.37192	0
0.90665	1.43387
0	0
0	0
0	0.479456
0	1.53279
0	0
0	0
0.780706	0
0.424095	0
0	0
0	0
1.00742	0
0	0
0	0
0	1.01723
2.54034	0
0.942702	0
0	0
0	0
0	0
0	0
0	0
0.871071	0
0	0
0	0
1.21623	0
0	0
1.30191	0.825435
0	0
0	0
0	0
0	0
0	1.10276
0	2.2287
0.831099	0
0	0
0.807749	0
0	0
0	0
0	0
0	2.20246
0	0
1.89879	1.72633
0	0
0	0.923842
2.1996	0
0	2.44121
0	0
0	1.9252
1.0878	0
0.667751	0.840125
1.18067	0
0	0
0	0
0	3.40464
0	0
0	0
0.84215	0
0	0.771399
0	0
1.35974	0
0	0
0	0
0	0
0	0
0	0
0.375833	0
0.760923	0
1.55293	0
0	0
0	0
0.46258	0
1.37291	0
0	0
0	1.61878
0	0
0	0
0	0
0	0
0	0
0	0
0	0
0.657416	1.68201
1.0072	1.27722
0	0
0	0
2.44422	1.49506
0	0
2.44973	0
0	0
0	0
0	0
0	0.929326
0	0
1.5267	0
0	0
0	0
0	0
0	0.387706
0	0
0	0
0	0
0	0
0.694149	0
0	2.23419
0	0
0	0
0	0
0	0
0	0
0	0
0	1.36703
0	0
0	0
0	0
0	0
0	0
0	0
2.85055	1.31332
0	0
0	0
0.625302	0
0	1.0113
0	0
0	0
0	0
0	0
0	0
0	0
0	0.786781
0.424405	0
0	0
0	0
0.897253	0
0	0
0	0.849667
0	0
0	0
0	0
0	0
2.01855	0
0	0
0	0
0	0
0.592194	1.41518
0	0
0	0
0	0
0	0
0	0
0	0
0	0
0.545566	0
0	0
0.813578	0
1.02853	0
0	0
0	0
0	0
0	1.67793
0	0
0	0
0.566363	0
0	0
0	0
0	0
0.817231	0
0	0
0	0
0	1.06287
0	0.716702
0.67012	0
0	0
0	0
0	0
1.41604	0
0.424241	1.71746
0	0
0	0
0	0
0	0
0	0
0	0
0	0
1.65221	0.883455
0	0
0	0
0	0
0	0
0	0
0	0
0	0
0	0
0	0
0	0
0	0
0	0
0	0
0	0
0	0
0	0
0	1.12601
0.810583	0
0	0
0	1.04533
0	0
0	0
2.08977	0
0	0.751627
0	0
1.64796	0
0	0
0	0
0	0
0.87399	0
0.954135	0
0	0
0	0
0	0
0	0
0.967183	0.633987
0	0
0	0
0	0
1.51	0
0	0
1.77123	0
0	1.02668
0	0
0	0
0	0
0	0
0	0
0	0
0.485028	0
0	0
0	0
0	0
0.737182	1.61868
0.721071	0
0	0
0	0
0	1.2227
0	1.43508
0	0
0	0
0	0
1.03833	0
0	0
0.616426	0
0	0
0	0
0	0
1.34529	0
0	0
1.15022	0
0	0
0	0
0	0
0	0
0	0
1.81033	0
0	1.22287
0	0
0	0
0	0
0	0
0	0
0	0
0	1.2134
0	0
0	0
0	0
1.50473	0
0	0
0	0
0	0
2.42134	0
0	0
0	0
0	0
0	0
0	0
0	0.631504
0	0.975651
0	0
0	0
0	0
0	0
0	0
0	0
0	0
0.767729	0
0.871879	0
0	0.839526
0	1.58834
0	0
0	0
0	0
0	0
0	0
0	0
0	0
0.946737	0
0.900102	0
0	0
1.0003	0
0	0
1.78332	0
0	0
0	0
0	0
0	0
0	0
1.92407	0
0	0
0	0
0	0
0	0
0	0
0	0
0	0
0	0
0	0
0	1.47434
1.71075	0
1.03259	0
0	1.5051
0	1.332
2.09819	0.900969
0	0
0.844867	1.01364
0.938703	0
0	0
0	0
0	0
0	0
0	0
0	1.67246
0	0.694249
0	0
0	0
0	0
0	0
0	0
0	0
0	0
0.696817	0.522506
0	0
0	0
0	0
1.34278	0
0	0
1.03352	0
0	0
0.886715	1.47265
0	0
0	0
0	0
0	0.727095
1.00106	0
0.865454	0
0	0
0	0
0	0
0	0
0.933146	0
0	0
0	0
0	0
0	0
0	0
0	0
0	0
0	0
0	0
2.06884	0
0	0
0	0
0	0.886045
0	0
0	0
0	0
1.33026	1.82874
0	0
0	0
0	0
0.863545	0
0	0
0	0
2.09756	0
0	0
0	0
0	0
0	0
0.83529	0
0.899323	0
0	0
0	0
0	0
0	0
0	0
0	0
0	0
0	0
0	0
0	1.56759
1.02542	1.19102
0	0.866971
0	2.50352
0	0
0	0
0	0
0	0
0	0
0	2.2058
2.45309	0
0.880138	0
0	0
0	0
1.66628	0
0	0
0	0
0	0
0	0
0	0
0	0
1.61976	0
0.853363	0
0	0
0.760377	0
0	0
0	0
1.63955	0
0	0
0.896307	0
0	0
0	1.80508
0.972572	0
0	0
1.6863	0
0	0
0	1.63206
0	0
0	0
0	0
0	0
0	0
0	0
0	0
0	0
0	1.45516
0	0.726653
0	0
0	0
1.46968	0
0	0
0	0
0.75971	0.737068
0	0.803741
0	0
0	0
0	0
0	0
1.9193	0
0	0
0	0
0	0
0	0.875131
0	0
0.819994	0
2.11553	0
0	0
0	0
0	0
0	0
0	0
0	0
0	1.50059
0	0
1.86229	0
0	1.25959
0	0
0	0
0	0
0	0
0	0
0	0
0	0
0	0
2.03111	0
0.817443	0
1.63123	0
0	0
0	0
0.887219	0
0	0.833962
0	0
0	0
0	0
0.857874	0
0	0
0	0
0	0
0	0.530591
0	0
0	0
0.933521	0
0	0
0	0
3.50162	0
0	0
1.38783	0
1.59441	0
0	0
1.09808	0
0	0
0	0
0.544621	0
0	0.978958
0	0.751627
0	0
0	0
0	0
0	0
1.05402	0
0	0
0.851973	0
0	1.40326
0	0
0	0
0	0
0	0
0	0
0	1.31508
0	0
0	0
1.03686	0.944379
0	0
0	0
2.85483	0.800045
0	0
0	0
0	0
0	0
0	0
0	1.14203
0	0
0	0
0	0
0	0
2.75163	0
0	0.937
0	0.98386
0	0
0	0
0	0
0	0
0	0
1.07875	0
0	0
0	0
0	0.804526
0	0
0	0
0	0
0	0
0	0
0	1.03293
0	0
1.32506	0
0	1.06349
1.08506	1.55612
0	0
0	0
0	0
0	0
0	0
0	0.957485
0	0
1.58483	0
0	0
0	0
1.7719	0.50547
0	0
0.924437	0
0	0
0	0
0	0
0	0
0	0
0	0
0	0
0	0
0	0
0	0
0.742855	0
0	0
0	0
0.67068	0
0	0
0	0
0	0
0	0
2.23927	0
0	0
0	0
0	0
0	0
0	0
0	0
0	0
0	0
0	2.22678
0	0
0	0
0	0
0	0
0	0.977198
0.730258	0
0	0
0	0
0	0
0	0
0	0
0	0
0	0
0	1.03293
0	0
0	2.80651
0	0
0	0
1.01186	0
0	0
0	0
0	0
0	0
0	0
3.56278	0
0	0
0	0
0	0.321684
0	0
0	0
0	0
0.929697	0
0	0
1.01904	0
0	0
0	0
0	0
0	0
0	0
0	0
0	0
0	0
0	0
0	0
0	1.13711
0	0
0	0
0	0
0	0
0	0
0.999323	0
0	0
0	0
0	0
0	0
0.908149	0
0.81281	0
0	0
0	0
0	0
	0
	0
	0
	0
	0
	0
	0
	0
	0
	0.648581
	0
	0
	0
	0.588392
	0
	0
	0
	0
	0
	0
	0
	0
	0
	0
	0.697222
	0
	0
	0
	0
	0
	0
	0
	0.852821
	0
	0
	0
	0
	0.892461
	0
	2.03457
	0
	0
	0
	0
	0.768783
	0
	1.00963
	0
	0.993183
	0
	0
	0
	0
	0
	0
	0
	0.787368
	0
	0
	1.03492
	0
	0
	0
	0
	0.883705
	0
	0
	0
	0
	1.65114
	0
	0
	1.01927
	0
	0
	0
	0
	0.9563
	0
	0
	0
	0
	0
	0
	1.16111
	0
	0
	0
	2.81843
	0
	0
	0
	1.40954
	0
	0.798092
	0
	0
	0
	1.31651
	0
	0
	0
	0
	0
	0
	0
	0
	0.595937
	0
	1.25563
	1.81893
	0
	0
	0
	0.940032
	0
	0
	0
	0
	0
	0
	0
	0
	1.11736
	0
	0
	0
	0
	0
	0
	0
	0
	0
	0
	0
	0
	0
	0
	0
	0.666505
	0
	0.623409
	0
	0
	0
	0
	0
	0
	0
	0
	0
	0
	0
	0
	0
	0
	0
	0
	0
	1.152
	0.918743
	0
	0
	0
	0
	0
	0
	0
	0
	0
	0
	0
	0
	0
	0
	0
	0
	0
	0
	0
	0.801397
	0
	0
	0
	0
	0
	0
	0
	0
	0
	0
	0
	0
	1.01446
	0
	0
	0
	0
	0
	0
	0
	0
	0
	0
	0
	0
	0
	0
	0
	0
	0
	0
	0
	0
	0
	0
	0
	0
	0
	1.94852
	0
	0
	0.924529
	0
	0
	0
	0
	0
	0
	0
	0
	0
	0
	0
	0
	0
	0
	0
	0
	0
	0
	0
	0
	0
	1.12813
	0
	0
	0
	0
	1.90902
	0
	0
	0
	0
	0.859441
	0
	0
	0
	0
	0
	0
	0
	2.19853
	0
	0.830953
	0
	1.02957
	0
	0
	0
	0
	0
	0
	0
	1.662
	0
	0
	0
	0
	0
	0
	2.52829
	0
	0
	0
	3.17559
	0
	0
	0
	0
	0
	1.09219
	0
	1.97456

## Sheet: Ecm1
sc-RNA seq analysis identifies differentially expressed genes related to angiogenesis and ECM organization between Control and NC-Foxc2-/- mice in cells comprising the Trabecular meshwork 3 cluster.
Control	NC-Foxc2-/-
1.22771	0
0	1.1517
0	0
0	0
0.733281	0
0.647972	0
0	0
0	0.98386
1.34455	1.60585
0	0
0	0
1.18905	0.593859
2.69365	1.83314
1.59519	0.738264
0	0
0	0
0	0
0	0
0.667798	0.867531
0	0
0	0
2.0052	0
0.901143	0.982185
0	0
0.699558	0
0	1.34529
1.63966	1.56195
0	0
1.24523	0.760984
1.73859	0
0	2.27418
0	0.488021
0	0
0.825507	0
0	2.02009
1.81735	1.31834
0.559145	0
0	1.10276
1.65364	1.40048
1.25419	0.796417
1.05793	0
0.949643	1.31811
1.15541	1.57256
0	1.56783
0	0
1.3353	0
1.10939	0
0	0
0	0
0	0
0	0
0	0
1.50739	0
0	0
0	1.06723
0	0
1.0941	2.00927
1.23501	0
0	1.50643
0.862357	0
0	0
0	0
1.82644	0
1.9935	0
0	0.27492
1.83402	0.943755
0	2.32516
0	0
0	0
3.33721	0
0	2.47149
0	2.52105
0	0
0	0
0	1.38367
0	0
0	0
0.854292	1.69569
0.956744	0
1.19792	0
0	0
0.71207	2.17285
0	0
1.56504	1.29273
0	0
0	0
0.851664	1.83572
2.25853	0
1.40534	1.79468
0	0
0	0
0	0
0	0
0.883123	0.857483
0	0
1.23484	0
0.843884	0.941842
0.870667	1.65786
0	0
1.87644	0
1.58966	0.953939
0	0
1.30074	0.756036
0	0.632702
0.565737	1.04665
0	0
0	1.79944
0	0
1.67264	0
1.6381	0
0	0
0.952763	0
0	0
2.33451	0
0.590825	0
0	0
2.27441	0
0	0
0	0
0	0
1.3764	0
0	0.708283
0	0
0	1.52215
2.15667	0.742624
1.47071	0.926092
1.58818	0
0	0
0	0
0.774854	0
0	0
0	2.47327
0	1.20311
0	0
2.18972	2.06537
0	1.00379
0	0
1.44727	1.87855
1.75527	0.887471
0	0
0.892972	0
0	0.99126
0	0
0	1.67281
0.935022	1.85836
0	1.16413
0	0
0.733506	0
0	0
0	1.0615
0	1.45516
0	0.911428
0	0
0	2.19289
0	0.763392
0	1.4177
0.542834	0
0.769529	1.24487
0	1.80085
0	1.51927
1.22587	0
0	0
0	1.44467
1.08267	2.53698
0.597257	1.46098
1.17376	0
0	0
0	0
0	0
0	0
0.715632	0
0	0
1.50794	0
0	0
1.032	0
0	0
0	0
0.930813	0.962058
1.40291	1.39407
0	0
0	0
0.932492	0
0	0
0	0.802177
2.46142	0
0	0
0	0
0.780706	2.19353
0.949578	1.63112
1.15067	0
1.03434	0
0	1.55849
0	0
0	0.955118
0	0.632743
0.900362	0
0	0
0	0
2.12895	1.65696
0	0.570511
0	1.10587
0	0
0	0
0	0
0	0.904719
0.782634	1.63272
0	0
1.30191	0.825435
1.75482	0
0	3.06349
1.04229	0
0	0
0	0
0.875457	0
0.831099	0
0	0
0.807749	0
0	0
0	0
1.00456	0
0	0.850664
1.63416	0
1.34518	0
2.52386	0
0	0
0	0
1.85452	0
0.959567	0
0	0
0	0
0	0
0	0
0.779042	0
0	0.609067
0	1.36363
0	0.787825
0	0
0	0
0	0.771399
0.983546	1.72151
0	1.03562
0	1.00324
0.805414	0
0	0.521113
1.00401	0
1.48349	0
0.375833	0
0.760923	0.934177
0	0
0	0
1.45089	0
1.5105	0
0	1.4648
0	0
1.30396	0
1.2418	0
0	0
0	0
0	1.06461
0	1.19038
0	0
0	0
0	2.02347
1.4987	0
0.838258	0
0	0
0	1.00423
0	0
0	0
0	1.03951
0.757236	0
0	2.15551
0	0
0.760802	0
0	0
0	2.45869
0	0
0	2.24314
0	0
0	0
1.25887	0
0	0
1.46361	0.805688
0	1.30279
0	0
2.13567	0
0.920693	0
0	0
0.941365	0
1.3736	1.60609
0	1.2278
0	2.17435
0	0
0.932445	0
0	0
1.67223	0
0	0
1.89758	0
2.01742	0
0.942128	0
0	0
0	0
0	0
0.878654	0
0	0
1.25357	1.64088
1.83601	1.32852
0.707996	0
2.73228	0
0	0
1.13614	0
0	2.65334
0	1.14028
0	0
0.775992	0
0.814138	0
0	0
0	1.92879
0.978958	1.57757
1.16141	0
0	0
0	0
0	0
0	0.843733
0.592194	0
2.11434	0
0.847908	1.1445
0	0
0	0
0	0
1.42553	0
0.559884	0
0.545566	0
1.1951	1.50276
1.79573	0.868734
0	0
1.5834	0
0	0.962358
0	1.05183
1.22372	0
1.65769	0.863228
0	2.02953
0.925723	0
1.09702	0
1.67199	0.72254
0	1.33282
0	0
0	0
1.30445	0
0.842828	2.14927
2.01855	0
0	0.795816
0	0
0	0.765569
0	1.04045
1.1251	0
0	1.71746
1.04081	1.8418
0	0
0	1.37097
1.62427	0
1.67024	0
0	0
1.1341	0.748034
1.13438	0
0	0
2.49209	0
0	0
0.935492	0
0.762567	0.886296
0.767853	1.06076
1.79594	0
0	0
0	2.43254
0	1.8012
0	1.2159
0	2.47149
0	0
0	0
0	0
0.704979	0
0	0
0.810583	0
0	0
0	0
0	0
2.0195	0.882707
0.497081	1.07333
2.06063	0
1.91341	0
0	1.37655
0.58907	1.13489
0.806168	1.38314
0	0
1.33313	0
0.954135	1.96132
0	0
0	0
1.76468	0.915092
0	0
1.44952	2.92864
0.993932	0
0	0
0.975651	1.6253
0	0.990408
0	0
0	0
0	0
1.49118	0
0	0
1.41956	0
1.18784	0
0	0.96376
0	0
0	0
0	1.30055
0	0
0	1.65026
0.737182	1.30768
0	0
0	0
0	0
0	0
0	0
0	0
0.801668	0
0	0
0	0
0.931651	0
1.81055	0
0.686661	0
1.52445	0
0	0
0.883622	1.41991
0	0
1.15022	1.1168
1.60741	0
0.615291	0
0.488727	1.7146
1.08248	0.742163
0	0.361832
0	2.15151
0	0
0	0.872609
0	0
1.47421	0
0	0
0	1.35535
0	0
0	1.9333
0	0.857874
0.909387	0
0.871718	0
1.01213	1.31861
0	1.00063
0	0
0	0
0	0
0	1.23519
0	0
0	0
0	0
0.941842	0
0.771212	0.364795
0.896823	0
0	0
0	0
0	0
0	0
1.77331	0
0	3.60255
0	1.72633
0	0
1.33047	0.945003
0	2.64991
0.704384	1.58834
0	1.8248
1.22746	0
1.75932	0
1.28957	0
0	0
0	1.03527
0	0
0.946737	1.10424
1.36602	2.09539
0.924437	0
1.49025	2.63677
0.930813	1.07658
0.481622	0
0.710277	1.61781
0	0
0	1.15377
1.30768	0
1.27036	0
1.68392	1.47837
0	0
0	2.47431
1.35738	2.10044
1.1578	0
0	0
1.40449	0
0	0
0	0
1.55617	0
0	0
0	0
1.03259	0
0	1.13229
1.86103	0
0	0
0	0
0	0
0	0
0.878654	0
0	0
2.2437	0
0	1.88622
0	1.63388
0	1.1514
0	0
1.12167	1.25536
0	0
0	1.44806
0.809682	0
0	0
1.32734	0
0	0
1.39179	0
0	0.76477
0	0
0	1.67837
0	0
1.37511	0
0	0
0	0
0	2.24092
0	1.62465
0.815682	0
1.68594	0
0	0.727095
0	0
0.865454	1.10871
1.332	0
0.861962	0
1.01607	0
2.26314	0.904544
0	0.993504
0	1.65051
0	0
0	0
0	1.14275
0	0
0	1.15185
0	0
1.54942	0
0	1.22389
0	0
0	0
0	0
0.889409	0
0	1.54254
0	0
0	0.660432
0	0
0.891696	0
1.3591	1.0142
1.48226	0
0	0.72118
1.18531	0
1.4568	1.28511
1.21849	0
0	0
1.46314	0
1.67446	1.39498
0	0.614628
1.59259	0
0	0
0	0
0	0
0	2.0153
0	0
1.70864	0
0	0
2.01362	1.11515
1.4625	0
2.1299	0.768845
1.55377	0
0	0
0	0
0	0
0.932305	2.22822
0	1.00005
0.446972	0.81274
0	0
2.10138	0
0	0
0	0
0	1.15377
2.01756	0
1.05062	1.68406
0.888229	0
0	1.08584
0.914375	3.20213
0	0
0	0
0	0
1.20458	0
0	0
1.30699	0
0	0
0.760377	0
0	0.796908
0.837217	0
0	0
0	1.07018
0	0
0	1.45667
1.01521	0
1.45616	0
0.86418	1.76799
0	0
0	0.675146
0.860385	0
0.704797	1.0628
0	0.941746
0	2.62483
0	2.7439
0	0
1.56924	0
0.980725	0
1.03492	0
0.938703	0
0	1.14304
0	0.865773
0	1.40825
1.17307	0
0	0
0	0
1.18641	0
1.05953	0.803741
1.35014	0.870264
1.41588	0
0	0.745173
0	0
0.677713	0
0	0
0	1.27554
0	0
1.72188	0.875131
0	2.26934
0	1.84269
0	0
0	2.18757
1.2595	1.68362
0	0
0	0
0.747507	2.73254
0	1.05805
0	1.00875
2.01968	0
0.8585	0.921695
1.51139	0
0	0
0.797556	1.95505
0.78639	0
0	0.817373
0.547003	0
0	0
0.872041	0
1.68237	3.48755
0	0.96577
0	0
0.862911	0
1.33129	0
1.10797	0
0	0
0	2.01652
1.88267	0
3.31489	0
0.923704	0
0.857874	0.850511
0	0
1.68023	0
0	2.45284
0	1.33493
0	0
0.746397	0
0	0.670773
0	0
0	0
0	0
0	0
0.917522	0
0	0
0	0
0	0
0.728923	0
0.769902	0
0.895235	1.31992
0	0.978958
0	0.751627
0	0
0	1.04378
1.02657	1.28929
0	2.3312
1.05402	0
1.29909	2.08194
0	0
0	0
0	0
1.97898	0
0	1.06886
0	0
0	0
0	1.31508
0	0
0.808025	0
0.64719	0
1.77314	1.81494
0	0.792494
0	0
0	2.70243
0.783796	2.47512
0	0.829493
1.32153	0
0	0
2.08298	0
1.86833	1.16451
2.02309	1.31941
0	1.74695
0.878984	0
0	0
0	0
0	1.47007
0	0
0	0
0	0
2.07649	1.46378
0	0
1.58555	0
1.46968	0
0	0
0	0
1.77556	0
1.16035	0.92033
1.54496	0
1.41165	0
0	0.906123
0	0
0	0.860149
1.32506	0
0	0
1.59316	0
0	1.78802
0	0
0.999432	0
1.45616	0
0.857561	0
0	1.76051
0	0
0	0
0	0
1.06773	0
1.7719	1.08967
0	0
0	0
1.50849	0
0	0
1.21058	0
0	0
0.836475	0
0	0
0	0
0	0
0	1.46386
0	1.64627
0.742855	0
0.750563	1.88583
0	0
0	1.6774
0	0
0	0
0	0
0	0
0	0
1.04342	1.09107
0	0
0	0
1.30445	2.25623
1.29282	0
0	0
0	0
0	0
1.63222	0
1.3706	0
0	0.968397
0	0.910185
0.885961	0
0	0.977198
0	0
0	0
0	0.893398
0.721778	0
0	1.1661
1.25196	0
1.8691	0
0	0
0.870748	0
0	0
0.939177	0
0	0
0.884456	0
1.50439	0
0	0.765754
0.974314	0
1.77015	0
0	0
0	0
0	0
0	0
0	0.807061
1.41141	1.39515
0.702527	0
0.941842	0
1.06936	1.04881
0	0
0	0
0	0
1.0151	2.17802
1.50285	0.96396
0	0
0	0
0.854214	0
0	0
0	0
0	0.994254
0.838407	0
0	0
0	0
0	0
1.30279	2.08394
0	0
1.64273	0
0	0
1.48905	1.59492
1.66512	0.714565
0.757477	0.997916
0	0
0	0.760134
0	0
0.81281	0
1.7206	0
2.24225	0
0	0
	0
	0.632433
	0
	0
	1.36515
	0
	1.00632
	0
	0
	0
	0
	0
	1.48152
	0.956349
	0.916351
	0.904544
	0
	0.780257
	0
	1.03644
	2.24861
	0
	0
	1.78636
	0.697222
	0
	1.77896
	1.29793
	1.56939
	0
	0.800382
	0
	1.61716
	1.95923
	1.35268
	0.940507
	0
	0
	0
	1.46429
	0.889578
	0
	0
	0
	2.43486
	0
	1.50167
	0
	2.41581
	0
	0
	1.8099
	0
	0
	1.26204
	0
	0
	0.933895
	0
	0
	0
	0
	2.017
	0.957386
	1.34539
	0
	0.699507
	0
	0
	0.877258
	0
	1.24224
	1.01927
	0
	1.30269
	0
	0
	2.19836
	1.11542
	0
	0
	1.50466
	0
	1.49025
	2.02556
	0
	0
	0
	0
	0
	0
	0
	1.97243
	0
	0
	0
	0.965367
	1.52108
	0
	2.12955
	0
	1.94831
	0
	1.55303
	0
	0
	0
	1.44902
	0
	0
	0
	0
	0
	0
	1.97966
	2.15769
	0
	0
	0
	0
	1.17717
	1.02703
	0
	0
	0
	0
	0
	0
	0
	1.4827
	1.26249
	0
	0
	0
	1.34529
	0
	1.02029
	0
	0
	1.56646
	1.42015
	1.67267
	0.853208
	0
	0
	0
	0
	0
	0
	0
	0
	0
	1.34194
	1.43204
	0
	0
	0
	0
	1.01286
	1.152
	0
	1.09258
	0
	0
	0
	1.61533
	1.6104
	0
	0
	0
	0
	1.30847
	1.17795
	0
	1.00303
	0
	0
	1.06554
	0
	0
	0.801397
	0
	0
	0
	0
	1.41494
	1.55465
	0
	0
	2.36842
	2.01535
	0
	0
	0.775612
	0.753408
	0
	2.0639
	0
	0
	1.23054
	0
	0
	2.58069
	0
	0
	0
	1.33571
	1.37566
	0
	1.67094
	0
	1.03398
	0
	0
	0
	0
	0
	0
	1.08293
	0
	0
	0
	0
	1.01353
	0
	0
	0
	0
	0
	0
	0
	0
	0
	0
	0
	0
	0
	0
	2.64054
	0.527383
	0.941079
	1.38761
	0
	0
	0
	1.02006
	2.03804
	1.03073
	0.778787
	0
	0
	0.385617
	0
	0
	1.31471
	2.33473
	0.848442
	0
	1.50086
	0
	1.80056
	0.818717
	0
	1.45642
	0
	0
	0
	0
	1.55627
	2.84687
	0
	1.19277
	0
	0
	0
	0
	0
	0.722922
	1.24567
	0.829275
	2.30025
	0.973596
	0
	0
	0
	0
	0.846081
	0
	0
	0
	1.14655
	0
	0
	0

## Sheet: F3
sc-RNA seq analysis identifies differentially expressed genes related to angiogenesis and ECM organization between Control and NC-Foxc2-/- mice in cells comprising the Trabecular meshwork 3 cluster.
Control	NC-Foxc2-/-
0	1.1225
2.425	1.85769
0	1.42015
0	2.66906
0	0
2.47989	1.08254
1.79772	0
1.68023	0
0	0.690905
0	0
1.17686	0
1.57	2.20933
0	1.28833
0.837143	0.738264
0.839452	2.12229
0.769031	1.49171
1.41541	0
2.93183	0
1.56856	2.86632
2.97591	0
2.28227	0
0	0
0	0
2.51643	0
0	0
2.05744	1.65993
1.32679	0.430678
1.56804	0
2.49582	1.71587
0	0
1.07201	0
2.14656	2.28312
1.00792	2.55723
2.30071	0
3.01384	2.1369
1.00008	0
0.915631	0
2.12547	0
0	0.92766
0	0
1.05793	2.93007
3.0728	2.3587
1.67722	1.06798
0	2.05837
0.934458	0
0	0
0	0
1.61555	0
0	2.40169
1.36798	2.70494
0	0
1.78347	0
0	0
2.38701	0
2.58853	0
1.60098	0
0	0
0	2.76809
2.80812	1.01353
2.22055	1.37005
1.2761	2.40063
0.80289	1.23493
0	1.40744
0	0
1.27582	1.56801
0.839302	0.943755
1.24858	0
0	3.19762
0	1.65752
0.600174	0
0	0
0	0
0	3.98841
0	0
0	0
2.15263	0
0.96086	1.50849
0	0
2.36267	0
2.20786	0
0	0
0	0
0	2.00997
0	2.18921
0	1.1703
3.26582	3.32409
0	0
0	0
2.46549	1.79468
1.00368	1.05062
0.91906	0
0	0
1.32395	0
0	2.35143
2.1384	0
0	2.86675
0.843884	0
0.527241	0
0	0
0	2.05998
0	0
1.47136	0
1.61104	0
3.1414	1.01718
1.7164	1.54675
0	1.35974
1.03644	0
2.85249	1.8592
0	1.82067
0.867851	0
0	1.77529
2.19325	2.29448
0	0
0	2.51074
1.34003	2.46556
1.29445	0
0.737296	1.06848
1.34152	0
1.83248	2.98385
1.56714	0
0	0
3.75772	3.46308
0.989558	0
3.50347	3.42916
0	0.742624
2.23867	1.71809
0	0
2.66977	0
2.57018	1.26304
0	1.01712
2.36143	0
1.93426	0
0	1.20311
1.42529	1.07062
2.49369	0
0	0
1.54052	0
0.965367	1.64055
1.11538	0
0	0.854292
1.91243	0.97155
0.766555	0
0.720909	0
1.39179	0
2.59362	0
1.11722	0
0	0
0.733506	0
1.36266	1.15735
1.70165	0
0	0
0	1.38021
1.50862	0
2.40195	0.633697
2.55859	0.452839
2.54517	0
0.542834	3.28685
1.36017	2.38784
0.841699	0
0.899842	1.51927
0.957337	0.98871
0	0
1.37434	1.15067
0	0
1.06699	2.03082
0.912052	1.93959
1.17477	0
1.39979	0
0	0
1.74202	0
1.12848	0
0	0
0	0
0	3.26413
3.33578	1.73263
0.685731	0
1.4363	0
1.40441	1.76665
1.40291	1.39407
0	0
1.37423	3.21734
0	0
2.63978	0
0	2.38353
0	1.03515
0	1.4147
0	0
0	0
0.720963	0
3.11808	0
1.03434	0
0	0
0	1.06343
0	2.73377
2.6054	1.01723
0.900362	1.11336
2.34194	0.814278
1.44727	0
0	2.58019
0.788676	2.74818
1.88173	0
2.60602	1.41612
1.32944	0
0	2.16403
2.41141	0
1.21623	0
2.11067	0
2.20043	1.57869
0	0
0	0
0.651206	3.30388
0	0
0.805209	0
0	0
1.27862	0
0	0
0	2.35685
0.817797	0
1.50507	0
1.49546	1.64402
1.21199	0.850664
2.69127	1.28303
0	0
0	0
0	2.31389
0	1.00084
2.2064	2.44121
0	0
1.09928	3.73757
0	0
1.34796	0
0	0
1.21157	0
2.9418	2.5449
0	0
0	1.7569
2.31082	0
2.02904	0
3.05534	0
0	1.19285
2.82871	1.03562
0	0
2.26834	0
0	2.21994
0	0
1.81033	2.48634
1.63038	1.89602
0.760923	2.16626
3.09604	0
1.42553	1.21782
0	0
0	0
2.2865	1.64062
1.50276	1.15511
1.30396	3.50782
0.971244	1.39979
0	0
0.69849	2.34294
1.7236	1.06461
0.856546	0
0	0
1.03992	1.10478
0	1.68201
1.0072	0
0.838258	0
2.20868	0
2.56684	0
0	0
1.39236	0
3.01572	1.03951
0	1.53755
1.41518	0.614122
0	0
1.71559	0
3.333	0.949157
1.55127	0
0	1.44023
0	0
0.701757	2.3487
1.58355	3.40579
2.28493	1.79958
0	1.29812
0.745348	1.55069
1.09995	0
0	2.53959
0	0
0	1.96792
1.01791	0
0.941365	0
0	2.76866
0	0
0	0.680348
0.926737	1.00709
0	1.13039
1.13453	0
0	0
1.9629	1.46664
0.882707	2.06432
0	1.62487
1.41849	0
0	0
0	0
0	1.0113
0	1.28435
1.2624	0
0	0
0	0
1.40849	0
0	0
1.76729	1.75531
1.29292	2.66489
0.870264	0
0	1.14028
0	1.05867
0	0
0.814138	3.37129
0	0
0	0
0.978958	1.57757
0	2.80783
0	2.35858
0	0
0.788676	0
0.861804	1.84057
1.44263	0.939462
0	1.56485
0	2.62794
0.771712	0
2.24886	0
2.4596	2.44048
0.582224	1.86144
2.30315	0
2.98897	0
0	1.01052
0	0
0	1.97799
1.5834	0
1.76237	0
0	0
0.788414	2.78751
0	0.863228
0	0
0.925723	0
0	0
0	0
0.799707	0
2.61317	0.825219
1.65933	0
2.5715	1.89746
0	1.06287
0	0
0	0
3.30831	1.13927
0	0
0.931745	0
1.1251	0
1.42805	0.649235
2.62615	0
1.6671	0
1.11206	0
0	0
0	0
1.90684	0
1.99131	1.17115
2.24464	0
0	2.77564
0	1.45281
0	1.29957
1.73084	1.49238
0	0
2.32641	0
2.04124	0.888397
2.5682	0
0	0
0	0
1.76772	0
2.08163	0
0	0
2.30499	0
0	2.05613
2.16085	0
1.87578	0
1.98046	0
3.05011	2.66881
1.82458	0
0	0
2.27343	2.09028
0	2.52977
0	2.74508
2.26844	0
2.23994	0
0.58907	1.8369
1.9736	0.468427
1.93375	2.84572
1.64661	1.04402
2.73228	0
2.07857	0
1.58761	3.81581
1.53251	3.21696
0	0.864777
3.73201	0
0	0
2.86938	2.17065
0	0
0	1.80451
2.64165	0
1.77123	2.16585
0	1.305
1.00106	1.8129
0	0
0.942989	0
0	0
0	0
0	3.27508
0.485028	0
0	0
3.42806	2.4684
0	1.65026
0.737182	0
1.42789	0.595498
1.232	2.62814
0.849207	0
0	2.87777
2.9854	0
0	0
0.801668	0
0	0
0	0
0.931651	0
0	0
2.98337	0
1.52445	0
0	2.42656
2.62299	0.943276
1.97657	2.29061
1.67106	0
2.90633	2.36288
2.55744	0
2.56299	1.39532
1.92512	1.87217
0	2.02014
0	0
1.02554	0
0	0
1.60481	0
2.40719	0
0	0.690607
2.35123	0
0	1.47877
0	0
0	0.857874
1.37766	0.938134
0.871718	0
1.83329	2.05995
2.06095	0
2.69104	0
1.0237	0
0.902535	1.10505
1.10539	2.89443
2.39123	0
0	0
0	3.08692
0	2.72465
0.771212	1.01555
1.3619	0
0	1.75344
0	0
0	1.87585
0	0
2.31075	3.33317
1.59634	0
1.34919	0
1.49618	0
0.871879	0
0	0.839526
0	2.31152
0	1.58947
1.76218	0.611025
0	0
0	0.941651
0.908149	0.739406
1.80352	0
1.39384	0
0.946737	1.61619
0	4.10891
0.924437	0.924713
1.0003	0.963559
1.96659	0
0.481622	0
0	1.61781
0	0
1.49012	2.01629
0	0
1.27036	0
1.36722	2.05048
1.61555	1.47123
1.90317	0
0	0
2.646	1.10736
0	2.39483
0	1.72475
0	0.836326
0.950908	0
1.78968	0
2.00927	0
1.39179	0
0	2.28606
0	2.91901
0	0
1.219	0
2.28435	2.66011
0	0
1.97778	2.16585
1.8917	0
1.05147	0
1.88991	0
0	2.23982
0	0
0	2.01329
0	2.19918
0	1.98413
0	0
0	1.1537
0	2.35666
0.962658	1.41047
1.58502	0
0	1.62138
2.20374	1.87026
0	0
2.34934	0
1.53071	0
2.38911	0
0	0
0	0
0	0
0.886715	3.12873
0	0
3.21702	3.53936
2.92263	0
0	0
1.49118	1.27406
0	0
0	0.946737
0.861962	0
1.83848	0
0	2.28491
1.9699	0
1.62695	0
0	0
1.31173	0.778979
1.29407	1.14275
0	0
2.03376	0
3.37692	0
1.78255	1.63521
2.47174	0
0	0.916441
2.46877	0
0	0
0	4.26057
0	1.23866
0.87849	1.51997
2.8617	2.50369
1.33026	0
3.7551	0
0.894593	1.0142
2.19055	0
0	0.424241
0	1.21075
2.22251	2.64442
0	1.4856
0	0
0	0
1.35856	0
2.27402	0
0	1.94369
2.83541	1.2568
0	2.0747
1.84448	0.812182
0	0
0	1.96185
0.91915	1.78636
1.89975	2.15482
0	0
0	0
2.55431	1.19832
1.55377	0
0	0
0.916171	0
0	3.62388
0	0
0	0.45286
1.47737	1.79447
1.28435	2.51727
0	0
0	2.46556
0.634112	0
1.3409	1.15377
0.966981	1.91798
0	1.68406
0	0
0	0
1.3839	0
0	1.70318
1.15855	0
0	0.937472
0	1.32062
0	0
0	1.8809
1.6589	1.31771
0.760377	0
1.16854	1.10893
0	2.30619
0	0
0.780321	0
0	0.808783
0	0
1.83734	0.990834
0.972572	2.67257
0	0
0	0
1.56789	0
0	1.1175
0.704797	0.666412
0	0
0	0
0	0
0	0
0	2.40538
2.77243	1.31611
2.85267	0
0.938703	1.45516
0	0
1.13346	1.32274
1.39532	0
0.749502	0.991544
1.29034	0
1.56684	0
0	2.78853
1.05953	2.19947
0	1.32842
0	2.48567
0	0
0	3.21188
1.9193	0.668168
2.77712	0
0	0
1.60848	3.03035
0	1.33457
2.27068	2.26934
2.93316	3.94116
0	2.25648
0	0
1.2595	2.02518
0	0
0.597257	3.01855
2.80724	0
0	1.05805
0	1.00875
0	2.30065
0.8585	0
0.921938	0
0	0
0.797556	0
0	0
1.12299	0
0	0
2.30178	0
1.64391	2.57545
0	0
0	0.96577
2.92883	0
0	0
0.528553	0
0.70017	0
0.887219	0
0	0
1.88267	0
0	0
2.45361	0
0.857874	0.850511
2.95431	0
1.68023	1.75859
0	0
1.88598	0.875416
1.21916	0
2.17085	0
0	2.26194
3.10223	0
2.38526	1.24496
0	0.886128
0	0
1.38783	0.825147
0	2.21994
0	0
0	0
0.728923	0
0	1.17841
0	0
0	1.63981
0.773028	0.751627
2.09997	1.42158
1.31282	0
0	0
1.7865	0
0	0
0	0
2.20449	0
0.849897	2.15999
0	1.32781
0	0.887219
0	1.06886
0	2.74718
0	0.81093
0	0.646238
0	0.951298
1.97649	1.7052
2.62048	1.59494
0	0.826446
1.45945	0.792494
1.69836	1.77539
1.82874	0
1.75078	0
0	0
1.32153	0
0	0
0	0
0	0
1.45415	0
0	0
1.65352	2.04827
2.31921	0
2.68712	2.80476
0	0
1.63101	0
1.01085	1.66062
0	0
1.33252	1.46378
0.705886	1.63123
1.36392	1.92946
0.983546	0
0.8982	0
0	1.24452
0.968701	0
1.45549	0
1.96659	0
1.41165	0
2.28628	2.12508
0	0
0	0
0	0
0.835808	0
0	0
0	0.978025
1.43961	2.49219
0	0
0	0
0	1.11213
1.48244	0.957485
1.43241	2.57647
0	1.20116
0	1.38919
2.15583	0
2.01615	0.50547
0	2.88097
2.45472	2.6875
2.44752	0
2.33489	2.34478
0	0
1.02714	1.16035
0.836475	1.96153
1.10803	0.726653
0	0.684413
2.03015	0
2.44752	0.745523
0	0
0.742855	0
0	0
2.33258	0
0.67068	0
0.812043	1.85966
0.700937	0
0	0
0	0
0.984805	2.24574
1.87437	0
1.06107	0
0	0
1.8518	0
1.60233	0
0	1.17454
0	0
1.05695	1.40175
2.73458	0
0	0
0	0
1.63587	1.69641
1.9023	0
3.11581	1.46187
1.44146	1.51584
0	1.16398
0	1.91304
0	0
1.75786	1.1661
2.77154	0
1.03939	0
2.28493	2.2674
1.8802	1.53009
0	1.59207
0	0
1.64077	0
0	2.19043
1.01186	0
0	0
0	0
0	0
0	1.34257
1.7563	0
2.51934	0.74199
0	2.82841
1.82808	2.91117
0	1.56747
1.40033	0
0.941842	2.22893
1.06936	0
0	1.81344
0.740954	3.4464
2.82937	0
0	0
0	0
0	0
3.02009	0
2.04739	2.29837
0	0.715739
0	0
2.79184	0.994254
2.73693	0.767729
1.96518	0
1.88753	2.88714
1.49145	2.82125
0	1.50808
1.27778	2.55394
1.12643	0
0	0
2.56611	0.987087
2.25891	2.4365
0	1.48733
3.33447	1.8848
1.71803	1.71456
1.37611	1.49052
2.60582	0
0	0
0.789397	0
2.80069	0
	0
	2.55796
	3.053
	0
	0
	1.69194
	0
	0
	1.31541
	0
	2.48007
	1.43447
	0.993183
	2.43486
	0.916351
	0
	0.844111
	0
	0
	1.03644
	0
	0.931931
	0
	0
	0
	0
	0
	2.03526
	1.56939
	1.04656
	0.800382
	0.821561
	0.852821
	0
	0
	0.940507
	0
	0
	2.45683
	0
	2.10053
	0
	1.17872
	0
	0
	0
	2.70516
	2.55796
	0
	1.04845
	0
	2.41767
	0
	0
	1.80257
	0
	2.10238
	1.40825
	2.73842
	1.03492
	0
	0
	0
	0
	0
	1.8691
	3.0566
	2.19226
	2.26006
	1.65114
	3.21396
	1.54651
	1.01927
	2.15918
	1.10173
	1.40268
	1.17795
	0
	1.11542
	0
	0.936528
	0
	0
	0
	0
	2.19439
	4.00461
	2.20704
	1.42313
	2.82678
	1.98614
	0
	0
	0
	0
	1.30818
	0
	2.09855
	0.860857
	1.24426
	0
	1.94831
	1.22017
	0
	0
	0
	0
	0
	0
	2.1436
	0
	2.54602
	1.01916
	0
	0
	0
	2.18768
	0
	0
	1.9631
	0
	2.29896
	0
	1.11736
	0
	0
	3.27753
	1.63632
	1.53488
	1.4827
	2.15207
	0
	1.05683
	0
	0
	2.73924
	0
	3.0152
	1.05208
	0
	1.42015
	0
	0
	0
	1.21481
	3.37549
	0
	0
	1.6309
	0
	0
	1.53374
	1.34194
	2.49777
	0
	1.74247
	1.07517
	0
	1.01286
	0
	0
	2.38966
	0.96688
	0
	0
	1.30464
	3.45643
	2.98958
	0
	1.59875
	0
	0
	1.17795
	0
	0
	0
	0
	1.06554
	0
	0
	0.801397
	0
	0
	1.51013
	0.620096
	0.939272
	1.55465
	0
	0
	0
	1.15303
	0.770712
	0
	2.00762
	2.18263
	0
	1.63432
	0
	0
	0
	0
	1.20002
	0
	1.57757
	2.41411
	0
	1.88789
	0
	0.77215
	0.891611
	0
	2.30869
	1.97742
	0
	0
	1.62826
	0
	0
	1.59059
	3.51151
	1.49332
	0.924896
	2.95742
	1.01353
	2.27142
	0.890678
	3.28204
	0
	0
	1.77109
	0
	0.937
	1.757
	2.39167
	3.48951
	0
	1.10817
	2.89623
	0
	1.12606
	0
	1.94741
	0
	0
	2.43793
	1.02006
	1.46736
	0
	1.21124
	0
	1.97172
	0.385617
	0
	0
	0.859441
	0
	0.848442
	0
	1.20108
	1.42266
	0
	1.56919
	0.848137
	0
	2.30941
	2.27529
	0
	0
	0
	0
	0
	0
	2.47697
	0
	0
	0
	0
	3.9287
	0
	0.829275
	0
	0
	0
	0
	0
	0
	0
	2.88754
	1.43011
	0
	2.77453
	0.688332
	1.79353
	2.97606

## Sheet: Hbegf
sc-RNA seq analysis identifies differentially expressed genes related to angiogenesis and ECM organization between Control and NC-Foxc2-/- mice in cells comprising the Trabecular meshwork 3 cluster.
Control	NC-Foxc2-/-
0	4.58914
4.10304	3.66003
0.999866	0
3.55557	2.9153
3.11963	0
2.622	3.02148
4.0972	3.27534
2.02158	0
0	0
1.51732	0
2.81596	0.820991
0	0.96391
0	0
1.28634	0
4.22054	1.87375
1.91521	1.0015
2.60067	2.48994
4.58505	0
3.6635	3.57025
2.89353	1.0556
4.06377	1.63643
0	0
3.25274	0
3.11929	0
1.10715	3.3173
0	3.33125
1.32679	1.14842
4.71061	2.30213
3.14688	2.76159
3.98444	2.49073
4.13484	1.00941
2.54576	1.89639
4.25697	3.03656
0.825507	0
4.15207	1.55531
0	2.48064
3.45683	0
1.3739	1.61442
0	2.31959
0	2.11692
1.56042	3.66332
1.99322	2.3587
1.15541	2.15617
2.96657	1.56783
0.934458	0
1.88741	0
1.62236	1.64526
3.37466	0
1.24241	0
1.36798	1.91897
2.02409	0
4.17986	0
0	2.5399
3.35573	0
3.24339	1.90537
4.77198	3.18516
0	2.84169
0	4.00941
0	1.68423
4.7767	2.28307
0	1.79426
4.4965	2.25481
0	0
0	2.88995
3.01369	2.70289
1.2891	0
0	2.61659
1.06417	3.87012
0	2.62023
2.65035	0
3.80765	1.032
2.80214	0
1.89302	4.25839
0	0
2.33111	1.38367
4.24085	1.24514
3.83277	1.50849
0	0
3.69582	0
3.18354	0
2.10617	0.799101
3.72545	2.70871
3.75545	0.961558
3.75212	0.84215
2.2474	2.99048
4.01066	3.7629
2.75868	0
0	1.62859
3.91663	1.61224
2.26608	1.7314
2.14413	1.60529
1.4151	0
0.866731	0
0.883123	2.47298
4.10901	2.04719
2.11788	0.781283
3.10037	0
2.07223	2.25089
3.10746	1.89242
0	0.618275
2.37538	1.43314
0.98491	0
0.848442	3.11203
3.35586	1.83994
4.67043	1.04665
0.875294	3.72648
0	0.986595
3.70047	1.8592
0	3.795
1.87597	0
0	1.77529
0	2.85371
1.59098	0
2.52382	4.40446
3.44059	0
2.74532	1.31881
0	2.35658
2.80558	2.54898
4.50246	4.24036
3.79815	0
0	2.59452
2.33216	4.36039
1.47707	0
3.809	4.40908
1.26623	2.02929
0	1.95988
1.08093	1.37126
3.16712	1.07543
1.70939	2.70463
3.09399	0
3.18033	0
3.07806	0.936717
0	2.53784
2.91098	3.39309
0	1.00139
1.54103	1.00379
3.52646	0
0.965367	0.869619
0.520919	0
0	0
3.88359	2.85764
3.96756	2.88738
2.44781	1.16656
4.9309	1.67281
1.40965	1.03119
1.11722	0
2.45171	0
4.29754	0
1.36266	0
1.70165	2.34694
0.948575	3.03066
0	1.69811
2.44768	0
3.24078	0
4.48591	2.26088
4.26931	2.52316
1.35674	3.64301
3.74089	1.78255
0	1.80085
0	0
2.73714	0.98871
3.69235	2.65915
2.55022	0
1.08267	4.41268
3.94472	1.46098
2.43589	4.92715
1.70015	0
3.31314	1.77244
0	1.33098
3.42825	0
4.53262	0.832638
0	2.4631
4.26757	0.678573
1.87984	3.5594
3.79235	0
0.685731	0
2.73586	0
3.35544	0.962058
3.35352	0
2.75459	2.09235
0	2.49997
2.1638	2.2123
4.89385	0
0	2.54071
1.40199	0
0	3.86554
0	1.70483
4.03604	0.952959
1.65358	0
2.90594	0
0	3.80374
0	2.773
0	2.3496
0.996836	1.75733
2.70334	1.01723
0.900362	1.62711
4.41255	0.814278
2.84825	1.80197
1.04785	1.13837
3.47235	2.96837
3.81812	0
1.41979	1.73724
3.75382	0
0	3.53786
2.86182	0.904719
2.6433	0.707761
1.91736	1.0681
3.53962	4.28828
0	0
1.60864	0
0	2.02215
0	0
4.05888	2.20275
0	3.42868
2.17191	0
1.48976	0
0	3.00148
1.80204	1.24584
4.07454	0.862199
3.41516	2.07442
2.08945	3.95058
2.64354	2.73057
1.34518	0
3.96357	0.856624
0	3.94903
0	1.49091
1.85452	4.13394
0.959567	1.48231
1.09928	1.3682
1.93198	0
3.3515	1.59938
4.22971	0.941174
1.51252	0
3.96954	3.2317
1.23329	0
0.992114	1.22296
3.09977	1.98605
2.32723	0
4.89985	2.33237
1.79538	0
3.12298	0
2.11452	0
3.14748	0
2.35522	3.7054
2.57295	2.33658
0.994791	2.86368
3.66009	0
2.68669	1.4086
1.24805	0
1.99063	0
0	2.56624
0	1.59176
4.7272	1.79009
2.8168	2.27187
2.46261	1.95592
1.77896	4.4721
0	1.19518
4.30097	2.17964
3.56122	0
1.62236	1.71859
3.58473	0
4.51672	0
3.18821	0
2.91122	0
1.59676	2.33405
3.78041	1.38211
0.917522	0
3.31184	0
0.921148	4.01267
2.08641	1.03951
1.18318	3.80306
1.73621	0
0	2.32207
4.15418	1.07658
2.10485	0
3.42556	0
0.71075	2.63092
2.67461	0
0	2.99292
0	2.40571
4.50547	3.6379
0	2.97741
0	0
2.5668	1.30279
0	0
0	2.03601
0	2.79663
0	0.839751
0.941365	1.37699
0	1.38315
1.45566	0
0	0
0.926737	0
3.59557	0
0	0
2.63706	3.90394
2.79116	1.84616
0	3.94067
1.44914	0
3.42567	1.61088
3.41703	1.62541
2.70142	0
0	4.17199
2.96008	1.82852
1.56879	4.1779
2.50656	0
0	0
0.934083	0
0	0
2.74502	2.97261
3.67867	3.56589
4.31133	0
3.37993	0.724563
0	3.91094
3.24367	0
1.98598	0
3.27999	0
1.57956	0
0	0
3.13307	1.41458
3.51563	4.04459
0	2.65795
4.05044	1.30552
0	0.843733
2.11282	0
0	3.84852
2.03781	1.66426
0	0.950908
3.55271	2.562
3.99821	4.08116
1.5994	0.735537
0	1.36298
3.87459	1.48905
0	0
2.40223	0
0	4.04399
0.67695	0
3.15796	0
1.31961	1.55303
2.10406	0
0	0
0	0.975548
3.51926	1.34466
0	2.69922
1.35631	1.13761
4.04908	0
3.66168	3.41755
4.20416	0
2.46322	0
3.67287	0
0	0
1.06779	2.95719
3.72295	1.99789
0	0.765569
1.72576	4.08725
3.17328	1.41282
3.95619	0
4.48765	0
3.33978	3.2549
4.20945	2.54605
2.05299	0
2.33658	0
2.3564	0
2.24426	0.748034
2.75778	0
2.11424	2.14294
3.40459	0
0	4.15405
2.33125	2.80424
2.19794	0
4.48628	0
2.40245	1.3513
3.79217	0
2.63437	0
1.65821	0
2.93444	1.2159
3.26817	0
0	0
1.27489	2.18786
1.78499	2.85404
3.45676	1.24215
3.41679	1.64223
3.74299	2.85764
2.33069	3.45571
3.08195	1.04533
2.95396	1.34919
0	2.39078
1.0756	1.07333
0	3.79992
2.98429	0
2.60927	1.93477
1.43728	0
1.9736	1.02691
0	2.67495
4.04056	3.21599
4.04085	0.927106
1.01096	0
4.68841	2.85433
1.22959	1.3848
2.24664	2.36286
3.65071	0
3.60383	3.3429
2.29783	0
2.53133	1.6253
1.01645	2.24725
3.25757	0.662428
3.23436	1.40825
3.28557	4.48636
2.26237	2.42094
0	2.73805
1.74098	1.37854
1.18784	0
4.15748	1.44529
2.11424	0.915003
2.55414	0
0.810791	1.84729
2.81051	0.854602
1.89854	0
1.45164	0
2.12781	0
2.47875	1.3494
4.44595	0
0	2.1028
1.30425	0
0	0
0	0
0	0
0	1.81937
2.32554	1.21933
0	1.97137
3.20639	0
2.10233	1.31821
1.26778	2.52305
3.59707	2.48313
2.80607	2.41141
2.01179	0
2.19498	3.00781
3.88385	0
4.37134	1.39532
1.92512	1.16345
0	3.47782
0.994791	0.81815
4.28419	2.10301
1.01656	0.872609
1.09476	1.81872
2.97152	3.0555
1.00079	2.07499
3.56089	2.52672
3.78654	1.47877
3.70361	0
0	1.86137
0.909387	0
0	0
3.96401	0
1.66457	2.06432
3.7434	0
2.29429	0.944235
3.25499	1.61716
1.10539	3.02102
4.35296	0
0	0
2.49073	3.72599
0	3.28286
4.41118	2.13815
3.12575	2.53133
1.08754	1.22001
0	2.2331
2.42525	2.22889
0	0
0.874315	1.58125
3.25507	2.44214
0	0.767791
3.82951	1.41541
4.57478	0
1.25107	0
1.11357	2.43258
1.79958	1.28115
3.54892	1.26043
0	0
0	1.98195
0	2.02395
3.05795	1.53293
2.78201	1.94369
2.34791	0
0.900102	2.39608
4.36365	0.924713
1.49025	0.963559
0	1.07658
3.52019	0
0.710277	0
2.26643	0
4.02538	4.01193
0	0
1.27036	1.27248
0	2.05048
0	2.04241
3.79265	1.03398
3.61294	0
3.38025	1.10736
3.15541	4.39112
0	3.59325
0	2.64466
3.07476	2.82871
2.50323	0
3.40321	0
3.80265	0
2.30674	0.816385
0	2.84031
0	0
3.60432	0
3.96677	4.26005
0.844867	2.58696
3.95833	0
3.54915	0
4.69123	1.07926
0	2.9872
1.47538	2.23982
0	0
2.5587	4.22012
4.49586	1.7936
0	0.812949
0	1.48972
1.33778	0
0.809682	3.14831
2.01151	3.36319
3.25575	0
1.95522	4.30517
1.6153	3.24668
0	1.19301
4.08136	2.11073
4.15531	0.736784
3.94997	0
3.59639	0
4.16485	0.660523
2.59043	0.994147
2.81532	0.985962
1.4964	1.62465
4.13956	2.49719
4.95386	0
0	0.727095
1.00106	0
2.22533	4.35872
3.20694	1.98913
3.2954	0
2.59049	0
0	2.75417
2.88856	0
2.41777	0
3.53468	0.857249
3.42877	3.41711
4.43556	1.66218
0	3.81432
2.90532	2.01385
3.70359	0
2.83739	1.41047
4.44305	1.22389
0	0
3.54889	2.46474
0	0
0	4.33798
0	1.77529
4.93384	2.60285
3.94627	0.660432
2.49553	2.17918
1.67106	0
2.26986	2.44608
0	2.48399
0	0.72118
1.18531	1.5116
3.57144	2.96039
3.34618	4.01966
2.75083	2.1136
0.978233	0
0	1.39498
2.91435	1.9377
0.83529	3.13301
3.66116	0.814068
1.69738	3.92978
2.45527	3.4757
1.73801	0.965367
0	4.36214
2.56935	2.13435
4.19523	0
0.964161	0
1.4625	1.25294
3.5997	1.72795
2.13517	2.5165
0	0
3.48105	0
3.14982	2.93245
2.7975	0
0	3.12529
4.0493	3.22865
4.37412	1.18752
0	0
1.78183	2.8423
0	1.82852
3.89145	0
2.21375	0
3.59262	0.740437
0	0.728285
1.94728	0
0	0
2.20523	0
0	0
2.39065	0.937472
1.20458	1.32062
1.10722	0
0	2.94802
1.6589	2.6861
1.48552	0.759105
0	1.53816
0.837217	1.94935
0	1.82168
2.79534	2.79283
4.35515	3.54442
2.60431	0
3.01354	3.05973
2.12839	0.752873
2.68993	1.76799
1.3694	0
3.1688	1.58048
3.29277	1.1175
2.9664	1.34592
0	0
3.44813	2.62483
2.72559	0
0	1.59035
2.78575	0
3.96382	0
4.732	3.11778
2.80739	0
0	0.726653
4.19415	2.22582
2.87354	1.40825
3.69033	2.36154
3.76455	0
3.70894	1.27927
2.92497	3.58
0	2.72061
2.52026	2.07162
1.73698	1.5411
0	0.745173
3.16243	3.84908
4.20345	2.59216
2.06067	1.28776
1.06542	0
4.48745	2.85764
2.20181	3.09049
1.55235	0
0	1.60646
3.95235	4.17624
0.632578	0
3.40193	0
0	3.50998
2.5209	2.20926
3.74085	0
0	3.30801
0	1.00875
0	1.17717
1.62509	1.71211
0.921938	0
0	2.99644
1.77163	4.18488
0	1.16141
0	0
4.08169	0.873583
2.99488	0
2.79176	2.39156
4.48374	0
2.03111	0.96577
2.99426	2.01479
0	0
0.872528	0
3.51008	0
3.2301	0
1.96459	1.28228
0	0
0	2.86437
3.8728	0
0	3.86973
2.11328	0
4.05645	1.52675
0	0.844867
4.10524	1.13134
0.784896	2.1181
4.10935	2.51882
0	1.5734
3.10223	1.20034
4.93496	0.804867
2.83818	0.886128
0	0
1.70643	0.825147
2.54759	1.31791
0	1.92545
0	0
3.50211	0
2.21013	3.87605
2.01698	1.63211
1.96501	1.63981
2.6268	4.51914
2.87472	2.98881
0.857952	0
1.02657	0
0	1.05014
1.55568	0
1.8456	2.08194
0	3.60333
3.65075	1.72324
2.88742	1.32781
0	1.66489
0	4.09889
0	2.85781
1.3739	0
3.03826	0
0	3.38788
1.7874	1.47633
4.57024	3.71518
2.87713	0
1.45945	0
1.69836	0
2.01923	0
2.72636	0
0	0
3.39672	0
0.779745	0
2.24433	1.14203
0	0
0.970938	1.8691
3.34687	0
3.1585	3.13341
1.04152	0
3.89003	3.46718
0	1.47007
4.06948	0
4.37774	3.00477
0	2.34806
4.03974	2.86854
2.66259	0
1.58555	1.92946
3.54033	0
3.9215	1.77529
0	1.97105
2.52105	2.48336
0	2.146
3.60137	2.85808
0	0
1.77667	2.54926
4.63059	0
1.48666	1.62738
1.32506	0
4.06892	2.78326
1.59316	1.88868
0	0.978025
0	3.35757
3.78233	0
1.45616	3.19717
0.857561	0
3.52348	0
4.63513	3.95187
2.01011	2.33174
1.69969	0.918607
4.81349	0
3.9717	2.25664
2.60308	4.09285
2.68676	4.81124
3.53919	0
2.70755	3.37735
0	0
3.26205	2.11668
4.15566	4.89935
2.84649	3.007
3.50916	2.62278
0	2.90369
0	1.46386
0	0
0	0
0	0
3.93205	1.25455
3.09206	0
3.15892	2.21182
3.98552	2.35508
0	1.19502
1.46659	2.76501
2.6685	2.88451
1.54283	2.55449
2.58637	1.47213
2.52756	2.14294
2.34178	2.25623
3.60227	0
1.51316	1.69988
0	0
1.89202	2.8816
2.59119	0
0.903757	0
3.57068	3.30099
0	1.69641
3.22805	0
3.78654	0
1.44146	1.51584
0	0
2.26129	0
1.13661	0
3.28091	2.48884
3.79999	2.23483
0	1.69532
3.35814	4.53595
1.8802	1.03293
0	0
2.47697	0
3.20147	0
1.34634	3.97777
0	1.65375
1.64245	2.20324
2.52936	0
0	1.09463
2.13963	4.29232
1.9443	0
4.35783	0
0	3.84231
2.73179	3.61086
3.79379	1.71441
2.90802	0
2.60399	4.58609
1.90814	0
0.929697	0.825435
3.34809	0.842075
4.36823	0
3.53902	0
0	0
3.62367	1.92378
1.82426	0
3.84768	2.56062
0	3.80487
0	0
4.06759	2.05551
4.19921	1.91314
3.31746	0
4.01871	1.4295
3.15201	0
2.98349	3.63599
3.46773	2.82199
1.98154	1.50316
1.58135	3.47421
3.22008	1.59492
3.56362	2.4365
4.7871	3.28426
3.813	4.35407
4.29612	1.71456
0.908149	3.95158
4.31748	1.34027
3.81439	0
2.24225	2.46408
1.07568	2.59596
	1.45101
	3.26355
	3.34587
	0
	1.36515
	0.906914
	0
	0
	0
	0.648581
	0
	4.28967
	0
	1.75898
	0.916351
	0
	2.74631
	1.21315
	0
	0
	2.24861
	0
	1.91633
	0
	0.697222
	3.72667
	1.08838
	3.5724
	3.44776
	1.04656
	3.33151
	0
	0
	1.95923
	0.889494
	0
	2.11745
	0
	3.7266
	2.66011
	3.7516
	0
	0
	0
	0.768783
	3.56879
	2.58114
	1.29378
	0
	3.48139
	0.866891
	0
	0
	0
	0
	2.68425
	0
	0.933895
	3.7178
	0
	0
	0
	0
	0
	3.51621
	2.48198
	4.62768
	0
	3.88821
	2.61291
	3.6781
	3.2439
	0
	2.88261
	1.73846
	2.46226
	2.50459
	0.9563
	3.15953
	0
	2.80403
	1.01208
	0
	2.06387
	0
	2.35796
	4.42031
	4.20268
	2.81843
	2.31061
	1.42158
	1.8529
	1.40954
	0
	1.23623
	1.61922
	2.21143
	2.83892
	2.35672
	1.24426
	2.47355
	0
	0
	0
	0
	2.71104
	0
	0.595937
	1.25062
	1.25563
	0
	2.79566
	3.59504
	0
	0
	1.40129
	1.09146
	1.89602
	0
	4.52239
	3.33013
	2.1006
	2.02709
	4.17068
	0
	0
	4.07454
	0
	0.794617
	0
	3.89488
	0
	2.7737
	2.11446
	0
	2.97022
	2.59659
	3.71775
	1.05208
	3.83894
	1.42015
	0
	3.05435
	1.63024
	0
	1.83971
	0
	0.92729
	2.22104
	0
	0
	3.40399
	0
	0
	2.99008
	2.0878
	0
	0
	2.27904
	0
	1.70809
	2.82469
	0
	0
	1.39864
	1.61533
	0
	3.88547
	2.15921
	1.28957
	2.0804
	0
	1.17795
	0
	1.49359
	0
	0
	0
	0
	2.74227
	2.26182
	0
	0
	0.777387
	2.80117
	1.41494
	1.55465
	1.02577
	2.75656
	0
	2.26915
	0
	0
	0.46119
	2.67351
	0
	0.865135
	2.00583
	0
	0
	1.65666
	1.20002
	0
	0
	3.77083
	0
	1.33571
	2.12755
	2.78114
	1.35535
	1.92395
	1.03398
	4.29884
	0
	0
	0
	0.935963
	0
	2.46328
	2.24343
	0
	2.45541
	1.71597
	1.50643
	2.27142
	1.90912
	4.38235
	0
	0
	0.965367
	0
	2.33349
	0
	3.99605
	0.921421
	2.07005
	3.6775
	3.14576
	0.781026
	2.83164
	3.65081
	0
	3.45731
	2.66578
	0
	1.51441
	1.46736
	2.30414
	3.65642
	2.06633
	3.87956
	1.45714
	1.21531
	0
	2.99902
	0
	2.199
	2.87958
	3.2347
	0.945484
	0
	2.1524
	2.3367
	0.972776
	4.14605
	3.55053
	1.52599
	1.15459
	1.55627
	0
	0
	0
	1.41482
	3.37311
	2.62536
	0
	0
	2.35556
	0
	0
	1.85411
	2.52829
	0
	0
	3.58064
	0
	0.846081
	0
	2.61861
	0.867932
	3.62445
	1.93764
	1.25428
	0

## Sheet: Jag1
sc-RNA seq analysis identifies differentially expressed genes related to angiogenesis and ECM organization between Control and NC-Foxc2-/- mice in cells comprising the Trabecular meshwork 3 cluster.
Control	NC-Foxc2-/-
1.22771	0
1.1907	0.733225
0	0
0.993397	0
1.44591	0
0	0
0.814909	0.849973
0	1.47007
0	1.60585
0	0
0	0
0.92531	0.593859
0	0.838705
0	0
0	0
0	1.0015
0.939652	0
0	0
0.667798	0
0	0
1.6863	0
1.58033	0
1.68403	0
0.760074	0
0	0
1.18641	0
0.868975	0
0	0
1.24523	0
1.20737	0
0	0
0	0.814558
0	0
0	0
0	0.659664
0	0.648364
0.559145	0
0.906386	0
0	1.72022
0	0
0	0
1.42781	0
0	0
0	1.95642
0	0
0	0
0	0
0	0
0	0
0	0
0	0
0	0
0	0
0.909121	0
1.31791	0.669701
0.583097	0
0	0
0	1.05292
1.41482	1.01353
0.862357	0
0.829129	0
0	0
0	0
0	0
0.828911	0.948614
0	0
0	1.19606
0	0
0	0
0	0
0	1.85943
2.1679	0
0	0
0	0
0	0
0	0
0	0
0.854292	0
0	0
0	0
0	0.799101
0	0.938703
0	0
0	0
0	0
0.8154	0
0	0
0	0
0	1.38892
0	0
0	0
0.71244	0
0	0
0.883123	0
0	0
0	0.781283
0	0
1.12582	0
0	0
0	1.4868
0	0
1.47136	0
0	0
0.745173	0
0.565737	0
0	1.35974
0	0
0	0
0	0
1.32537	0
1.47356	0
0.952763	0
1.08325	0
1.14796	1.76625
0.338426	0
0	0
0	0
0.880634	0.83744
0	0
1.56714	0
0	0
0.771274	0
1.47707	0
0	0.78574
0	1.16405
0	1.39853
0	0
0	0
0	0
1.73714	0
1.07201	0
0	1.41176
0	0
0	1.07062
0	0
0	1.00379
0	0
0	0
0	0
1.96818	0.854292
0	0
0	0
0	0
0.920693	0
0	1.85836
0	1.16413
0	0
0.733506	0
1.36266	0
0.914017	0
1.42649	0
0	0
0	0
0	1.29574
0	1.00001
0	0
0.542834	0
0.457029	0
0	0
1.36569	1.51927
0	0
0	0
0	0
1.08267	0
0.240886	0
0	0
0	0
0.702168	0
0	0
1.42051	0
1.12848	0
1.02279	0
0	1.58602
0	1.02853
0	0
0	1.75561
0.956497	0
0	0.962058
0	0
0	0
2.55008	0
0	0
0.780577	0
1.07163	0
0	0
0	0
0	1.17872
0	1.43192
0.424095	0
1.15067	0
0	0
0	0
0	1.06343
0.996836	0.955118
0	1.51096
0.900362	1.11336
0	0
1.44727	0
0	0.425542
0.788676	0.931512
0	0
2.60602	0
0	0
0	2.79803
0	1.68894
0	0
0	0
0.84936	0
0	0
1.09795	0
0	0
1.56834	0
0	0
0	0
0.831099	0
0	0
0	0
0.817797	0
1.01241	0
0	0
0	0
0.523261	0
0	0
0	0
0	0
0	0
0	0.915541
0	0
1.09928	0
0	0
0	0.840125
0	2.33968
0	0
0	0.984857
0	0
0.992114	0.787825
0.921786	0
0	0
0.78386	1.50149
0	2.42782
1.35974	0
0	0
0.805414	0
2.35522	0
0	0.939082
0	0
0.375833	0
0	0
0	0
0	1.21782
0	0
0.46258	0
0	0
1.01052	0
1.30396	0
0	0
0	0
0.69849	1.42003
0	0
0	0
0	0
0	0
0	0
0	0
0	0
0	2.29756
0.917522	1.00423
0.903669	0
0	0
1.51027	1.53808
0	0
0	0
0	0.929326
1.9021	0
0	0.949157
0	0
0	0
0	0
0.701757	0
0	0
0	0
0	0
0	0.805688
0.694149	0
0	0.981246
0	0
0	0
0	0
0	1.37699
0	0.691054
0	0
0.693147	1.36703
1.71897	0
0	0
0	0
0	1.88008
0.928214	0.510986
0	0
0	0
0	0
0	0
0	0
0	0
0	0
0	0
0	0
0	0
0	0
0	0
0	0
1.13614	1.06798
0	0
1.01995	0
0.897253	1.89425
0	0
0	0
0.954921	1.39043
0	1.08532
0.978958	0
0	0
0	0
3.21323	0
0.788676	0
0	0.843733
0.592194	0
0	0.431963
0	0
0	0
0	0
0	0
0	0
0	0
0.545566	0
0	1.50276
0	0
0	0
0	0
1.43924	0
0	0
0.788414	0
1.13898	0
1.89314	0
0	0
0	0
0	0
1.23831	0
0	0
1.65933	0
0.851356	0
0	1.89971
0	1.83072
0.67012	0
0	0
0	0
0	0
0	1.41282
0.424241	0
0	0
0	0
0	0
1.31277	0
0.541689	0
0	1.17099
1.1341	1.46754
0	0
0	0
0.869538	1.15795
0	0
0	0
1.19014	0.886296
0	0
0.983965	0
0.790382	0
0	0
1.99807	0
0	0
0	2.57985
0	0
0	1.0916
0	0
0.413368	0
0	0
0	0
0	1.5759
0.71297	0
0.922333	0
0	0
0	0
1.18895	0.751627
0	0
0	0
0	0.720475
0	1.2208
0	1.30896
0	0
0.954135	0
0	0
0	0
1.53251	0.915092
0	0.523093
0	0
0	0
0	0
1.45996	0
1.01645	0
0.735424	0
0.965468	0
1.17461	0.639692
0	1.8129
2.17686	0
0.942989	0
0.760802	0.786065
0	0
0	1.38468
0.485028	0
0.810791	0.84829
0	1.85657
0	0
0.737182	0
0	1.236
0	0.886883
0	0
0	0
0.851203	0
0	0
0.801668	0
0.957386	0
1.03833	2.00955
0.931651	1.21933
0	0
0	0
0	0
0	0.763912
0	0
0	0
0	0
1.29744	0.956892
0	0
0	0
1.59004	0
0	0.626962
0	0
0	0
0	0
0	0
2.04577	0
0	1.09522
1.06461	1.67094
0	1.47877
1.00117	0.780449
0	0
0	0
0	0
0	0
0	1.00063
1.9303	0
0	0
0	0
0	0
0	0
0	0
1.54544	0
0	1.90217
0	0
0	0
0	0.785545
0	1.32873
0	1.32527
0	0
1.13006	0.827241
0	0
0	0.767791
0	0
0	0
0	0.839526
0	0
0	1.28115
0	0
0	0
0.839676	0
1.37611	0.739406
0	0
0	0
0.946737	0
0	0
0	0
0	0
0	0
1.04945	2.01912
0	0
1.15096	0
0	1.15377
0	0.839751
2.42024	0
0	1.80479
1.61555	1.47123
0	0
0	1.02691
0	0
0	0
1.1148	0
0	1.2853
0.950908	0
0.809544	1.62204
0	0
0	1.68344
0	0
0	0
0	0
0	0
0	0
0	0
0.575675	0
0	0
1.55259	0
0	1.25581
0	0
0	0
0	0
0	0.694249
0	0
0	0
0	0
0	0
0	0
0.440961	0
0	0
0.696817	0
0	0
0.856157	0
0	1.67837
0	0
0	0
0	1.05487
0.863149	0
0	0
0	0
0	0
1.16277	0
0	0
0	0
0	0
0.873096	0
0.861962	0
0.462123	0
0	0
0	0
1.62695	0
1.04701	0
0	0
0	0
0	0
0	0
0	0
0	0.709331
0	0
0	0
0	0
0	0
0	0
1.61555	0.799977
0	1.51997
0	0
0	0
0	0
0	2.44608
1.48226	0
0	0.72118
0.758863	0
1.78142	0
0	0
0	0
0	0
0	1.39498
0	0
0	0
0	0.814068
0	0
0	0
1.73801	0
0	0
0	0.807336
0	0
0.964161	0
0	0
0	0.768845
0	0
2.46212	0
0	1.63687
0	0
0	1.12194
1.2577	0.45286
0	0.607617
0.835586	0
1.02761	0
0	0
0	0
0	0
0.966981	0
0	0
0	0
0	1.08584
0	0
0	0
0	1.92071
0	0
0	0
0	0
0	0
0	0
0	0.759105
0	0.594678
0	0
0	0
0	0.671896
0	1.55509
0	0
0	0
0	0
0	0
0.902796	0
0	0
0.860385	0
0.704797	0.666412
0	0.941746
0	0
0	1.36341
2.02595	1.08274
1.56924	0
0.980725	0
0	0
0.938703	0
0	1.84699
0	0
0	0.933895
1.17307	0
0	0
0	0
0	0
1.05953	0.480536
0	0
0.940032	0.798966
0	0
0.919694	0
0	0
0	0
0.668354	0
0	0
0.764893	0
0	0
0.819994	0
0	0
0	0
1.2595	1.16081
0	0
0.597257	0
0	1.35439
0	1.05805
0	0
0	0
1.31352	0
0.408606	0
0	1.36743
0	0
0	0
0	0
0	0
0	0
0	0
0	0
0	0
0	0
0	0
0.528553	0
0	0
0	0
0	0
0	0
1.16625	0
0	0
0	0.850511
0	2.66135
0	0
0	0
1.05232	0
0	0
0	0
0	0.670773
0	0
0	0
1.72198	1.34845
0	1.10844
0	0
1.9298	0
0	0
1.6088	0
0.728923	0
0.769902	0
1.15432	0
0	0
0	0.751627
0	0
0	1.54327
0	0
1.7865	0
0	0
0	0
1.61598	0
0	0
0	0.86978
1.97898	0
0	1.06886
0	0
0	0.81093
0	0.646238
0	0
0	1.7052
0.64719	0
0	0.826446
0	0.792494
0	0
0	0
0.783796	1.41329
0	0
0	0
0	0
0.877832	0
1.53722	0.742971
0	0
0	1.74695
0	0
0	0
0	0
0	0
1.31891	1.14582
0	0
0	0
0	0
0	0
0	0
0	0
0	1.77529
1.66669	0
0	0
0.739807	0
0	0
0.936623	0
0	0
0	0
0	0
0	0
0	0
1.08506	0
0	0.978025
0.95917	0
0	0
0	0
2.35155	1.80862
0	0
0	0
0	0
1.17438	0
1.06773	0
0	0
0	0
0	0
0	0
0	0
0	0
0	0
0	0
1.10803	0
0	0
0	0
0	0
0	0
0	0
0	0
0	0
0	1.6774
0	0
0	0
0	0
0	0
0.984805	0
0	0
0.665125	0.985541
0	0
0	2.25623
0	0
0	0
0	0
0	1.7216
0	1.7854
0	0
0	0
0	0
0	0
0	0
0	0
0	0
1.0003	0
0	0
0.955511	0
0	0
0	0
0.815682	0
0.870748	0
1.30064	0
0	0
0	0
0	0
1.01186	0
0	0
0	0
0	0
0	0
0	0
0	0.74199
0	0
0	0
0	1.06376
0	0
0	0
0	0
0	0.825435
0	0
0	0
0	0
0	0
0	0
0	0
0	0
0	0
0	0
0	0
0	0
0	0
0	0
1.00128	0
1.30279	0
0	0
0	0
2.16596	0
0	0.752487
2.00546	0
0	0
0	0
0.926046	0
0.908149	0
0	1.34027
0	0
0	0
0	0
	0
	1.29378
	1.35652
	0
	0
	0
	0
	0
	0
	0
	0
	0
	2.79106
	1.43612
	0.916351
	0
	0.844111
	0
	0
	0
	1.6558
	0
	1.07568
	0
	0
	1.47668
	1.08838
	0
	1.56939
	0
	0
	0
	2.2058
	0
	0
	0.940507
	0
	0
	0.725992
	0
	0
	0
	0
	0
	1.19824
	0
	1.00963
	0
	0.993183
	0
	0
	1.8099
	0
	0
	1.26204
	0
	1.22236
	0
	0
	0
	0
	0
	0
	0
	0
	0
	0.699507
	2.19226
	0
	0
	0
	0.802754
	1.01927
	0
	0.512699
	0
	0
	0.9563
	0
	1.92445
	0
	0
	0
	0
	1.16111
	0
	0
	0
	0
	0
	0
	1.02703
	0
	0
	0
	0
	0
	0
	0
	0
	0
	0
	0
	1.05183
	0
	0
	0
	0.966779
	0
	0
	0
	0
	1.01916
	0
	0
	0.928307
	0
	0
	0
	0
	0
	1.02703
	0
	0
	0.976475
	0
	0
	0
	0
	0.994147
	0
	0
	0
	0
	0.883622
	0
	0
	0
	1.05208
	0.666505
	1.42015
	1.0045
	0.853208
	0
	0
	1.01701
	0
	0
	0
	0
	0
	0
	0
	0
	0
	0
	0
	0
	0
	0
	0
	0
	0
	0
	0
	0
	0
	0.689913
	0
	0
	0
	0
	0
	1.97751
	0
	0
	0
	0
	0
	0
	0
	0
	0
	0
	0
	0
	0
	0
	0
	0
	0
	1.20075
	0
	1.50757
	0.753408
	0
	0
	0
	0
	0
	0
	0
	1.39911
	0
	0
	2.54344
	0
	0.553555
	0
	0.891611
	0
	0
	0
	0
	0
	1.11432
	0
	0
	0.681407
	0
	1.00281
	0
	0.924529
	0
	0
	0.890678
	0
	0
	0
	0
	0
	0
	0
	0
	0
	0
	0
	0
	0.781026
	0.527383
	0
	0
	0
	0
	0
	0
	0
	0
	0
	0
	1.11874
	0.385617
	0
	0
	0.859441
	0
	0
	0
	0
	0
	1.80056
	0
	0
	0
	0
	0.737808
	0
	0
	1.78978
	0
	0
	1.19277
	0.939177
	0
	0
	0
	1.0401
	0
	0
	0
	1.02795
	0
	0
	0
	1.1572
	0
	0
	0
	0.951493
	0
	1.66669
	0.688332
	0
	0

## Sheet: Lgals3
sc-RNA seq analysis identifies differentially expressed genes related to angiogenesis and ECM organization between Control and NC-Foxc2-/- mice in cells comprising the Trabecular meshwork 3 cluster.
Control	NC-Foxc2-/-
0	0
0	1.30435
0.733281	1.85578
1.03791	0
3.21569	0
1.8654	0.98386
0	0
0	0
0	0
0	0
0	0
0.837143	0
0	0
0.769031	1.0015
0.939652	0
0	0
1.34803	2.78447
0	0
0	0.866651
0	0
0	0
0	0
0	1.56819
0	1.34529
0	0
0	1.09828
0	0
0	0.802007
0	1.00941
0	0
0.625908	0
0	0
0	0
0	2.80402
0	0
1.93173	0
0	0
0	0.796417
0	1.47635
1.74996	0.86212
0	0
0.801262	0
0	0
0	0
0	0
0	0
0	0.983441
0	0
0	0
0	0
0	0
2.1295	0
0	0
2.42396	0
0.689764	0
0	0
0	0
0	0
0	0
0	0
0	0
0	0
0	1.34751
2.552	0
0	0
0	0.867451
1.0522	0
0.600174	0
0	0
0	0
1.34017	0
0	0
0	0
0	0
0	0.776245
0	0
3.2208	0
0	0
0	0
0.71207	0
0.770027	0
0	0
0	0
0	0
0	0
0	0
0	0
0	0
0	0
0	0
0	0
0	0
0	0
0	0
0	0
0	0
0	0
0	1.4868
2.17522	0
0	0
0	0
0.745173	0.632702
0	0
0	0
0	0
0	0
0	0
0	0
0	0
0	0
0	0
0	0
0	0
0.843506	0
0	0
1.89457	0
0	0
0	0
0	1.47685
0.771274	1.11874
0	0
0	0
0	0.742624
0.984385	0.926092
0	0
0.709804	0
0	0
0.774854	0
0	0
1.93426	0
0	0
0.947607	0
0	0
0.650942	0
0	0
0	1.64055
0	0
1.40581	0
0	0.97155
2.06864	0
0	0
0	0
0	0
0	0
0	0
0	0
0	0
0	0
0	0
0	0
0	0
1.88409	0
0	1.81725
0	0
0.892716	1.3512
0	0
0	0
0	0
0.957337	0
0	0
0	0
0	0
0.434863	0
1.82664	0
0	1.2676
0	0
0	0
0	0
0	0
0	0
0	0
0	0
0	0
0	0
0.956497	0
0.930813	0
1.72286	0
2.06265	0
0.90665	0
1.96897	0
1.21357	0
0	0
0	1.53279
0	0
0	0
0	1.43192
0	0.862832
1.15067	0
0	0
0	0
0	0.666873
0	0
0	0
0	0
0.942702	0
0	0
0	0
0	0
0	0
0.94318	0
0	0
0	0
0	0
3.60051	0.707761
0	0
0	0.825435
0	0
0	0
1.04229	0
0	0
0	0
0	0
0.831099	0
0	0
2.27212	0
0	0
0	0
0	2.23558
0	0
0.865016	0
0	1.19695
0	1.85954
0	0
0	0
0.853208	0
0	0.993825
1.09928	0
1.0878	0
1.56849	0
2.05023	0
0	0
1.34396	0.609067
1.769	0
0	1.52515
0	0
0	0
0	0
0	0
0	0
1.41644	0
0	0
0	0
1.00401	0.939082
1.48349	2.86368
0	0
0	0
0	0
0	0
0.968296	0
1.5105	0
0	0
0	0
0	0
1.45453	0
0	0
0	0
0.505496	0
0	0
0	0
1.71784	0
0	0
0	0
0	0
2.7757	2.29756
0	2.43175
1.37049	0
0	0
0	0
0	0.796484
0.939462	0.614122
0	1.40256
0	0
0	0
0	0
0	0
0.988922	0
0	0
0	1.176
0	0
0	0.846385
0	1.55069
1.79343	0
0	0
0	0
0	0
0	1.28967
0	1.37699
0	0
0.972163	0
0	0
0	0
0	0
0	0
0	0
3.10995	1.09888
0	0
0	0
1.73982	0
1.6134	0
0.625302	0
0	0
0	0
1.2624	0.837588
0	0
0	0
1.11836	0
0	0
1.53498	0
0	0
0	0
0	0
0	1.56131
0	0
0	0
1.43435	0
0	0
0	0
1.68433	0
0	1.63002
2.93887	0
0	0
0	0
0.961608	0
0.713235	0.732635
0	0
0	0
0.663659	0
0	0
0	0.433924
1.70526	0
0	0
0	0
1.25617	0
0	0.808991
1.07696	0
0	0
0	0
1.94584	0
0	0
0	0
0	0
0	0.725992
1.67199	0.72254
0	0
1.26086	0.825219
0	0
0.851356	0
0	1.06287
1.28398	0
0	0
0	0
0	0
0	0
0.713076	0
0	0
0	0
0	0
1.62555	0
0	0
0	0
2.3564	0
0	0
0	0
2.11424	0
1.3275	0
0	0.847526
0	0
0	0
1.72643	0
1.4702	0
0	0
0	0
0	1.26086
0	0
0	0
0	0
0	0
0.975754	0
1.6283	0
0	0
1.79124	0
0	0
0	0
0	0
0	0.882707
1.0756	0
0	0
0	0
0	0
0	0
0.806168	0
0	0
2.07722	0
0	0
0	0
0	0
0.792957	0
0	0
0	0
0	0
0.823709	0
0	0
0	0
0	0
0	0
2.40388	0
1.00106	0
3.02269	0
0	0
0	0
2.35833	0
0	0
0	0
0	0
0.883705	0
0	1.13274
2.02025	1.85555
0	0
0	0
0	0
0	0
0	0
0	0
0	0
0	0
1.03833	0
0	0
0.994952	1.11847
0	0
0	0
0	0
0	1.74137
0.937851	0
1.67106	0
0	0
0	0
2.07098	0
0	0
0	0.361832
0	0
1.85093	0
0	0
0	0
0	0
1.00079	0
0	0
0	0
2.26253	0
0	1.62421
0	0
0	0
0	0
0	2.06432
0	0
0	0
0	1.95418
0	0
0	0
0	0
0	1.28473
0	0.885877
0	0
0	0
0	0
0	0
0	0
0	0
0	1.27369
0	1.13125
0	2.07065
0	0
0.871879	0
0	0.839526
0	2.7268
0.9867	0
0	2.972
0	0
0.839676	0
0.908149	0
0	0
0	0
0	1.10424
0	0
0	0.924713
1.49025	0
0.930813	0
0.481622	0
0	0
0	0
0	1.67528
0	2.18546
0	0
1.68392	0
0	0
2.6068	0
0	0
0	0
2.41684	0
0	0
0	0
0	0
0	0
0	0
2.30918	0
0	0
0	0
0	0
0	0
1.16466	0
0	0
0	0
0	0
1.05147	0
1.65136	1.79531
0.98818	0
0	0
0.91223	0
1.65273	0
0	0
0	0
0	0
0	1.75403
0	0
0.440961	0
0	0
2.30918	0
0	0
0	0
0	0.736784
0	0
0	0
0	0
1.31941	0
2.39699	0
0	0
0	0
3.45892	0
0	0
0	0
0	1.10871
0	0
0	0
0	0
0	0
0	0
0	0
0	0
0	1.51243
2.19085	0
0	0
0	2.26759
0	0
0.804799	1.12013
0	0
0	0
2.04833	0
0	0
0	0
0	0
0.87849	0
0	0
1.33026	0
0	0
0	0
0	0
0	0.424241
0	1.21075
0	0
0	0
0	0
0	0
0	0
0	0
0	1.09688
0	0
0.555765	1.49987
0	0.812182
1.73801	0
0	0
1.70865	0
0	0
0	0
0	0
0	0
2.97789	0
0	0
0	0
0	0
0.932305	0
1.2577	0
1.47737	0.982865
0	0
0	0
0	0
0	0
0.880138	0
0	0
1.55157	0.740437
0	0.429027
0	0
0	0
0.96106	0
0	0
0	0
0	0
0	0
0.853363	0
0	0
0	0
1.16854	0.340908
0.837217	0
0	0
2.55114	1.07018
0	0
0	0
1.01521	0
0	0
0.86418	0
0	0
0	0
2.21751	0
0.704797	0.666412
0	0
0	0
0	0
2.02595	0
1.06523	0
0	0
1.53251	1.05707
2.47626	0
0	0
3.14056	0
3.28872	0
0	0.44797
0	1.19808
1.06324	0.831611
0	0
0	0
0	0
1.73698	1.23735
0	0
0	0
0.677713	0
0	0
0.668354	1.27554
0.692548	0
0	0.875131
0	0
0	0.84517
0	0
0	0
0.816174	0
0	0
3.27074	0
1.46676	0
0	0
0	1.00875
0	0
0	1.39304
0	0
0	0
0	1.10573
0.78639	0
0.711489	0
2.69687	0
0	0
0	1.16527
0	0
0	1.77163
0	0
0	0
0	0
1.10797	0
0.887219	0
0	0
0	0.762872
0	1.87375
1.39555	0
0	0
3.12791	0
0	0
0	0
0	0
0	0
0	0
0.933521	0.670773
0	0
0	0
0	0
0	0
3.38637	0
0	0
0	0
0	0
0	1.30171
1.1997	0
0.544621	1.31992
0	0
0	2.81459
0	1.74318
1.31282	0
2.09997	0
0	0
0	0
0.635863	0
0	0.993611
0	1.96527
0	1.32781
0	0
0	0
0.967183	0
0	1.25276
0	0
0	0
0	0
0	0.579759
0	0
2.65426	0
0	0
0	0
0	0
0	0
0	0
0	0
0	0
1.53722	1.87347
0	0
1.9401	0
0	0.989028
0	0
0	0
1.27536	0
0.862753	0
0	1.14144
0	0
0.873502	0
1.62974	0
1.07875	0
0.983546	0
0.8982	0
1.14655	1.78214
0.59733	0
1.45549	0
0	0
0	0
1.59496	0
3.22382	0
0	0
0	0
0.835808	0
0	0
0	0
0	1.46472
0	0
0	0
0	0
0	0
1.43241	0
0	0
0	0
0	0
1.7719	0
0	0
0	0
0	0
0	0
0	0
0	0
0	0
1.95801	1.14304
0	2.46884
0	0
0	0
0	0
2.28396	0
0.750563	0
0.771524	0
0	0
3.26002	0
0	0
2.19851	0
1.79204	0.762933
0	0
0	0.687495
0.665125	0
0	0.81274
0	0
2.90031	0
0	0
0	0
0	0
0	0
0	0
1.9346	0.968397
0	1.69641
0	0
0.818787	0
2.00871	0
0	0
0	0
0	0
0	0
3.79999	0
0	0
0	0
0	0
0	0
0	0
0	0
0	0
0	0
1.88055	0
0	0
1.77015	0
0	0
0	0
0.886883	0
0	0
0.83529	0
0	0.321684
1.1111	1.43679
0	0
0	0
3.50281	0
0.740954	0
0	0
1.0151	0
0	1.44553
0	0
0	0
1.61911	0
0	1.82913
0	0
1.06948	0.994254
0.838407	0
0	0
1.88753	0
0	0
0	1.01487
0	0
1.12643	0
0.827314	0
2.06252	0
0	0
2.59985	0.997916
1.24136	0
0.566593	0
0	0
0	0
0.927937	0
0	0
0	0
	0
	0
	0
	0
	0
	1.37456
	0
	1.55186
	0
	0
	1.86734
	0
	0
	0
	0
	0
	0
	0
	0
	0
	0
	0
	0
	0
	0.697222
	0
	1.08838
	0
	0
	0.379776
	0
	0.821561
	1.30631
	0
	0
	0
	0
	0
	0.725992
	0
	0
	0
	0
	0
	0
	1.29522
	0
	0
	0
	1.04845
	0
	0
	0
	2.30268
	0
	2.41907
	0
	0
	0
	0
	0
	0
	0
	0
	0
	0
	0.699507
	0
	0
	0
	0
	0
	1.01927
	2.6943
	0.512699
	0
	1.17795
	0
	0
	0
	0
	1.01208
	0
	0
	0
	0
	0
	0
	0.945869
	1.71205
	0
	0
	0
	0
	1.23623
	0
	2.84825
	0
	0
	0
	1.412
	0
	0
	0
	0
	0
	0
	0
	0
	0
	0
	0.644126
	0
	0
	0
	0
	0
	0
	0
	0
	0
	2.10059
	0
	1.11736
	0
	0
	0
	0.866571
	1.76719
	0
	0
	1.7289
	0
	0
	0.883622
	0
	0
	0
	1.55333
	1.56646
	0
	0
	0
	0
	0
	0
	0
	0
	0.862674
	0
	0
	0
	0
	0.953057
	0
	0
	0
	0
	1.83424
	0
	2.50928
	1.6022
	0
	0
	0
	2.20377
	0
	1.94036
	0
	0.839676
	0
	0
	0
	0
	0
	0
	0
	0
	1.56669
	0
	0
	0
	0
	2.71531
	2.16699
	0
	0
	0
	0
	0
	0
	0
	0
	0.46119
	0
	0
	0
	0
	0
	0
	0
	0
	0
	0
	0
	0
	0
	0
	0
	0
	0
	0
	2.43128
	0
	0
	0
	0
	0
	0
	0
	0
	0
	0
	0
	0
	1.66966
	0
	0
	0
	0
	0
	1.41211
	0
	1.9751
	0
	0
	0
	0
	0
	1.49794
	0
	0
	1.85285
	0
	0
	0
	0
	1.03073
	0
	2.20222
	0
	1.05851
	0
	2.51507
	0
	0
	0.848442
	0
	0
	0.945484
	0
	0.818717
	0.848137
	1.78101
	0.830953
	0
	0
	1.15459
	1.25107
	0
	0
	0
	0
	0
	0
	0
	0
	0
	0
	0
	0
	0
	0
	0
	0
	0
	0
	0
	0
	0.867932
	0
	0
	0
	0
	0
	0

## Sheet: Lox
sc-RNA seq analysis identifies differentially expressed genes related to angiogenesis and ECM organization between Control and NC-Foxc2-/- mice in cells comprising the Trabecular meshwork 3 cluster.
Control	NC-Foxc2-/-
1.76247	0
2.83472	2.63773
0.999866	2.34308
1.48178	1.61501
0.733281	1.85578
1.86717	3.15487
0	2.04095
0	0.98386
0.883039	0
0	0
2.50314	0
1.95877	2.01326
0.866491	1.28833
1.28634	0
2.32294	1.87375
2.7757	2.42782
1.73647	1.54476
1.31711	1.32264
1.90205	3.35412
0.93634	0
0.902796	2.22717
0.82659	0
0	0.982185
0.760074	1.13783
0	2.99522
2.95504	2.72106
2.59974	2.98773
0	2.19678
1.54981	1.4864
2.92235	0
1.072	1.00941
0.609488	2.5613
2.35796	2.55723
2.42164	0
0	3.5447
2.56722	1.86786
0	1.23683
3.20298	1.95124
2.08483	0.92766
2.14183	0.796417
2.342	2.73125
1.99322	3.18879
1.15541	2.66489
2.48949	2.15088
0	0
0	0
3.15093	0
3.27818	0
2.26425	0.983441
2.11848	3.58028
2.38452	2.20868
2.90836	2.44768
2.58794	0
2.00453	0
0	1.35092
3.48625	0.976475
2.39174	0
1.77102	3.42934
2.59995	1.68423
1.31841	1.68702
0	4.19261
0.80289	2.74912
0	1.40744
0	2.25089
1.27582	2.91254
2.02469	1.98492
2.7671	1.49528
1.06417	0.867451
2.13484	1.65752
0	0
0	0
0	2.52105
3.03196	1.88338
0	0
0	0
1.56939	1.78286
0	3.48673
2.34641	1.17099
0.588677	0
1.72747	1.22951
1.9479	0
1.41455	0
3.08543	2.63377
0	0.84215
0	1.8806
1.79846	1.90765
0	2.82191
2.89801	1.1146
0.931558	1.61224
0	1.88377
0.91906	1.94147
1.97876	0
2.36592	1.60816
0	1.31223
0.727261	1.17826
1.77082	1.21448
0	0
2.07223	0
0	0
2.22951	3.06979
1.36776	2.73198
0	0
0	2.75287
0.745173	0
2.91762	1.04665
1.88682	0
3.79908	1.47343
0	2.21133
1.15155	1.82067
0	0
0.9867	0
1.43168	0.910895
1.08325	1.9837
1.90777	1.44281
0.959716	2.2058
2.19132	0
1.15705	2.90134
3.37583	0
1.83248	0.743723
2.51598	2.36974
2.82078	3.48243
2.9144	0
2.24604	0
3.50347	1.94164
0.821419	2.57382
1.47071	1.95988
0	1.37126
3.20974	2.36615
1.39055	3.75762
1.73714	0
1.072	1.79204
1.69363	0
1.50221	0
1.74721	2.9556
1.42866	1.49158
2.31978	0
0	0
1.77109	0
1.48566	1.35014
3.11581	0.854292
0	3.47193
3.46927	0.99126
1.42765	1.69044
1.39179	2.63773
2.47071	0
1.11722	0
2.28647	1.80607
2.01413	2.84611
2.1122	1.15735
2.29917	1.0615
1.74852	0
2.16847	3.64275
1.50862	0
2.87588	2.7182
1.85897	0
0	0
1.1514	2.26032
3.209	3.2944
2.32651	0
0	1.51927
2.00404	2.24483
1.38896	0.90665
2.98057	0
1.36834	1.91997
2.08961	0
1.38099	1.93959
1.47157	3.73378
2.78944	2.3768
0	0
0.943755	0
1.12848	0
1.51774	0
3.09578	2.68067
1.99411	0
0	2.33321
2.81921	0
2.19865	2.07714
0.930813	1.44318
3.04145	1.39407
2.54723	2.09235
2.42764	3.89025
1.4065	3.06066
0	0
0.672976	1.54568
0.928863	2.31033
2.23844	2.67411
0	2.30268
1.21373	0
0	0.862832
3.44183	1.2404
2.47481	1.12784
1.49896	2.88382
0	1.06343
1.486	2.00093
1.88279	1.29426
2.83705	0
1.4192	2.14538
0	1.47577
1.04785	2.76328
1.94625	1.72545
0	1.61813
3.19957	0.940222
0.871071	1.33882
0	2.94344
1.56989	0
2.79935	2.10488
2.27259	0
2.46003	2.30059
0	1.51955
2.39699	0
1.3227	0
2.35106	0
0	3.71964
0	2.2287
2.72486	0
2.42552	0
2.13501	3.06715
0	0
1.01241	2.35883
1.00456	2.87378
2.54951	2.34069
0.523261	0
2.39207	2.43318
0	3.28649
2.68579	1.39572
1.30123	0
3.17395	2.44121
1.4401	2.05492
1.61024	1.9252
2.18278	0
2.2564	1.83524
3.00473	1.98127
3.52703	0
2.02987	1.25737
3.13081	0
1.48021	1.94492
4.09497	1.12997
3.44653	0
2.35321	0
3.04866	1.90824
0.895107	3.57011
1.41644	1.49385
2.38885	3.68285
0	1.86736
1.00401	0
1.48349	0
1.18815	0
3.26138	2.16626
3.79464	2.16825
2.18607	2.99766
2.0194	1.61056
1.20976	0
1.37291	0.605228
2.4408	1.15511
2.20293	3.23008
3.02988	2.58154
2.2568	1.19518
1.61797	2.71586
0.505496	1.56849
0	0
0	1.40581
2.55633	0
1.73148	0
1.49869	1.82023
1.59676	1.41258
0	1.38211
1.38783	1.49506
0	1.40164
2.57241	0
0	2.3164
2.88957	2.74809
2.33714	2.4138
3.62952	0.929326
2.42125	0
2.10485	1.42721
1.7845	0
0.71075	2.00731
3.3912	1.13324
1.11008	3.01639
0	2.87979
0	0
0	2.75004
2.57862	2.49685
2.94634	0
0.966678	2.87231
0	0
1.39179	0.931745
0	2.18546
0	1.37699
0.684705	2.39409
1.78019	1.2278
2.19722	0
2.15539	2.2709
1.57935	1.98659
2.61434	1.01949
1.67223	1.642
2.32042	3.66395
2.39078	3.17526
3.51436	2.99721
2.4814	0
2.75617	0.858735
2.2709	2.06673
1.58958	2.18282
1.33902	0
3.78592	0.837588
0	0
1.83601	1.64156
1.8968	0.987651
0	1.46391
2.88995	1.8537
1.9192	1.06798
2.49323	0
1.51427	2.69664
2.11194	1.56131
2.34007	0
2.85325	2.46052
2.62378	1.95064
1.91386	0
0.978958	0
0	1.97818
2.64297	2.68648
1.38189	2.65795
0.788676	0.852204
0	0.843733
1.61736	0
0	2.08239
1.84673	0
3.75852	2.61772
0.663659	0
2.31959	1.73291
2.09311	2.85065
1.55864	1.36298
2.53444	1.48905
1.49421	2.27574
2.6071	2.06932
1.02853	2.97984
2.91352	0
1.76237	0
0	1.55303
3.26568	2.01912
0	0
1.89314	0.975548
1.18953	2.72027
1.09701	0
0	0.72254
2.67234	1.33282
2.28743	2.00309
2.13388	0
1.30445	0
1.29359	0
1.59259	0
1.57234	2.25274
0	1.13927
0	1.19405
0.931745	2.75009
2.74494	1.97617
2.30091	0
0	2.97438
2.90071	1.78899
0.703248	1.37097
2.52932	0
0.541689	1.32223
1.57302	3.04579
0	1.88163
0	1.34508
0	0
2.60063	3.02775
0	0.847526
0.935492	1.49238
1.4887	2.39634
2.77364	1.06076
2.04124	0
2.65652	0
2.20652	0
2.45314	0
1.76773	1.2159
1.65068	1.62236
0	1.9699
0	1.93688
2.22633	2.92964
1.52242	0
2.32335	1.64223
2.13951	2.85764
0.935116	3.25533
3.47201	0
2.95396	2.97312
1.15631	1.65867
1.58176	3.05465
3.17121	2.40551
2.73699	0
2.23994	0
1.43728	2.68923
0	1.75437
3.42025	2.46889
1.33313	2.96558
0	0
1.83174	1.87235
2.17295	0
0.792957	1.3848
0.989983	1.63382
2.5188	0
2.79218	1.92428
0	0
1.78485	2.58324
0	0
2.01733	2.02505
0.965468	1.97097
1.4714	3.53071
1.00106	0
1.59113	1.9735
3.06243	0
1.48613	1.52262
0	0.96376
0	3.82654
1.05524	1.73937
3.5113	0.84829
1.89903	1.61965
1.89855	1.42461
2.64479	2.20748
3.04814	2.2979
0	1.66443
2.33839	2.04798
1.46659	0
0.851203	2.00148
0	0
2.12532	1.47746
0	2.01198
1.03833	1.58432
2.16257	1.21933
1.26889	1.63322
1.78093	1.27517
1.0283	1.86771
0	2.13455
3.63524	0
0.937851	2.15319
1.67106	0
0	1.75971
2.62125	0
2.89129	0.923521
2.37583	0
0	1.00936
2.6833	0
2.29686	0
2.44945	0
1.09476	1.27592
3.26792	3.13858
1.00079	2.39327
1.06461	1.67094
1.49252	4.07053
3.22289	0.780449
1.51068	2.05293
1.37766	0.938134
1.33026	1.82262
1.50473	3.13139
2.2583	0
0	0
0	1.74266
1.68594	2.40667
2.95406	1.23519
1.52818	2.90451
0.738036	0
1.54544	2.01946
2.34067	3.38447
2.70462	2.6537
0.896823	0.975651
1.93165	1.75344
0	0
0	2.4893
1.8465	1.72324
1.98617	2.16585
0.83796	1.64847
1.6642	1.19695
1.91314	2.98108
1.64369	1.42206
3.6803	1.28938
0.704384	3.13875
2.04504	0.833079
2.56976	2.61262
0.956596	0
0	0
3.14398	1.4549
0	2.74258
1.39384	1.09688
1.42421	1.61619
2.2782	2.09539
0.924437	1.39681
0	1.44504
1.96659	0
2.26818	0
1.12139	0
3.11849	1.7269
1.49012	2.47239
1.30768	0
1.27036	0.826301
2.65041	1.47838
2.20401	0
1.90317	1.86202
0	1.02691
1.1578	0
2.21575	2.39483
1.1148	0.930999
0	3.02617
1.995	2.68436
2.39563	2.57947
2.00927	1.47434
3.53347	0
2.73868	0
0	2.24188
0.857639	1.332
1.219	1.36711
0	2.03457
1.29619	2.08225
0	2.16585
3.27101	1.42926
1.05147	1.07926
2.50451	2.14383
2.40857	0
0.68671	2.06342
0	1.67246
2.88395	1.6112
0	0
3.14067	1.48972
2.24408	0
0	2.82886
1.76746	0
1.46446	0
1.10586	0
1.6153	1.63266
2.04665	2.83785
1.62182	2.47497
1.53071	2.64408
1.34277	0
3.3178	2.45552
1.5308	1.33695
2.48198	1.4827
0	2.96961
1.00533	0
2.1476	1.88314
0	1.5977
0	0.727095
1.49118	2.42492
3.13625	2.72216
2.23707	1.98913
2.4801	0
1.20889	0
0	0.904544
1.9699	0.993504
2.72845	1.13296
0	2.9954
1.31173	2.86274
3.09923	0
1.14465	0
1.60656	1.67299
0	1.0572
1.97147	3.39832
1.62258	0
0	2.44258
0	2.29928
0	0
2.40115	0
1.61555	1.54254
0.87849	2.83757
3.05856	1.33681
1.33026	1.28454
2.90532	0
0.894593	1.50725
0	2.18034
0.863545	1.13582
0.758863	1.93007
0.973083	2.43888
1.75166	0
0	1.76679
0	0
2.82721	0
0	2.84085
2.54548	1.60736
1.68154	0
1.55104	2.53398
1.02063	2.60478
0	2.21143
1.2345	1.62432
1.70865	0.807336
0	0
2.20969	0
0	1.79197
2.93352	1.72795
3.29971	0
3.3259	1.19102
0	1.63687
3.3334	2.13814
2.88725	0
1.56359	2.80128
1.7063	2.28019
3.43533	2.05883
1.5236	1.95211
0	0
3.14129	0
0	0
0	1.91798
2.33187	0.740437
0	1.30259
0	0
0.914375	0
2.00927	2.04602
3.02858	0
0.975857	0.937472
1.20458	1.32062
1.95696	2.43848
1.307	1.8809
2.6218	2.2197
1.18728	1.48367
2.49209	2.01485
0.837217	0.918697
0	0
1.21323	1.07018
2.64297	1.55509
0	2.65088
1.96848	0
1.63156	2.40765
0.86418	0
2.12016	0
2.40911	2.79906
0	2.591
1.62801	2.89316
2.34592	0
0	0.918743
1.11117	1.36341
2.02595	1.92545
0	1.61603
0.980725	2.93054
2.11137	3.23527
1.41423	0
0	2.00268
1.13346	2.06486
3.28872	1.40825
1.17307	3.16147
2.02617	0
0	2.95273
1.71391	1.86392
1.56235	2.3861
1.66524	1.64144
0.940032	1.23735
0	1.69143
0	0.993932
2.67904	1.56917
2.06067	0
4.12496	0
0	0
0.764893	1.64819
2.13359	0
2.15442	1.60646
2.11553	3.77843
1.68867	1.29139
2.51418	0
0	3.41303
2.64433	0.96386
3.09661	1.35439
1.62859	1.89346
3.24601	0
0.968499	2.04582
2.05388	0.921695
1.39335	1.79972
0	2.11784
2.11874	1.61797
0	2.48258
0	0
1.68053	1.64605
1.38562	0
2.87365	3.27253
2.27794	1.9935
0	2.37592
2.28777	0
1.31911	1.30357
2.30799	0
1.95792	1.09463
2.81613	0
1.23918	0
0	1.48914
0	1.32344
1.71484	0
2.67975	2.57013
0	0
0	0.788938
0	0.844867
1.55362	2.16324
2.23487	2.1181
2.17085	2.09601
1.72817	3.51141
0	0
2.69508	2.76234
2.32152	3.33537
0	0
2.86414	4.17609
2.18051	2.77545
0	2.9218
1.6088	0
2.25997	2.03979
1.1997	2.81807
0	0
2.41814	3.00118
0	2.74508
0	2.6082
2.76893	2.7549
1.52234	2.18499
0	2.13206
0	2.88346
1.69438	1.83498
1.30523	2.7917
2.91302	3.29886
2.43614	3.016
0.939557	2.62867
2.20365	1.57362
1.44951	1.86786
2.54967	1.55814
0	0
0	1.75219
0.808025	1.89132
1.86578	3.29306
0.874193	2.42316
0	2.1813
2.13317	1.96406
1.82874	0
1.51936	0
3.02195	1.27657
3.07355	1.62269
0.779745	2.1047
0	0
0	2.7297
0.970938	0
3.63624	0
3.42026	0
1.04152	0
0	0
0	1.7958
2.22116	2.25968
1.01085	1.66062
0	0
1.64593	0
0	0
3.30334	2.54723
1.79538	1.28492
1.91997	2.75404
0	1.24452
1.62655	1.63277
2.85836	2.146
1.54496	0
2.16982	2.32582
2.54822	0
1.26395	0
0.997375	0
3.19788	0
0	0
3.27621	1.55612
0	0
2.2025	3.56592
0	1.68612
2.38586	0
2.58148	3.57498
1.71168	1.76051
2.35767	0
2.30755	1.73129
3.15108	0
0	0
2.01615	0.839639
1.64256	2.24238
3.49437	0.862674
2.58924	2.1808
1.41329	0
1.21058	3.24536
0	1.16035
1.28549	1.96153
1.95801	0
0.963559	1.37316
0	1.66966
2.02812	1.16785
1.80564	0
2.72949	1.86632
0	2.13484
0.771524	2.14228
0.67068	0
2.69311	0
1.39796	2.35508
1.43618	2.84056
0.981038	0.762933
2.96786	1.47681
2.48769	0
1.56422	2.66959
2.90605	1.25509
3.17086	2.25623
0.842225	1.46047
1.51316	1.69988
0	0
0	3.29694
0	2.95459
0	1.78347
1.59888	2.94291
0	2.29341
2.72479	0
1.56929	1.46187
3.56727	0
2.69352	2.02919
1.49025	1.3576
1.65486	0
0	1.1661
1.25196	1.88149
2.62412	0
0	0.892972
0.870748	3.79376
0	3.62513
0.939177	0
0.86978	0
1.34634	1.42926
2.44271	1.13567
2.94762	1.72321
2.02781	0
3.16694	1.94078
0	3.10083
1.22245	0
3.47835	2.38885
0	3.05227
0	2.59623
2.33265	2.31321
1.1111	1.43679
1.73943	2.09256
0	2.76216
1.96501	2.87228
3.1337	1.83812
0	1.76337
2.44736	0
2.21416	0.96396
1.36558	2.5411
3.58595	0.929141
1.856	2.76819
1.6304	1.12862
3.41341	0
1.06948	2.79266
1.28795	3.27363
0	0
0	3.14572
2.90239	1.70723
1.61329	2.82323
1.27778	0
0	2.58291
2.62985	0
4.08361	1.17697
2.25891	1.64349
2.89	1.81448
2.96797	3.15017
2.57992	0
1.93426	0.453131
0.81281	1.34027
2.96277	0
2.46968	2.46408
3.18569	1.63637
	0.968397
	3.44793
	2.26675
	0
	0
	0
	0
	0
	0
	0
	3.67116
	0.955019
	2.41581
	1.75898
	2.44244
	0.904544
	2.33033
	0.780257
	0
	0
	0
	1.40581
	2.53306
	0
	1.61595
	0
	0.685486
	3.1043
	3.44776
	3.49272
	2.58505
	1.26641
	0
	0
	2.40128
	2.17548
	0
	0.892461
	0
	0
	1.66814
	3.24237
	0
	0
	0
	0
	1.00963
	2.32854
	0
	1.88094
	1.87457
	1.8099
	0
	0
	2.15151
	1.48428
	3.43205
	1.40825
	1.76144
	1.53251
	2.29013
	2.63632
	1.44877
	0
	0.883705
	1.8691
	0.699507
	0
	0.800315
	1.33726
	4.0434
	2.90381
	2.59512
	1.96448
	2.91314
	1.72261
	2.0468
	0
	2.58815
	2.65082
	3.05232
	0
	0
	1.49025
	2.02556
	1.43265
	1.30631
	1.19727
	2.18327
	2.31061
	1.13004
	1.5229
	0
	1.43241
	3.80592
	1.30818
	2.5161
	1.02554
	2.05744
	0
	1.73276
	0
	2.72959
	1.05183
	0
	0
	0
	0.595937
	2.39517
	1.25563
	0
	0.644126
	0
	0
	1.97966
	1.7211
	1.09146
	1.89602
	1.61265
	2.9231
	2.04582
	1.8529
	0
	2.7342
	1.46098
	1.10885
	2.05447
	1.32375
	2.57535
	0.994147
	0
	1.49869
	0
	2.89029
	1.89891
	1.76217
	1.02029
	1.3272
	2.64227
	2.78246
	0
	0
	2.46618
	3.83203
	0
	0
	0
	2.1562
	1.6309
	2.86318
	0
	2.11275
	0
	2.62097
	0.99954
	0
	2.53235
	2.4931
	0
	0
	2.30626
	1.78422
	3.17036
	1.78926
	2.31739
	2.46347
	2.45783
	2.63304
	1.57529
	1.59875
	0
	1.30847
	2.81743
	2.59894
	2.905
	0
	0
	1.34901
	0
	0
	0
	1.77447
	1.07965
	2.3424
	0.999975
	2.89808
	0
	2.09887
	0
	2.36842
	1.15303
	2.70375
	0
	2.49595
	2.50489
	1.34069
	0.865135
	1.66547
	2.01629
	0
	1.65666
	1.20002
	1.96054
	3.09728
	2.97874
	2.54344
	1.64943
	0.907796
	2.33363
	0
	0.774539
	2.95087
	0
	1.44566
	1.26158
	1.96606
	1.41082
	0
	1.9257
	3.6458
	1.00281
	1.71646
	2.6869
	1.01353
	1.91625
	1.90912
	0
	1.7951
	0
	0.965367
	1.31801
	1.73288
	0
	2.97665
	2.57283
	1.72576
	1.6209
	2.25684
	0
	3.81656
	1.7384
	1.70618
	2.24614
	1.90716
	0
	1.51441
	1.79287
	1.85775
	0.778787
	0.765139
	0
	2.1971
	1.74793
	1.48393
	2.0553
	1.88646
	2.03862
	0
	3.13875
	2.34606
	1.80056
	2.70427
	2.45808
	0
	3.6183
	3.02744
	0
	2.78557
	0.809613
	2.21013
	0
	1.19277
	0
	2.8583
	0
	0
	1.5388
	2.94589
	1.24567
	3.5053
	0
	2.22324
	0
	0
	1.1572
	1.19213
	1.29773
	0
	0
	3.74855
	0
	2.38912
	0
	2.59577

## Sheet: Serpine1
sc-RNA seq analysis identifies differentially expressed genes related to angiogenesis and ECM organization between Control and NC-Foxc2-/- mice in cells comprising the Trabecular meshwork 3 cluster.
Control	NC-Foxc2-/-
1.76247	1.97652
1.48932	4.31162
0	1.42015
1.65841	3.58098
0.733281	1.85578
0	0
1.56379	0
1.45281	0.98386
0	0
0	1.78306
0	0.820991
1.56999	1.2334
0	0
0.837143	0
0	0
0	1.81922
2.17423	0.801532
2.68533	0
0.667798	2.48892
2.33251	0
2.28227	0
0	0
0	2.23553
0	0
0	1.56819
1.18641	0.883622
1.63966	1.14842
0	1.09828
2.26779	2.1953
2.63158	0.802007
0	0
1.9281	2.28312
1.49957	3.35922
1.5788	0
1.3811	3.23032
0	2.85781
1.83166	1.54052
0	1.95124
1.33954	0
0	0
0	0
0.949643	0
2.27226	0
1.24031	2.51678
1.72944	1.59582
1.3353	0
0	0
2.66969	0
0	2.04051
1.36798	2.53591
0.971652	2.20868
0	1.01532
0	0
0.687176	0
1.62991	0.669701
2.91315	0.976475
0.689764	0.96106
0	2.50112
1.73583	0
3.48065	1.37005
0	1.79426
2.12727	2.95938
1.59103	0
0	0
3.54274	1.90146
0	0
1.24858	0.767111
1.74852	2.48879
0	0
2.02545	0
2.90333	1.032
0	0
0	4.59081
0	0
0	0
0	0
0	3.28887
0	0
1.22519	0
1.72747	0
1.22542	0
1.63954	0
0	0.961558
0	0
0	2.3982
2.14716	1.57377
0	2.08271
0	1.1146
3.04452	0
1.00368	0
1.38975	0
0	0
0	0
0	1.8608
0.727261	2.67361
1.23484	0
2.19191	0
0	0
0.926644	0
0.868172	0.618275
0	3.82178
0	0
2.45857	2.41308
2.03351	0.632702
2.57809	1.04665
0	0
0	2.24182
2.21545	2.67735
0	3.72262
1.32537	0
0	0
0.952763	0
0	0
0.540728	1.44281
1.5314	0
1.29445	0
0	3.09197
1.34152	2.31975
1.64856	2.48803
2.15011	0
0	2.50665
1.20148	1.11874
0.989558	0
0	2.93971
0.821419	1.16405
1.7965	1.39853
0	0
3.25061	0
1.95077	1.99339
2.08214	0
1.91157	0
1.69363	0
1.50221	2.7069
0.947607	2.44621
2.35321	0
0	1.00379
1.54052	0
0.965367	2.37043
0.520919	0
0	1.30818
1.35706	0.97155
1.49448	0
0	1.16656
0.920693	0
0	0
0	0
1.01814	0
1.85815	0
0	1.15735
0	0
0	3.52198
0	1.69811
1.50862	0
2.58602	0
2.63913	2.26088
1.20868	0.714192
1.52701	3.71525
2.62076	1.24487
1.83757	0.987651
1.92233	1.51927
2.19986	0.98871
0	1.69158
1.59668	0
0.681215	0
2.05533	0
0.55659	0
0.7508	0.82249
1.11062	0
0	0
1.74202	0
2.52575	0
1.02279	0
2.71268	1.07913
0.584007	0
2.8484	1.2023
0	0
1.75918	0
3.30033	2.37047
1.40291	0
3.27734	0
0.90665	3.15121
3.11669	0
1.74588	1.15288
0	0.479456
0	0
0	2.67411
0	1.17872
0	0
0.720963	0
1.67158	0
0	1.12784
0	2.14045
0	0.666873
2.68632	3.00507
2.07503	0.632743
2.54034	0
0	0
2.0153	0
0	1.75333
0.788676	2.24717
0	0
3.19957	0
1.32944	1.89146
0	1.27221
1.56989	0
2.45831	3.20588
2.27259	0
2.46003	0.825435
0	0
0	1.36471
1.54146	1.1584
0	0
1.97211	0
0.875457	0.977405
2.80639	0
0	0
0	0
1.26158	0
2.58518	0
3.15696	0
0	1.30357
2.14742	0.834552
1.89879	0
1.57393	3.12162
0	2.31389
0	3.61448
1.3068	1.38536
2.74052	1.80905
0	1.3682
1.59645	1.82764
1.06461	0
2.82114	0
0	0
1.56422	0.609067
0	0
0	0
3.16575	0
3.15542	0
2.87123	0
0	2.61232
2.53217	0
1.12545	0
1.5503	2.16928
0	2.05911
2.43144	0
1.48349	3.05392
1.9997	0
1.71578	0.934177
1.55294	1.5834
2.91128	2.35321
1.45089	0
0.46258	0
2.1243	1.79009
0	1.15511
0	0
2.21987	4.0607
0	0
0.69849	1.87029
0.839676	1.06461
1.62236	0
2.50667	0
0	0
1.05068	0
0	0
0	0
1.49807	0
1.38783	0
0	0
0	0
3.01572	1.53808
1.18318	1.77001
0	0.991793
2.12093	0
2.42125	1.58293
1.03015	0
0.8061	0
0.71075	0
0	0
0	1.34588
1.07709	3.82489
0	2.04504
0	1.29812
3.04114	1.24602
2.199	0
0	0.981246
0	0
2.14653	0
0	0.839751
1.41754	0
1.5959	1.94232
0	0
0	0
0	0
1.40645	1.13039
1.13453	0
0.892546	2.60243
1.72097	2.26904
0	0.763912
0	0.858344
0.942128	1.09981
0	0
0.625302	2.42908
1.58958	1.0113
0	0.835586
1.2624	2.81717
0.811556	0
0	0.870344
1.81639	0
0	0
0	1.38399
1.65431	4.03203
0	0
1.01995	0
0	1.56131
2.08399	0
0	0
0	0
2.16397	0
1.46403	0
0	0
0	4.04459
0	0
0	0
1.86713	0
1.61736	0.939462
0	2.20873
1.61029	2.00453
0	0
0.663659	0
2.4596	0.772088
2.27111	2.88157
1.55864	0
0.545566	0
0.76637	0
1.25617	1.32649
0	3.50816
2.05092	0
0.958872	0.962358
0	0
1.52599	2.91332
1.99752	0
1.34027	0
2.3167	1.34466
0	1.43517
0	0
1.23831	1.33282
1.8012	0.825219
0	0
0	0
0	0
0	0
0.67012	0.795816
2.58712	1.13927
0	0
0	0
0.713076	0
2.57672	0
0	0
1.35183	0
0.703248	1.085
0	0
0	0
0	0
0	2.03824
1.13438	0
0	0
0.869538	0.737979
0	3.4969
0	2.90353
3.21964	0
2.43328	0
1.4702	0
1.22627	0
0	1.49573
1.13942	0
0	0
2.08163	0
1.67634	0
1.58258	1.0916
0.975754	0
2.27237	0
0	0
2.39733	2.22031
1.73033	3.00447
1.82458	0
0	0.886715
0	1.34414
0	1.57903
1.18895	3.44209
3.34768	0
1.64796	1.37655
2.00397	1.42701
1.24664	1.9423
1.93375	1.62008
2.23844	1.04402
0	0
2.44143	0
1.27946	1.20523
2.24807	2.1383
0	1.87148
2.21404	0
1.48244	1.08183
2.29783	0
2.22619	3.51571
0	2.24725
2.96878	0
1.77122	1.97097
0	0.639692
1.81865	1.8129
0	0
2.4827	1.37854
0	0
2.68622	0
1.03703	1.94407
0	0
2.27704	3.61261
2.09177	0.854602
0	0.718853
2.15527	2.5756
0.721071	1.236
0.47438	1.66443
2.98209	0
0	2.56355
1.85158	0
0	0
0.801668	0
0.957386	0
0	1.81937
1.40546	0
0	2.42487
2.29088	0
0	1.86771
0	2.96251
2.25317	1.41991
2.17161	1.2634
1.67106	1.1168
1.60741	2.83532
1.65841	1.39225
2.56299	0
1.08248	0
0	2.51243
0	0.81815
1.02554	0
1.51013	0
1.94096	0
0	1.54298
0	1.38248
1.90197	1.67094
2.57024	2.8869
0	0
0	2.35204
2.76178	0
1.33026	0
0.629	2.58942
1.94544	2.06432
1.9303	0
1.51885	0
1.68594	1.95418
3.05419	2.74946
1.03136	0
0.738036	0
0	2.81434
0	1.90217
0	1.76514
0	1.45996
3.02866	1.22
0	1.32873
0	1.32527
0	0.929883
0	1.58124
0	0
0	2.69867
1.72624	1.41541
2.7023	2.98941
0.809613	0
0	2.31152
0.9867	0
0	0.611025
1.75932	0
0.839676	0.941651
0.908149	2.15904
1.56929	2.11185
2.78201	0
0.946737	2.40557
0	2.51816
0.924437	1.39681
1.49025	1.76867
0	0
1.97227	2.64357
0	0
2.46862	0
0	2.47239
0	0
1.27036	0
1.36721	2.41211
0	0
2.06033	0
1.35738	0
0	2.95684
1.11254	2.84464
1.62884	0.930999
0	1.82962
0	0
2.60038	0
1.44195	0
0	0
0	1.25977
0	2.16448
0.857639	0
1.75225	0.900969
2.28435	0
0	2.08225
1.20447	0
3.09625	0
1.88488	0
1.65136	0
0	0
1.09002	0
0	0
2.24521	1.7936
0	2.28053
1.10223	0.999866
0	0
0	0
1.44392	3.24972
1.58502	0
0	1.62138
0	1.63266
1.47499	0.76477
3.79169	0
2.47354	0.736784
2.88914	0
3.63611	1.29831
2.85062	0
0	0
2.72598	2.54653
0	0
1.25887	4.36993
0	1.5977
0.87099	1.84772
0	0
1.32233	2.95876
0.873096	0
1.86736	0
2.28357	0
0	3.4622
0	0
2.41777	0
0	0
1.62312	2.22513
2.55833	1.66218
0	1.3275
0	3.21102
0	0
1.24487	1.12013
2.47174	0
0	0.916441
1.85691	1.8532
0	0
0	1.34834
0	0
2.24533	1.02462
2.15308	0
0.871718	0
0	0
2.26986	2.58777
1.18436	2.34365
0	1.29257
0	0
0.973083	3.34843
2.23402	0
0	0
0	0
0	0
0	0
0	2.19492
1.68154	0.814068
0	1.91719
0	2.84993
0	0.965367
0	1.62432
0	2.13435
1.34602	1.06698
0.964161	0
0	0
2.43182	1.91492
1.05244	0
1.02542	0
2.13989	0
0	0.660342
0.932305	0
0	2.19936
1.7063	2.19081
0.835586	3.16924
0	0
1.45717	1.30631
2.71903	0
2.80479	0
0	2.91352
2.33187	0.740437
0	0
1.61072	0
0	0
0	0
1.15855	0
0	2.70683
0	0
2.72008	0
0	2.79045
1.6589	0
1.48552	2.75828
0	1.90018
1.28643	1.3893
0	0
1.21323	0
0.896307	1.25
0	1.78128
1.01521	0
1.45616	3.51362
0.86418	0
0.902796	0
0	2.165
2.35598	1.97012
0.704797	0.666412
0	0.941746
0	1.38936
0	0
0	1.08273
1.06523	0
1.46621	0
1.86325	2.77405
2.59922	0
0	0.726653
0.719393	0
1.95622	0.933895
0	0.756245
0.840274	0
0	1.27928
2.36744	0
2.14477	1.67121
0	1.32842
0.940032	0.798966
0	0
3.76673	3.5564
1.7659	1.34859
1.86887	0
1.75009	0
0.692548	2.02395
0.764893	0.875131
2.13359	0
1.571	0
2.11553	1.34803
0.632578	0
1.2595	0
0	1.72906
0.9686	0.96386
0	0
0	1.89346
0.933333	1.00875
2.52075	2.50355
2.05388	1.39304
1.79959	0
0	0
0.797556	0
0	0
0	0.817373
2.41528	0
1.09801	0
2.23545	2.98354
2.27794	0
0	3.51263
0.817443	2.63893
0	1.30357
1.12799	1.6253
0.70017	0
1.66489	0
0	0
0	0
0	1.32344
0.923704	0
0.857874	0.850511
3.71393	0
1.15795	0
0	0.844867
1.05232	0.530591
0	0
3.3581	0
1.40779	2.95278
1.95596	0
3.74762	0.804867
1.72198	1.66339
0	0
2.94638	0.825147
2.69049	0.861962
0	0
1.09808	0
0.728923	0
0.769902	1.70446
0	0
0	2.6598
3.03627	0.751627
2.09997	0.944619
1.31282	2.32235
0	0
0	0
0	0
0.635863	0
0	2.89091
0	1.96527
0.834478	0.86978
0	1.66489
0	3.09252
0	2.48064
2.28769	1.25276
0	0
0	3.33271
0	1.89132
1.53486	3.45438
0.529728	0
3.52742	0.792494
2.13317	1.77539
0	0
0	0
0	0
1.87154	1.10967
0	0
0	0
1.0388	0
0.970938	0
0.784767	3.53104
2.61565	0.989028
0	1.17639
0	0
0	1.47007
1.63101	0
1.8316	3.00477
0	0
0.873502	2.53591
0.705886	0
0.678286	0
2.87578	0
1.68	0
2.00713	0
1.23889	0
0	0
0	3.76685
2.16982	0
2.4683	1.69086
4.14653	1.53009
0	2.68342
1.87562	0
2.17929	0
2.17912	0
0	0
1.76277	2.98816
2.26006	0
0	0
1.31233	1.96325
0	1.43753
2.45352	3.23086
0	1.20116
0	1.38919
1.57226	0
0.965972	0.50547
1.32944	2.88097
0	2.48123
3.09645	0
0.937945	0
1.21058	0
0	0
0	3.59565
1.62073	2.36211
0	0.684413
2.03015	0
0	2.39497
1.80564	0
0.742855	0
0	0
3.03361	1.25455
1.3524	0
3.10425	0
2.49914	0
0	1.19502
2.7729	0
2.04241	0
2.6299	0
0.665125	0
0	0.81274
1.61512	0
0	0
0	0
0	0
0	3.45389
1.9703	0.976063
0	0
1.78076	2.75388
1.63587	0.910185
0	0
1.80352	0
0	0
0	0
0	0.893398
0	0
0.955511	1.1661
2.91671	0
1.03939	0
2.6106	2.90737
2.07235	0
0	0
0	0
0	0
0	0.95081
1.01186	0
1.32934	2.83958
1.78306	0
0.964663	0
0	2.61957
1.52459	1.83601
1.66443	0
0	3.38957
3.43483	1.78595
0	1.48502
2.79011	0
0.941842	2.34891
3.67047	1.54937
0.929697	2.52939
2.38706	0.842075
0	0
0	0
2.53752	0.96396
1.68213	0
2.88447	0
1.30808	3.68431
0	1.41999
0	0
1.9083	3.5071
0	0
1.96518	0
2.38004	3.27385
1.81894	1.70723
0.85005	2.08394
0.830441	2.18663
1.64273	1.01085
1.27378	0.884372
0	1.59492
1.66512	1.64349
1.71047	2.25791
2.7576	2.70555
2.52042	0.760134
2.29035	1.98863
1.79458	0
0.927937	0
1.75928	1.85259
0	0
	0
	2.411
	2.52818
	0
	2.74608
	0.906914
	0
	0
	1.31541
	0
	0
	1.7572
	0
	0.956349
	0
	0
	0.844111
	0.780257
	0
	0
	0
	0.931931
	1.07568
	0
	1.3924
	2.04856
	0.685486
	1.84426
	1.56939
	1.44308
	1.54312
	0
	0
	0
	0
	3.25735
	0
	0
	2.62477
	0.979166
	1.90753
	0
	0
	0
	0
	0
	1.50167
	2.0303
	0.993183
	2.4948
	0.866891
	2.79298
	0
	0
	0
	0
	1.7562
	1.40825
	1.76144
	0
	0
	0
	0
	0
	0
	0
	2.09055
	2.82796
	2.58493
	0.877258
	2.75326
	1.24224
	1.01927
	2.32208
	2.7976
	2.88275
	2.30166
	0
	0
	1.36754
	3.41678
	1.01208
	0
	0
	0
	2.62171
	2.04528
	0.768039
	0
	2.31061
	3.57179
	0
	0
	0
	2.66961
	0.854292
	3.09715
	1.52108
	0
	1.78183
	0
	0
	0
	0
	0
	0
	0
	0
	0
	0
	0
	0
	1.01915
	0
	2.60124
	0
	1.60085
	0
	0
	0.928353
	2.04582
	2.29896
	0
	1.63189
	0
	1.95905
	2.05447
	2.86476
	0.794617
	2.41721
	2.41026
	2.20941
	2.34047
	2.89029
	2.09165
	1.61361
	0
	3.40419
	0
	2.14936
	0
	0
	3.05435
	0
	0
	1.01701
	0
	0
	3.60023
	0
	0
	2.95373
	0
	2.19368
	1.81663
	0
	0
	1.87937
	1.83424
	0
	1.38936
	0
	1.44914
	0
	0
	3.11311
	0
	1.0943
	0
	0.839676
	0
	0
	1.17795
	2.33574
	1.49359
	0
	0
	1.06554
	0
	3.06017
	0.801397
	0
	0
	0
	0
	1.41494
	0
	0
	1.24058
	0
	1.15303
	0
	0
	2.21958
	1.17818
	0
	0
	1.14552
	0
	0
	1.99642
	2.0745
	1.3991
	1.07213
	1.80664
	0
	0
	1.16885
	3.44281
	0
	0
	2.11009
	0
	1.76934
	0
	0
	0
	0
	3.2354
	2.24343
	0
	3.54024
	1.39658
	0
	1.91625
	0.890678
	2.25585
	0
	0
	0.965367
	1.31801
	1.97537
	0
	4.08343
	0
	1.91265
	1.6209
	3.40385
	0
	1.49794
	0
	2.44395
	0
	2.15701
	1.12813
	0
	1.79287
	1.03073
	1.74315
	0
	1.63355
	1.89405
	0
	1.48393
	2.68228
	0
	0
	0
	1.91828
	0.945484
	0
	1.56919
	0
	2.8595
	0.830953
	3.26197
	2.46803
	1.15459
	2.27514
	0
	0
	2.06542
	0.939177
	1.73956
	0
	1.18657
	0
	2.76293
	0
	2.87872
	1.02795
	0
	0
	0
	1.1572
	0
	2.19533
	0
	0.951493
	2.48955
	2.46271
	2.2939
	1.79353
	2.97606

[truncated: 2 more sheets: Tgfb2, Vegfa]
