# Supplementary material for: Differential roles of FOXC2 in the trabecular meshwork and Schlemm’s canal in glaucomatous pathology
Source: Life Sci Alliance. 2023 Jul 6;6(9):e202201721. doi: 10.26508/lsa.202201721 (PMC10326420; doi:10.26508/lsa.202201721)
Supplement: Supplementary file 21 [file LSA-2022-01721_SdataFS6.2.xlsx]

## Sheet: Adamts1
sc-RNA seq analysis identifies differentially expressed genes related to angiogenesis and ECM organization between Control and NC-Foxc2-/- mice in cells comprising the Trabecular meshwork 3 cluster.
Control	NC-Foxc2-/-
0	0
0	1.44582
0	0.943467
0.615291	1.30435
0	0
0	0
0	2.3396
0	0
2.09078	0.690905
0	3.24805
0	0.820991
1.39756	0
0	1.28833
1.83082	1.15833
0.839452	0
0	0
0	3.33352
0	1.87282
0.667798	1.63765
0	0
0	0
2.42339	2.2058
0	2.54097
0	0
1.61968	0
0	0
1.32679	0.430678
0	2.94396
0	0
0	0
0	1.00941
0	0.814558
0	0
2.42164	2.10565
0	0
0	0
0	0
0.906386	1.10276
0	0
0.812043	0.796417
1.05793	0
0	0
1.15541	2.66489
0	0
0	0
0	0
0	0
0	2.78258
0.80289	0
2.65136	0
0	0
1.24567	2.44768
2.08317	2.3988
1.24422	2.21642
0	1.35092
1.74911	0
0	0
1.23501	0
0	1.29005
0	0
1.58391	0
0	0
0	1.97004
0	2.71868
0	0.27492
0.839302	0.943755
0	0
2.99495	0
1.88583	1.65752
2.65035	0
1.06986	1.85943
0	2.52105
0	2.07564
0	0
1.73071	2.29944
0	1.24514
1.76504	0
1.30818	0
0.588677	0
0	0
0	1.54129
2.67392	0
0	1.76598
0	0
0	0.74739
2.69873	0
2.04352	2.28062
0	0
1.40534	1.61224
0	1.33214
0	0
1.64013	1.45264
0	1.60816
1.34466	0.857483
1.14384	2.30207
0	1.21448
0.843884	0
2.74594	1.65786
0	2.24634
0	1.4868
1.08215	0
0.98491	0
0	0
0	0
0.92485	1.04665
0.875294	0
0	0
0.859049	1.8592
0	0
0	1.24338
0	1.77529
0	0
1.92612	2.23639
2.52382	0
0	0
0	1.8684
0	0
0	0
0.717776	0
1.06349	0
0	2.04876
0	0
2.04901	0
0	0
0	0
1.47071	0
0	0
0	2.91133
0	1.80373
0	0
0	0
0	0.936717
1.50221	0
0.947607	0
0	1.49158
0	1.00379
0	0
0.965367	1.32761
1.75527	0
1.40581	0
0.892972	0.97155
0	0
0.720909	3.46426
0	2.63773
1.40965	0
0	2.28366
0	0
0	2.41035
0	0
0	0
0	0
2.42715	0
1.01532	2.10091
0	0
0	1.19122
0	2.11598
1.1514	0
0	2.97265
0	0
0	1.51927
0	1.47603
0	0.90665
0	0
0	0
1.15657	0
0	0
2.8781	0
0	2.75083
0	0
0	0.98386
0	1.82415
0	0
0	1.76735
1.60262	0
0	1.20229
0.685731	0
0	2.85015
0	0.962058
2.46254	0
0	1.74676
0	0
0	0
0	1.15288
1.57696	0.479456
0	1.86356
0	1.4147
0	2.04778
1.21373	1.43192
0	0
0	0
1.86248	0
2.07369	0
1.68702	2.72275
0	0
0	0.632743
1.36634	0
0	1.79678
0	1.47577
0	1.13837
1.22406	0
0	0
0.94318	0.940222
0.871071	2.50619
3.04357	0
0	1.68894
0	1.11805
0	0
0	2.87229
0	0
0	1.92121
1.04229	1.1584
1.06448	0
1.2454	1.95124
0	0.977405
0	1.38367
0	1.35503
0.807749	0
0	2.38908
0	1.31821
1.00456	1.8822
1.21199	0
0	0
0	0
0	1.31114
0	2.78436
1.30123	1.00084
0	0
0	2.25211
1.09928	0
0	2.43698
0	0
0	0
0	0
0.665125	1.25737
2.11595	1.91996
0	0
0	0
0	0
0	1.20165
0	1.19285
0	0
0	1.00324
0	0
0.951688	0
1.00401	0
0	0
0	0
0	0.934177
0.807267	0
0	0
1.77501	1.61056
1.5105	0
0	0.979581
0	0
0	0
0.971244	0
2.62675	0
0	0
0	1.90197
0	3.26468
0.811625	1.40581
0	1.61684
0	0
1.82677	1.82023
0	1.41258
1.19856	0
0	1.00423
0	0
0	0
0	0
3.21003	0.796484
0	0.614122
0.90332	0
0.760802	2.16773
1.03015	0
0	2.45869
0	3.01209
1.47629	1.99022
0.701757	0.387706
0	0
0	0
0	0
2.16908	1.78389
0	1.30279
0	0
2.13567	1.79093
2.14653	0
0	0.839751
0	1.93527
0.684705	0
1.78019	1.2278
0	0.680348
1.39933	3.00141
1.40645	1.13039
1.13453	2.83004
0.892546	1.88008
0	0
0	1.90706
2.01742	1.62487
0	1.61088
0	0
0	0
0	1.28751
0	0
0	0
1.55903	0
1.83601	2.37156
2.0405	0.987651
0	0
0	0.468852
0.424405	0
0	3.03505
0	0.724563
2.27389	0
0	2.78886
2.40314	0.849667
0.954921	1.39043
1.07378	1.08532
0	1.57757
0	0
0	0
0	0
0.788676	2.20485
2.2197	1.29474
2.20602	0.939462
0	0.732635
1.30006	1.66426
0.771712	0
0	4.10773
0	0
1.42553	0
0.559884	1.36298
0	3.5647
0	1.01052
0	0
1.52473	0
0	0
0.958872	0.962358
0	1.55303
0	0
1.65769	0
2.508	2.02953
0.566363	0
0	0
0	1.65606
0.799707	0
0	0
1.43314	2.14593
0	3.37911
1.29359	0
0	0
0	0
1.01375	2.25108
0	1.9097
0	0
1.82476	1.41282
1.29257	0.649235
1.04081	3.64166
0.888819	1.78899
0	1.085
0.857913	0
0	1.32223
0	0
0	0
0	3.74143
0	0
1.3275	1.15795
1.66651	1.60976
0	0
1.19014	1.90278
0	1.06076
0	0
0	0
0	1.00478
0	1.26086
0	0
0	0
0	0
0	0
0	0
2.21816	2.58891
0	3.08344
2.13951	0
0	0
0	0
0.922333	0
0	0.882707
2.16642	0.674248
0	0
0	2.73631
0	0
0.58907	0.720475
1.24664	1.38314
1.69315	0
0.87399	0
0	0.927106
1.01096	0
0	0
0.792957	0.915092
0	0
0	0
2.25226	0
0.823709	2.17065
0	0
1.01645	0
0	0
0	1.97097
0	0
0	3.28245
0	1.63521
0.942989	0
1.48613	0
0	0
0	0
1.25187	3.09656
1.79155	0
0.883705	2.4684
1.34497	1.83424
0.737182	1.61868
0	0.966173
0.47438	0
0	2.04798
0.981038	0
0	1.43508
2.1958	1.69896
0	1.47746
2.19993	2.90553
2.74701	0
0	1.21933
0.616426	0
0	0
0	1.31821
1.80926	0.453194
0	0
1.41317	1.2634
0	0
0	0.956892
0	1.39225
0	0
1.08248	0
0	0.361832
1.48349	1.80257
0	1.22287
0	2.23632
0	0
0	1.54298
1.94898	0.690607
0	0.891611
1.00215	2.6776
0	1.2134
1.01701	1.31272
0	2.33517
0	0
1.01213	0.862516
1.66457	0
0	2.75431
0	0
0	0
2.20625	0
0	2.52606
0	0
0	0.835882
0	0
0	0.364795
0	0.975651
0	0.785545
0	0
0	0
0	2.46296
0.874315	1.27369
2.64734	1.13125
0	1.19695
0.767729	1.97912
0	2.71836
0	0
1.9651	0
0	0
0	1.8007
2.003	0
0	0
0	1.86771
0	1.03527
0	1.09688
0.946737	0
0	0
0	0
0	1.76867
1.40441	0
0.805312	0
0	0
0	2.97005
0	0
1.30768	0
0	0.826301
0	0.990621
0	0
1.18871	1.03398
0	1.02691
0	0
0	1.9781
0	0
0	0
0	1.18626
0	0
1.44195	0
0	0
0	0
0	1.64972
0	0
1.219	0
0	0
0	3.17065
0	0
0	0
0	1.07926
0.877422	2.50944
0.98818	0
2.06815	0.864817
0	0
1.65272	0
1.12167	0.812949
0	3.46331
0	0
0.809682	1.43156
0	0
1.16839	2.07551
0	0
1.1035	0
0	0
0	0
0	1.67837
2.38911	1.32761
0	0
2.10946	1.05487
0	0
0	0.985962
1.00533	0
0	0
0	0.838929
0.87099	0
1.81865	2.80044
0	1.10871
0	0
0	0
0.776974	2.11446
0	0
0	0.993504
0	1.13296
0	0
0	2.63703
0	1.66218
0	0
0.845246	0
0	0
0	0
0	1.75799
2.69674	1.38648
0	2.10091
1.46237	0
0	0
1.61555	0
0.87849	1.02462
0	0
0	1.28454
0	1.9719
0	0
0.758139	0
1.31992	1.13582
1.899	0
0	0
0	2.05864
0	1.2314
0	2.10406
0	0
0	0.992487
0	0
1.68154	0
1.17243	0
0	1.25437
1.73801	0.965367
0	0
0	0
0	1.06698
0.964161	1.11515
0	2.91801
0	0.768845
0	0
0	0
0.916171	0
0	1.55642
0	0
1.2577	1.71962
0.989806	0.982865
0	0
0	0
0	0
1.0191	2.43793
0	1.15377
0	0
0	0.740437
2.39933	0
1.09968	0
0	0
2.63302	0
0	0
0	0
1.20458	1.87049
1.95696	1.38312
0	2.07308
1.6589	0.861804
0	0
1.16854	1.10893
0	0
0	1.00335
0	1.57522
0.896307	0
0	0
0.631257	0.990834
0	0
1.32072	0
0	1.69387
1.26158	1.58048
0	0
0	0
1.89698	0
0	2.22827
1.96202	0
0	2.37618
0	0
0	1.86528
0	0
1.41423	1.45516
0	2.00268
0.719393	1.63521
0.923521	0
0.749502	0
0.840274	0
0	0.831611
0.75971	2.02006
0	1.04761
0	1.32842
1.41588	0
0	0
0	0
1.07798	2.43862
0	2.18313
0	0
1.38539	1.4549
0	1.64819
0	2.26934
0	1.29657
0	0.885793
1.83971	1.29139
0	1.16081
0	3.24734
0.9686	1.44541
0	3.29099
1.1146	0
0	0
1.77529	0
0	1.39305
0	0
0	0
2.5803	2.2067
0	0
2.11132	0
0.898589	2.37661
0	0
0.872041	0.743549
0	0
0	0
0	0
0	2.20246
0.528553	2.21484
0	2.39246
0	2.35399
0	0
1.88267	0
1.69007	0
1.71484	0
0	0
0	2.66135
1.15795	0.788938
2.48475	0.844867
0	0.530591
0	3.40986
0.746397	1.66397
0	0.670773
0.923338	1.20034
0	0
0	0
0	0
0	1.57829
0	0
2.6163	0
1.09808	0
1.14603	1.61211
0	0
0	0
1.1135	0.978958
0	0.751627
0	0
0	0
0	3.63291
2.22796	1.05014
0	2.33946
0.635863	2.92047
0	0
0	1.72324
0	0
0.939557	0
2.46334	0
0.967183	0
0	1.25276
0	1.03556
0	0
1.24903	0
2.21828	2.66412
3.08895	1.27267
0	1.03438
0.911606	0
1.82874	1.88196
0	0
0	0
0	1.62269
0	0
0	1.66131
0	0.742971
0	3.00512
2.99924	2.34891
0	0
0	1.70207
0	1.41212
0	0
0	2.0062
0	0
1.80183	0
0	0
0	1.1168
0.678286	0
0	0
1.36363	0
1.66669	0
0.968701	0.864022
1.45549	0
0	0
1.73237	1.40569
0	1.93135
0.819639	0
1.81376	0
0	0
0	0
1.59316	1.05438
0	0
1.76277	0.746105
0	0
0	0
0	2.09714
0	0.957485
0	0
2.16985	1.20116
0	0
0	2.51059
0	1.45601
2.07284	1.13267
0	0.862674
0	2.6454
0	0
0	0
0	1.9232
0	0
0	0
1.76867	0
0	0
0	0
0	1.1294
0	2.47897
1.17446	1.55347
1.20181	0.812322
0	0
1.25419	3.12175
0.700937	4.30585
0	0
0	0.762933
0	0
0	1.09107
0	0
1.07175	2.6057
0	0
0	2.03024
2.45301	0
2.61905	0.874397
0	1.40175
1.11763	2.53194
1.68762	2.38885
0	0
0	0
0	2.69352
0	0
1.66817	0
2.06582	1.16398
1.0003	0
0	0
0	0
0.810306	0
0	2.66342
0	0
1.32903	1.53009
0	1.59207
0.939177	0
0.86978	0
0	0
0	0
0	0
0	0
0	0
0	0.881462
0.787433	0
0	0
1.1955	1.13862
0	0.807061
1.41141	0
0	0
0.941842	0
0	0
0	0
2.38706	0
0	2.88549
0	0
0.772338	0
1.36558	0
0	0.929141
0	0
1.11611	0
0	0
0	0.994254
0	0.767729
0	1.8211
0	0.722159
0	2.30531
0	0
0	0
1.64273	0
0.827314	0
0.999323	0
1.14523	1.12707
0	2.56405
0	0.873908
0.566593	0
0	1.00052
0	0
0	1.86172
0.789397	0
0	1.97474
	0
	0
	0
	0
	2.53886
	0.906914
	0
	3.6429
	2.68317
	0.648581
	1.15953
	0
	1.48152
	0
	0
	0
	0
	0
	0
	1.03644
	0
	0
	1.07568
	0
	0.697222
	0
	1.08838
	0
	0
	0
	0.800382
	0
	1.61716
	0
	0.889494
	0
	1.03939
	0
	0
	0
	0
	0
	3.1571
	0
	1.49771
	2.65739
	0
	0
	0
	1.88094
	0.866891
	1.8099
	2.92222
	0
	1.26204
	0
	2.56311
	0
	0
	2.31
	0
	0
	0
	1.76038
	2.09177
	0
	0
	2.19226
	0
	1.33726
	0
	1.96829
	1.51344
	0.929326
	1.10173
	0
	0
	1.75892
	0
	0
	0
	1.01208
	2.29904
	1.0003
	3.64516
	0
	0
	1.72671
	1.74487
	1.18484
	0
	0
	0
	0
	0
	0
	0.965367
	0
	1.86575
	0
	0
	1.3884
	1.22017
	1.88535
	3.01455
	0
	1.85851
	1.23669
	0
	0
	2.42751
	0
	1.01916
	1.71099
	0
	0
	0
	0
	1.61265
	0.568247
	0
	0
	0
	1.11736
	2.03082
	1.10885
	0
	0
	0
	1.80948
	1.26249
	0.769466
	0
	1.76759
	0
	0.590107
	1.02029
	0.869297
	0
	0
	1.98451
	0
	2.2064
	0
	0
	0
	0
	0
	1.31881
	3.29419
	0
	0
	1.05928
	0.953057
	0
	1.74247
	1.58125
	0
	2.08117
	0
	1.38936
	0.688628
	1.44914
	0
	1.39864
	1.61533
	0
	0
	1.07024
	2.18534
	0
	0
	0
	0
	2.26515
	1.00074
	1.08649
	0.668446
	1.56669
	0
	1.77743
	0
	1.58663
	1.51013
	0.620096
	0
	0
	0
	1.24058
	2.36842
	0
	2.07541
	3.72248
	1.01446
	1.70419
	1.34069
	1.63432
	0.728534
	0
	0
	1.65666
	0
	1.39911
	0
	0.992007
	0
	1.33571
	0
	1.50257
	2.26533
	1.50602
	0
	2.22988
	0.964061
	0
	1.11432
	2.33195
	1.28322
	0
	0
	1.00281
	0
	0
	0
	0
	0
	0
	0
	0
	0.965367
	1.31801
	0
	3.47096
	1.78605
	0
	1.49573
	0
	0
	0.781026
	1.49794
	0.941079
	2.77423
	0
	2.79058
	1.9837
	0
	0
	0
	0
	1.49243
	0
	0.880276
	1.74793
	0
	0
	1.55406
	0
	0
	0
	0
	0
	0
	0
	0
	0
	1.45256
	1.02957
	0.735424
	0
	0
	1.73311
	0
	1.41482
	0
	0
	0
	1.0401
	0
	1.24567
	0
	1.02795
	0
	2.33069
	0
	2.64519
	0
	0
	3.55244
	1.99583
	0
	1.14655
	0.688332
	0
	2.97606

## Sheet: Sema3c
sc-RNA seq analysis identifies differentially expressed genes related to angiogenesis and ECM organization between Control and NC-Foxc2-/- mice in cells comprising the Trabecular meshwork 3 cluster.
Control	NC-Foxc2-/-
0	0
0	0
0	0.943467
0	0
0	0
0	1.3682
0	0
0	0
0	0.690905
1.51732	1.24531
0	0
0	0.593859
0	0
0.837143	0
0	0
0	0
0	1.24066
0.86133	0
0	0
0	1.0556
0	0
0.82659	0
0	0
0	0
0	0
0	0
0	0
0	0
0	0.760984
0	0
0	0
0	0
0	0
0	1.5274
0	0
0	0
0	0.798563
0	1.10276
0	0
0	0
0	0
0	0
0	0
0	0
0	0
0	0
0	1.64526
0	0
0	0
0	0
0	2.20868
0	0
0	0
0	1.31501
0	0.669701
0.583097	0
1.60402	0
1.23501	0
0	0.630024
0	1.37005
0	0
0	0
0	0
0	0
0	0
0	0
0	0
0	0
0	0
0	0
0	0
0	0
0	0
1.5345	0
0	0
0	1.24514
0	0
0.854292	0
0	1.85259
0	1.22951
0	0
0	0
0	0
0	0
0	0
0	0
0	1.01398
0	0
0	0
0	1.05062
0	0
1.97876	0
0	0
0	0
0	0
0	0.781283
0	0
0	0
0	0
0	0
0	0
0	0
0	0
0	0
0	0
0	0
0	0
0	0
1.15155	0
0	0
0	1.23866
0	0
0	1.12813
0	0
0	0
0	0
0	0
0	0
0	0
0	0
0	0.754421
0	0
0	0
0	0
0.821419	0
0	0
1.92312	0
0	0
0	0
0	0
0	0
0	0
2.07734	0
0	0
0	1.81908
0	0
0	0
0	0
0	0
0	0
0	0
0	1.47916
0	1.69044
0	1.1517
0	0
0	1.16413
0	0.99158
0	0
0	0
0	0
0	0
0	0
0	0
0	0.633697
0	0.452839
0	0.714192
0	0
0	0.804799
0	0.987651
0	0
0	0
0	0
0	0
0	0
0	1.46098
0	0
0	0
0	0
0	1.33098
0	0
0	1.28059
0	0
0	0
1.21777	0
0	0
0.685731	1.75561
0	1.20213
0	0
0	0
0	1.74676
0	0
0	0
0	0
0	0.479456
0	0
0	0.712176
0	0
0	0
0	1.63112
0	1.2404
0	0
0	0
0	0
0	0
0	0
0	0
0	0
0	0
0	0
0	0
0	1.61813
0	0
0	0
0	0
0	0
0	0
0	0
0	0
1.75482	1.02428
1.09795	0
0	1.1584
0	0
0	1.10276
0	0
0	0
0	0
0	0
0	0
0	0
0	0
0	0
0	0
0	0
0	0
1.13239	0.565015
0	0
0	0
0	0.993825
1.61024	0
0	0
0	0
0	0
0	1.33128
0	0
0	0
0	0
0	0
0	0
0	0
0	0
0	1.03562
0	0
0	2.16928
0	0
0	0
0	0
0	0
0	0
0	0
0	0
0	0
0	0
0	0
0	0
0	0
0	0
1.66321	0
0	0
0	0
0	0
0	1.40581
0	0
0	1.15945
0	0
0	1.41258
0	0
0	0
0	0
0	1.24355
0	0
0	0
0	0
0	0
0	0
0	0
0	0
1.12202	0
0	1.99022
0	0
0	0
0	0
0	0
0	0
0	0
0.966678	0
0	0
0.920693	0
0	1.28967
0	0
0	0
0	1.2278
0	0
0	0
0	1.13039
0	0
0	0
0	0
0	0
1.44914	0
0	1.09981
0.850127	0
0	1.00237
0	0
0	0.835586
0	0
0	0
1.83601	0
0	0
0	0
0	0
0	0
0	0
0	0
0	0
0	0
0	0
0	1.39043
0	1.08532
0	0
0	0
0	0.862041
0	0
0	0.852204
0	0
0	0
0.713235	0.431963
0	0
0	0
0	0
0	0
0	0
0	0
0	1.48905
0	1.01052
0	0
1.85487	0
0	0
0	0
0	0
0	0
0	0.863228
0	0
0	0
1.09701	0
1.35631	0.72254
0	0
0	0
0	0
0	0
0	0
0	1.42142
0	0
0	0
0	0.765569
0	0
0	0
0	0
0	0
0	0
0	0
0	0.763361
0	1.32223
0	0
0	0
0	1.34508
0	0
0	0
0	0
0	0
0	0
0	0
0	0
0	0
0	0
0	0
0	0
0	0.856546
0	0
0	0
0	0
0	0
0	1.64223
0	0
0	0
0	1.04533
0	0
0	0
0.827604	0
0	0
0	0
0	0
0	0
0	0
0	0
0	0
0	1.39979
0	0
0	0
0	0
0	0.864777
0	0.633987
0	0
0	0
0	0
0	0
0	1.05744
0	0
0	0.639692
0	1.8129
0	0
0	0
0.760802	0
0	0
0	0
0	1.20802
0	0
0	0
1.34497	0
0	0
0	0.595498
0	0
0	0
1.79204	0
1.30425	2.00148
0	0
0	0
0	1.15037
1.53665	0
0	0
0	0
0	0
0	0
0	0
0	0
0	0
0	0
0	0
0	0
0.488727	0
0	0
0.895021	0
0	0
0	1.22287
0	0
0	0
0	0
0.620692	0
0	0
0	0
0	1.2134
0	0
0	0
0	0
0	0
0	0
0	1.3717
0	1.4211
0	0
0	0
0	0
0	0
0	0
0	0
0	0.631504
0	0
0	0
0	0
0	0
0	0
0	0
0	0
0	0
0	0
0	0
0	1.59854
0.704384	0
0	0
0	0
0	0
0.839676	0
0	0
0	0
0	1.60736
0	0
0	0
0	0
0	2.01277
0	0
0	0
0	0
0	0
0	0
0	0
0	1.57992
0	0
0	0
0	1.03399
0	0
0	0
0	0
0	0
1.72728	0
0	0
0	0
0	0
0	0
0	0
0	0
0	1.88362
0	1.36711
0	0
0	0
0	2.79996
0	0
0	1.07926
0	0
0	0
1.37662	0.864817
0	0
0	0
1.63704	0
0	0.999866
0	0
0.809682	0
0	0
0	0
0	0
0	0
0	0.76477
0.856157	0
0	2.01959
0	0
0	1.29831
0	0.660523
0	0
0	0
0	0
0	0
0	0
0	0.727095
0	0
0	0
0	0
0	0
0.462123	0
0	0
0	0
0	1.13296
0	0
0	0
0	0
1.14465	0
0	0
0	0
0	0
0	0
0	0
0	0
0	0
0	0
0	0
0	0
0.819142	0
0	0
0	0
0	0
0	0
0.863545	0.72118
1.48332	0
0	0
0	1.4856
0	0
0	0
0	0
0	1.26608
0	0
0	0
0	0
0	0
1.73801	0
0	0
0	0
0	0
0	0
0	1.25294
0	0
0	0
0	0
0	0
0	0.660342
0	0
0.814769	1.00005
0.989806	1.12821
0	0
0	0
0	0
0	1.82852
0	0
0	1.91798
0	0
0.888229	0
0	0
0.914375	0
0	0
0	0
0.975857	0
0	0
0	1.38312
0	0
0	1.86713
0	0
2.28942	0.340908
0	0
0	0
0	0
0	0
0	0
0	0
0	0
0	0
0	0
0	0.675146
0	0
0	0.666412
0	0
0	0
0	0
0	0
0	1.61603
0	0
0	0
0	0
0	1.14304
0.719393	0
0	0
0	0
0	0
0	0
0	0
0	0
0	0.870263
0	0
0	1.1674
0	0
0	0.668168
0	0
0	1.27554
0	0
0	0
0	0
0	0
0	0
0	0
0	0
1.05147	0
0.597257	0
0	0
1.62859	0
0	0
0	0
0	0
0	0
0	0
1.53908	1.10573
0	0
0	0
0	1.33262
0	0
0	0
0	0
0	0
0	0
0.862911	0
0	0
0	0
0	0
0	0
1.88267	0.762872
0	0
0	1.23054
0	0
0	2.66135
0	0
0	1.60603
0	1.13134
0	1.86972
0	0
0	0
0	0
0	0
0	0
0	0
0	0
0	0
0	0
0	1.12264
0	0
0	0
0	0
0	0
0	0
0	0
0	0
0	0
0.976888	1.05014
0	0
0	0
0.851973	0
0	0
0	0
0	0
0	0
0	1.03844
0	0
0	1.53329
0	0
0	0.754063
0.64719	0
0	1.27267
0	0.47278
0	0
0	0
0	0.937945
0	0
0	0
0	0
0	1.66131
0	1.16451
0	0
0	0
0	0
0	2.04485
0	0
0	0.98386
0	0
0	0
0	0
0	0
0	0
0	0
0	1.28492
0	1.77528
0	0.804526
0	0
0.739807	0
0	0
0	0.931838
0	0
0	0
0	0
0	0
0.835808	0
0	0
0	0
0	0
0	0
0	0
0	0
0	0
0	0
0	0
0	0
0	0
0	0
0	0
0	0
0	0
0	0
0	0
0	2.64946
0	0
0	0
0	0
0	0
0	1.46386
1.80564	0
0	0
0.750563	0
0	0
0	0
0	1.85966
0	1.43023
0	0
0	0.762933
0	0
0	0
0	0
0	0
0	0
0	0
1.51316	0
0	0.874397
0	0
0	0
1.3706	0
0	0
0	0
0	1.49198
0	0
0	0
1.49198	1.16398
0	0
0	0
0	0
0	0
0	0
0.815682	0
0	0
0	0
0	0
0	2.45722
0	0
0	0
0	0
0	0
0	0
0	0
0	0
0	0
0	0
0	0
0	0
0	0
0	0
0	0
0	0
0	0
0	0
0	0
0	0
0	1.08145
0	0
0	0
1.6304	0
0	0
0	0
0	1.19687
0	0
0	0
0	0
0	0
0	0
0	0
0	0
0	0.445414
0	0
0	0.997916
0	0
0	0
0	0
0	0
0	0
0	2.46408
0	0
	0
	0.365401
	0
	2.12423
	0
	0
	1.00632
	0
	0
	0
	0
	0
	0.993183
	0
	0
	0.904544
	1.60497
	0
	0
	0
	0
	0
	1.07568
	0
	0
	0
	0
	0
	0
	0
	0
	0
	0
	0
	0
	0
	0
	0
	0
	0
	0
	0
	0
	0
	1.49771
	0
	0
	0
	0
	0
	0
	0
	0
	2.30268
	0
	0
	0
	0
	0
	1.03492
	0
	2.26604
	0
	0.957386
	0
	0
	0
	0
	0
	0
	0
	0.802754
	0
	0
	0
	0
	0
	0
	0
	0
	0
	0
	1.70152
	0
	0
	0
	0
	0
	0
	0
	0
	0
	0
	0
	0
	0
	0
	0
	0.860857
	0
	0
	0
	0
	0
	0
	0
	0
	0
	0
	0
	0
	0
	0
	1.39202
	0.940032
	0
	0
	0
	0
	0
	0
	0
	0
	0
	0
	0
	0
	0
	0
	0.994147
	0
	0
	0
	0
	0.883622
	0
	0
	0.869297
	0
	0
	0
	0.623409
	0
	1.63024
	0
	0
	0
	1.71972
	0
	0
	0
	0
	0.663797
	0
	0
	0
	0
	0
	0
	0
	0
	0
	0
	0
	0
	0
	0
	0
	0
	0
	1.50493
	0
	0
	0
	0
	0
	0
	0
	0
	0
	0.801397
	0.967891
	1.07965
	0
	0
	0
	0
	0
	0
	0
	0
	0
	0
	0
	0
	0
	0
	0
	0
	0
	0
	0
	0
	1.07213
	0
	0
	0
	0
	0
	0
	0
	0
	0
	0
	0
	0
	0
	0
	0
	0
	0
	0
	0
	0
	0
	0
	0
	0.983336
	0.935492
	0
	1.31801
	0.937
	2.10322
	0
	0
	0
	0
	0
	0
	0
	0
	0.917342
	0
	0
	0
	0
	0
	0
	0
	0
	0
	2.42935
	1.21531
	0
	0
	0
	0
	0
	0
	0
	1.80056
	0
	0
	0
	0
	0
	0
	0
	0
	0
	0
	0
	0
	0
	0
	0
	0
	0
	1.24567
	0
	0
	0.973596
	0
	0
	0
	0
	0
	0
	0
	0
	0
	0
	0
	0

## Sheet: Tgfbi
sc-RNA seq analysis identifies differentially expressed genes related to angiogenesis and ECM organization between Control and NC-Foxc2-/- mice in cells comprising the Trabecular meshwork 3 cluster.
Control	NC-Foxc2-/-
2.4732	0
1.1907	0
0	0.943467
0	0
0	1.02922
0.647972	2.05829
0	2.04095
0.737979	0
1.34455	0
0	0
0	0.820991
1.18905	0.593859
1.32365	0
1.83082	0
0	0
0	0
0	1.77763
0	1.32264
0	0
0	1.5576
0	0
0	2.36959
0	1.46801
0.760074	1.65632
2.90245	0
0	0
0	1.14842
0	0
0	1.4864
0	0
0	1.00941
0	0
1.28366	1.60275
0	0
0	0.659664
1.00008	0
0	1.54052
0	2.71386
0	0
0.812043	1.76991
0	0
0	0
0	0
0.801262	0
0	0
0	2.87011
0	0
0	0
1.24241	0
0	0
0	0
0	3.17318
1.50739	0.981455
0	1.86402
0	0
0	0
1.38122	0
0	0
0.939177	0.630024
0	0
1.2761	0
0	0
2.01686	0
0	2.25089
0	0.27492
1.83402	1.74202
0	0
1.34746	0
0	1.13884
0	2.24804
0	0
0	0
0	0
1.5345	0
0	0
0	1.24514
0	0
0	0
0.588677	0
0	1.76458
0	0
0.71207	2.59922
0.770027	0
0	0
0	0
0	0
0	1.50698
0	2.21848
0	0
0	0.657372
0	1.09516
0	3.61141
0	1.60816
0	0
0	1.17826
0	0.781283
0	0
0	1.65786
0	1.89242
1.63854	0
0	0
0	2.45018
0	1.18161
0	0
0	0
0	0
0	0
0	0
1.15155	0
0	1.7808
0	0
0	0
0	0
0	0
0.792185	2.84229
0	1.31881
0.737296	0
0	0
0	0
0	0
1.08982	0
0	0
0.989558	2.26818
0	0
0.821419	0
0.984385	0
1.08093	0
0	0
0	0.818929
0	0
0	0.981038
0	0
0	0
0	0
0	1.00139
1.87243	0
0	1.4192
0.965367	0
0	0.887471
0	1.30818
0	1.4549
0	2.67807
1.13546	0
0	0
0	0
0	0
0	0
0	1.95766
0	2.2748
0	0
0	0
1.27582	0
0	0
0.749561	0
0	0.452839
0	0.714192
0.542834	0
0.457029	0
0	0.987651
0	1.51927
0	1.47603
0.918426	0
1.37434	0.732439
1.36834	0
0.240886	0
0	0
0	0
0	0
0	1.33098
0	0.98386
0	2.43318
0	0
0	1.36435
1.60262	1.02853
0	1.73263
1.37515	0
0	2.53655
0	0
0	0
0.683586	3.29761
0	0
0.932492	0
0	1.67422
0	0
0	1.03515
0	0.712176
2.76234	2.81849
0.780706	2.19354
0	0.862832
0	1.2404
0	0
0	1.05634
1.68702	0.666873
0	0
0	0
0	0
0	2.14538
0	1.47577
0	0.952144
0	0.570511
0	2.57498
0	1.73724
0	1.89146
0	0
0	0
0	0
0	0
0	0
1.75482	1.51955
0	0
0.651206	0
0	2.95327
0	1.95124
0	0
0	3.32884
0.7633	2.26495
0	0
0	1.24584
0	1.31821
1.00456	0
0	0
0.523261	0
1.34518	1.72633
0	0
0	1.56807
0	0
1.6177	0
0	1.80905
1.61024	0
0	2.43698
0	0.840125
0	0
0	0.872528
0	0.984857
0	0
0	1.22296
0	1.12997
1.29273	0
0	0.771399
0	0.764648
0	1.03562
0	1.82154
0	0
0	0
0	0
0	0
0	0
0	0
0	0
0	0
0.968296	2.39917
0	0
0.905596	1.25134
0	1.15511
0	0
0	0
1.14362	1.19518
0	0
0	1.06461
0	0
0	0
0	0
0.657416	1.15945
0	2.42892
0	1.9759
0	1.38211
0	0
2.12145	2.5838
0	0
0	0
0.757236	0
0	0.614122
1.68702	0
0	0
0	0
0	1.84763
1.41258	0
0	1.99022
0	0
0	0
0	0
2.45139	0
0	0
0.694149	0
1.77285	0
2.13567	0
0.920693	0
0	0
0	0
0	0
0	2.57021
0.693147	0
0	2.57744
0.571181	1.98659
0	1.01949
0	0
0	1.09888
1.34414	0
0	0.858344
0	1.09981
0	2.05424
0	0
0	0
0	0.835586
0	0
0	0
0	2.60192
0.415389	1.47473
0	0.978854
0	0
0.721425	0
0.870263	2.02824
0	0
1.36244	0
0	2.58098
0	0
0	0
1.07378	1.08532
0	2.16176
0	0
0	0.862041
0	0
0	1.85305
0	0
0.961608	0.939462
1.12531	0
0	0
0.771712	0
0	0
0	0
0.582224	0
0.559884	1.36298
0	1.48905
0	0
0.813578	0
1.85487	0
0	2.98911
0	0.962358
0	0
0	0
0	0
0	0.975548
0	2.51346
1.09701	1.14217
1.35631	1.13761
0	2.23807
0	0
0	2.77882
0	1.89746
0.842828	0
0	0.716702
0	0
0	1.65804
1.96237	0.765569
0	0
0	1.97617
0	1.31968
0	2.82871
0	1.78899
0	0.682955
0	1.19118
0.541689	0
0	0
0	0.748034
0	2.25292
2.11424	1.56072
0	0
2.26045	0
0	0
0	0
0	0
0	0.888397
0	0
0	1.00478
0	2.7832
0	0.782376
0	0
2.27129	3.11773
0	2.18786
0	2.2169
0	2.12694
0	1.12601
0	0
0	0
0	1.87687
0	0
0	0
1.27415	1.07333
0	0
0	0
0	0
0	0
0	0
0	0
0	0
0	0
0	1.87235
0	0
0	0
0	0
0	0
0	0
0.823709	0
0	2.21484
0	0
0	0
0	0
0	0
0	0
0	1.63521
0	0
1.18784	1.75423
0	0.96376
0	0
0.485028	2.5443
0	0
0	0
0.883372	0
0	0
0	0
0	0
0	0
0	0
0	3.00568
2.83171	1.69896
0.801668	2.24649
0	3.44141
1.03833	0
0.931651	0
0	0
0	1.81785
0	0
1.26779	0
0	0
0	0
0	1.1168
0	0
0	0
0	0.923521
0	0
1.35964	0
0.994791	0
0	2.73317
0	0
0	0
0	2.32202
0.620692	0.690607
0	0
1.00215	0
0	0
1.83971	0
0	1.97697
0	2.63692
1.50473	0
0	0
0	1.3717
0	3.13514
0	0
0	0
0.64314	2.26469
0	0
1.54544	0
0	0
0	0.364795
0.896823	0
0	0
0	0
2.22398	0
1.29987	2.79375
0	0
0	0
0.886715	0
0	1.41541
0	0
0	0
0.704384	0
0	0.833079
0	0.987545
0.956596	0
1.59875	0
1.37611	0
0.818787	0
1.71298	1.94368
0	0
2.11617	0
0	0
1.0003	0
0	2.5343
0	0
0	2.20652
0	2.32693
0	0
2.20748	0
0	0.826301
0	0
0	1.47123
0	2.30869
0	0
0	0
0	0
0.705315	0
0	0.836326
0	2.5156
0	0
0	1.47434
0.920693	1.68344
0	0.816385
0	0
0	1.332
0	0
0	0
1.29619	0
0	0
0	1.42926
0	1.92096
1.33747	0
0	0
1.37662	0
0	0
0	0
1.63704	0
0	1.48972
0	0
1.25116	0
0	1.41047
0.74593	0
0	0
1.39179	0
0	0
0	0
0	0
0	3.01573
0	2.97766
0	0
0	2.05536
0	0
1.4964	1.1113
0	0
0	0
0	0.727095
1.00106	1.27406
0	0
0	1.74604
0	0
0	1.76759
0	0
0	0
0	0
0	1.86046
0	0
0	0
1.14465	0
0	0
0	0
0	0
0	0
0	0
0	0
0	0
0	0
0	0
0	0
0	0
0	2.43817
0.891696	1.9719
0	0
1.18436	0
0.863545	1.42805
0	0
0	1.8294
0	1.4856
0	2.5749
0	0
0.894166	0
0	2.25021
1.28398	0
0	2.14505
1.17243	0
0	0
0	2.0153
0	0
0	0
0	1.06698
0	1.62925
2.39336	3.35015
0.909387	0
0	0
0	1.71934
0	0.866971
0	0
0	0
2.14616	2.47513
0	0.81274
0	0
0	2.7148
0	0
0	1.82852
0	0
0	2.53484
0	0
2.09852	0
0	1.5941
0	0
0	0
0	0
1.78512	0
0	1.32062
1.10722	0
0	0
0	1.86713
0	0
1.69278	1.3464
0	0
0	2.06808
0	0
0	0
1.25401	0
1.01521	0
0	0
0	1.76799
0.902796	1.69387
1.56789	0
0	0
0	0
0	0
0	0
0	0
0	0
0	1.61603
0	0
0	0
0	0
0	0
1.13346	0
0	0
0	0
0.840274	0
0	0
0	0.737068
0	0
0.887471	1.32842
0.940032	0
0	0.745173
0	0
0	0
0	2.44223
0.668354	0
0	0
0	0
0	2.26934
0	0.84517
0	0
0.632578	2.18756
0	0
1.05147	0
1.23877	0
0.747507	0
1.96642	0
1.97017	0
0	0
0	0
0	1.25959
2.0909	0
1.53908	1.61797
0	0
1.12299	0
1.36412	2.70503
0	0
0	1.16527
0	0
0	0
0	1.67387
0.862911	0
0.528553	0
0	2.70247
0	1.90456
1.23918	0
0	0
0	0
0	2.57378
1.86137	0
0	0
0	1.2244
0.864896	0.844867
0	0.875416
0	2.1181
0	0
0	0.670773
0	2.5342
0	0
0	0.886128
0	0
0	1.81301
0	0
2.24672	0
0	0
0	0.849207
0	0
1.15432	0
1.62727	0
0	0
0	0
0	0
0	1.28929
2.53316	1.55098
0	0
0	2.58664
1.30523	0
0	0.929883
0	0
0	0
1.30454	0
0.967183	0
0	0
0	0.646238
0	0
0	0
0.64719	0.944379
0	0
0	0.792494
0.911606	0
0	1.88196
0	0
0	0
0	1.62269
0	2.1047
2.38322	3.28081
1.0388	1.46013
0	1.31941
0.784767	0
0	0
2.485	1.70207
0	0
0	1.7958
0	2.0062
0	0
0	2.34806
0	0
0	1.1168
0	1.92946
0	1.82918
0	0
0	0
0	1.32052
0	0.92033
0.801668	0
0	2.46591
0	0
0.819639	0
2.05983	0
0	0
0	0
0	2.77019
1.22085	0.978025
0	0
1.48918	2.65293
1.45616	0
0	1.62563
0	0
0	0
0	1.73129
0	0
0	1.89554
0	0.50547
0	0
0	0
0	2.43984
0	0
0	0
0	1.68308
0	0
0	0
0	0.684413
1.16473	0
0	1.46386
0	1.1294
1.87328	0
0.750563	0
0	2.85017
0	0
0	0
0	2.61875
0	0
0	0.762933
0	0
0	1.60038
0	0
0	0
1.61512	0
0	0
0	2.50006
2.61905	1.33365
0	0
0	0
2.28372	0
0	0
0	1.37866
0	2.69352
0	0
0	0
1.49198	2.28346
1.0003	0
0	1.69484
0	0
0	1.33016
1.53794	1.69532
0	0
0	2.94932
0	0
0	0
0.86978	2.45722
0	0
0	2.61591
0.87099	0
0.974314	0
2.21042	0
0	0
0	1.83601
0	2.28247
0	0
0	0
0	0.760033
0	2.00342
0.941842	0
1.06936	0
0	0.825435
1.16186	0
0	3.22527
0	1.82764
0.772338	0
0	0
0	0
0	0
1.11611	0
0	1.6975
0	0
0.838407	0.767729
0	0
0	0
0	0
0	0
0	0
1.12643	0
0	0
1.48905	0.987087
1.14523	0
0	0
0	0
0	0
0	0
0	3.27263
0	0
0	0
0	1.97474
	1.77515
	0
	0
	2.12423
	1.92171
	0
	2.07217
	1.55186
	1.31541
	0
	0
	0
	0.993183
	0
	0
	0
	0.844111
	0
	2.68118
	0
	0
	0
	2.16653
	0.976785
	1.10404
	0
	0.685486
	0
	0
	0
	0
	0.821561
	0
	0
	0
	0
	2.74854
	0.892461
	0.725992
	0
	0
	0
	0
	1.8674
	0
	0
	0
	0
	0
	0
	0
	0
	0
	0
	0
	0
	0
	0
	0
	1.53251
	2.09199
	1.15067
	0
	2.36361
	0
	0
	0.699507
	0
	0
	0
	0
	0
	0
	0
	0.512699
	0
	0
	0
	0
	0
	1.73224
	2.44303
	2.29904
	2.80166
	1.16111
	0
	0
	0
	0
	0
	0
	1.02703
	0
	0.953351
	1.77244
	1.85612
	0
	0
	1.62837
	1.24426
	0
	1.94831
	2.35623
	0
	0
	0
	1.85851
	0
	1.25062
	0
	0
	1.0327
	0
	3.02768
	0
	0
	0
	0
	1.61265
	0
	1.17717
	0
	0
	0
	0.976475
	0
	0
	0.866571
	0
	1.4827
	0
	0
	0
	0
	0
	0.590107
	0
	0
	0
	0
	1.42015
	0
	0
	0
	0
	0
	0
	2.45904
	1.6309
	2.7185
	0
	0
	1.56205
	0
	0
	0
	1.58124
	1.87937
	1.01286
	1.152
	0.561368
	0
	0
	1.78926
	1.39865
	0
	0
	0
	2.15921
	0.839676
	0
	1.85646
	0
	0
	1.49359
	0
	0
	0
	0
	0
	2.90148
	0
	2.17185
	0
	0.620096
	0
	1.55465
	0
	0
	2.36842
	0
	1.73081
	0
	0
	0.753408
	0
	0.865135
	0
	0
	0
	0
	0
	0
	0
	0
	0
	0
	0
	0
	0.891611
	1.73666
	0
	0
	0.964061
	0
	1.11432
	0
	1.28322
	0
	0
	1.00281
	0
	0.924529
	0
	0
	0
	0
	0.983336
	3.82659
	0
	1.31801
	0
	1.22304
	0
	0.921421
	0.76742
	0
	0
	0
	0
	2.81105
	1.94741
	1.57721
	0
	1.12813
	0
	0
	0
	0
	1.19349
	0
	1.82063
	1.74793
	0
	0
	0
	0
	0
	1.91828
	0
	1.80056
	0
	0
	0
	0
	0
	0
	0
	0.809613
	0
	1.73311
	0
	0
	0
	0
	1.7141
	0
	0
	3.24853
	0
	0
	2.76172
	0
	0
	0
	1.19213
	0
	0
	2.35493
	1.32547
	0
	0.688332
	0
	0
