# Supplementary material for: Differential roles of FOXC2 in the trabecular meshwork and Schlemm’s canal in glaucomatous pathology
Source: Life Sci Alliance. 2023 Jul 6;6(9):e202201721. doi: 10.26508/lsa.202201721 (PMC10326420; doi:10.26508/lsa.202201721)
Supplement: Supplementary file 22 [file LSA-2022-01721_SdataF5.1.xlsx]

## Sheet: Adam19
sc-RNA seq analysis identifies differentially expressed genes related to Matrix Metalloprotease between Control and NC-Foxc2-/- mice in cells comprising the Trabecular meshwork cluster.
Control	NC-Foxc2-/-
0	0
0	0.733225
0	0
0	0
0	0
0	0
0	0
0	0
0	0
0	0
0	0
0	0
0	0
0	0
0	0
0	0
0	0
0	0.96391
0	1.00863
1.51732	0
0	0
0	0.458414
0	0
0	0
0	1.24066
0	0
0.839452	0
0	0
0	0.903888
0	0
0	0
0	0
0	0
0	0
0.902796	1.65632
0	0
1.27285	0
0	0
0	0.430678
0	1.09828
0	0
0	0
0	0
0	0
0	0
0	0
0	0
0	0
0	0
0	0
0	0
0	0
0	0
0	0
0	0
0	0
0	0
0	0
0	0
0	0
0	0
0	0
1.05793	0
0	0
0	0
0	0
0	0
0	0
0	0
0	0
0	0
0	0
0	0
0	0
0	0
0	0
0	0
0.925356	1.50862
0	0
0	0
0	0
0	0
0	0
0	0
0	0
0	0
0	0
0	0
0	0.934552
0	0.90332
0	0
0	0
0	0
0	0
0	0
0	0
0	0
0	0
0	0.490328
0	0
0	0
0	0
0	0
0	0
0	0
0	1.65752
0	0
0	0
0	0
1.0522	0
0	0
0	0
0	0
0	0
0	0
0	0
0	0
0	0
0	0
0	0
0	0
1.10939	0
0	0
0	0
0	0.799101
0	0
0	0
0	0
0	0
0	0
0	1.43606
0	0
0	0
0	0
0	0
0	0
0	0
1.09968	0
0	0
0	0
0	0
0	0
0	0
0	0
0	0
0	0
0	0
0	0
0	0
0	0
1.12426	0
0	0
0	0
0	0
0	0
0	0
0	0
0	0
0	0
0	1.33965
0	0
0.926644	0
0	0
0	0
0	0.756036
0	0
0	0
0	0
0	0
0	1.10008
0	1.04665
0	0
0	0
0	0
0	0
0	0
0	0
0	0.856391
0	0
0	0
0	0
0	0
0.796752	0.910895
0	0
0	0
0	0
0	0
0	0
0	0
0	0
0	0
0	0
0	0
0	0
0	0
0	0
0	0
0	0
0	0
0	0
0	0.742624
0	0
0	0
0	0
0	0
0	0
0.686563	0
0	0
0	0
0	0
0	0.672224
0	0
0	0
0	0
0	0
0	0
0	0
0	0
0	0
0	0.707448
0	0
0	0
0	0
0	0
0	0
0	0
0	0
0	1.16656
0	0
0	0
0	0
0	0
0.908149	0
0	0
0	0
0	1.79657
0	1.10776
0	0
0	0
0	0
0	0
0	0
1.87243	0
0	0
0	0
0	0
0	0
0	0
1.35706	0
0	0
0	0
0	0
0	0
0	0
0	0
0	0
0	0
0	0
0	0
0	0
0	0
0	0
0	0
0	0
1.32042	0
0	0
0	0
0.828911	0
0	0
0	1.38077
0	0
0	0
0	0
0	0
0	0
0	0
0	0
0	0
1.15765	0
0.542834	0
0	0
0	0
0	0
0	0
0	0
0	0
0	0
0	0
0	0
0	0
0	0
0	0
0	0
0	0
0	0
0.589105	0
0	0
0	0
0	0
0	0
1.08267	0
0.240886	0
0	0
0	0
0.7508	0
0	0
0	0
0	0
0	0
0	0
0	0
0	0
0	0.666873
0	0.955118
0	0
0	0
0	0
0	0.814278
0	0
0	0.949643
0	1.10899
0	0
0	0
0	0
0	0
0	0
1.37515	0.940222
0	0
0	0
0	1.89146
0	0
0	0.904719
0	0
0	0
0	0
0	0
0	0
0	0.726047
0	0
0	0
0	0
0	0
0.780577	1.0212
0	0
0	0
0	0
0	0
0	0.716702
0	0
0	0
0	0
0	0
0	0
0	0
0	0
0	0
0	0
0	0
0	0
0	0
0	1.35503
0	0
0	0
0	0
0	0
0	0
0	0
0	0.850664
0	0
0	0
0	0
0	0
0	0
0	0
1.94625	0
0	0
0	0
0	0
0	0
0	1.23312
0	0
0	0
0	0
0	0
0.782634	0
0	0
0	0
0	0
0	0
0	0
0	0
0	0
0	0
0	0
0	0
1.55001	0
0	0
0	0
0	0
0	0
0	0
0	0
0	0
0	0
0	0
0	0
0	0
0	1.47616
0	1.72906
0	0
0	2.16825
0	0
0	0
0	0
0	0
0	0
0	0
0	0
0	0
0	0
0	0
0	0
0	0
0	0
0	0
0	0
0	0
0	0
0	0
0	0
0	0
0	0
0	0
0	0.6643
0	0
0	0
0	0
0	0
0	0
0	0
0	0
0	0
0	0
0	1.38211
0	0
0	0
0.713342	0
0	0
0	0
0	0
0	0
0	0
0	0
0	0
0	0
0	0
0	0
0.994791	0
0	0
0	0
0.375833	0
0	0
0	0.387706
0	0
0	0
0	0
0	0
0	0
0	0
1.63488	0
0	0
0	0
0	0
0	0
0	0
0	0
0	0
0	0
0	0
0	0
0	0
0	0
0	1.00709
0	0
0	0
0	1.01949
0	0
0	0.510986
0	0
0	0
0	0
0	0
0	0
0	0
0	0
0	0
0	0
0	0
0	0
0	0
0	0
0	0
0	0
0	0
0	0
0	0
0	0
0	0
0	0
0	0
0	1.64156
0	0
0	0
0	0
0	0
0	0
0	0
0	0
0	0
0	0
0	0
0	0
0	0
0	0
0	0
0	0
0	0
0	0
0	0
0	0
0	0
0	0
0	0
0.694149	0
0	0
0	1.80777
0	0
0	0
0	0
0	0.852204
0	1.84057
0.96779	0
0	0
0	0
0	0
0	0
0	0
0	0
0	0
0	1.36298
0	0
0.992862	0
0	0
1.23588	0
0	0
1.81937	1.66617
0	0
0	0
0	0
0	0
0.972163	0
0	0
0	0
0	0
0	0
0	0
0	0
0	0
0	0
0	0
0	0
0	0
0	1.8965
0	0
0	0
0	0
0	0
0	0
0	0
0	0
0	0
0	0
0	0
0	0
0	0
0	0
0	0
0	0
0	0
0	0
0	0
0	0
0.424405	0
0	0
0	0
0	0
0	0
0	1.32223
0	0
0	0
0	0
0.809336	1.89867
0	0
0	0
0	0
0	0
0	0
0	0
0	0
0	0
0	0
0	0
0	0
0	0
0	0
0	0
0	0
0	0
0	0
0	0
0	0
0	0
0	0
0	0
0	0
0	0
0	0
0	0
0	0
0	0
0	0
0	0
0	2.12694
0	0
0	0
0	0
0	1.12601
0	1.63024
0	0
0	0
0	0
0	0
0	0
0	0
1.08209	1.34919
0	0
0	0
0	0
0	0
0	0
0	0
0	0
0	0
0	0
0	0
0	0
0	0
0	0
0	0
0	0
0	0
0	0
0	0
0	0
0	0
0	0
0	0
0	0
0	1.87235
0	0
0	0
0	0
0	0
0	0
0	0
0	1.01893
0	1.08183
0	0
0	0
0	0
0	0
0	0
0	0
1.20523	0
0	0
0	0
0	0
0	0
0	0
0	0
0	0
0	0
0	1.44529
0.81702	0
0	0
0	0
0	1.61083
0.949837	0
0	0
0	0
0	0
0	0
0	0
0	0
0	0
0	0
0	0
0	0
0	0
0	0
0	1.47746
0.541689	1.15037
0	0
0	0
0	0
0	1.83934
0	0
0	0
0	0
0	0
0	0
0	0
0	0
0	0
0	0
0	0
0	0
0	0
0	0
0	0
0	0.742163
0	0.361832
0	0
0	0
0	0
0	0
0	0
0	0
0	0
0	0
0	0
0	0
0.935116	0
0	0
0	0
0	0
0	0
0	0
0	0
0	1.62421
0	0.938134
0	0
0	0
0	0
0	0
0	0
0	0
0	0
0.789397	0
0	0
0	0
1.1175	0
0	0.944235
0	0
0	0
0	0
0	0
0	0
0	0
0	0
0	0.835882
0	0
0	0
0	0
0	0
0	0
0	0.940507
0	0
0	0
0	0
0	0
0	0
0	0
0	0
0	2.15999
0	0
0	0
0	0
0	0
0	0
0	0
0	0
0	0
0	0.839526
0	0
0	0
0	0
1.00106	0
0	1.26043
0	0
0	0
0	0
0	0
0	0
0	0
0	0
0	0.886128
1.03703	0
0	0
0	0
0	0
0	0
1.18958	0
0	0
0	0
0.883372	0
0	0
0	0
0	0
0	1.47123
0	0
0	0
0	0
0	0
0	0
0	0
0	0
0	0
0	0
0	0
0	0
0	0.914554
0	0
0	0
0	0
0	0
0	0
0	0
0	1.68344
0	0
0	0
0	0
0	0
0	0
0	0
0	0
0	0
0	0
0	0
0	0
0	0
0	1.69423
1.09199	0
0	0
0	0
0	0.893142
0	0.694249
0	0
0	0
0	0
0	0
0	0
1.15214	0
0	0
0	1.41047
0	0
0	0
0	0
0	0
0	0
0	0
0	0
0	0
1.08248	0
0	0
0.994791	0
0	0.869619
0	1.29831
0	0
0	0
0	0
0	1.47265
0	0
1.00215	0
0	0
0	0
0	0
0	0
0	0
0	0
0	0
1.01213	0
0	0
0	0
0	0
0	2.11446
0	0
0	0
0	0
0	0
0	0
0.934458	0
0	0
0	0
0	0.778979
0	0
0	0
0	0
0	0
0	0
0	0
0	0
0	0
0	0
0	0
0	0
0	0
0	0
0	0
0	0
0	0
0.529814	0
0	0
0.707709	0
0	0
0	0
0	0
0	0.799977
0	0
0	0
0	0
0	0
0	0
0	0
0	0
0	0
0	0
0	0
0	0
0	0
0	0
0	0
0	0
0	1.28511
0	0
0.922333	0
0	0
0	0
0	0
0	2.10406
0	0
0.924437	0.992487
0	0
0	0
0	0
0	0
0	0
0	0
0	0
0	1.24814
0	0
0	1.11515
0	1.25294
1.22236	0
0	0
0	0
0	0
0	0
0	0
0	0
0	0
0	0
0	0
0	0
0	0
0	0
0	0
0	0
0	0
0	0
0	0
0	0
0	0
0	0
0	0
0	0
0	0
0	0.429027
0	0
0	0
0	0
0	0
1.4603	0
0	0
0	0
0.844867	0
0	0
0	0
0	0
0	0
0	0
0.877422	0
0	0
0	0.861804
0.68671	0
0	0
0	0
0	0
0	0
0	0
0	0
0	1.00335
0	0
0	0
1.84247	0
0	0.887135
0	0
0	0
0	0
0	0
0	0
0	0
0	0
0	0
0	0
0	0
0	0.666412
0	0
0	0
0	0
0	0
1.02703	0
0	0
0	1.61603
0	0.860542
0	0.662155
0	0
0	0
0	0
0	0
0	0
0.87099	0
1.01141	0
0	0
0	0
0	0
0	0
0	0
0	0
0	0
0	0
0	1.32842
0	1.36613
0	0
0	0
0	0
0	0
0	0
0	0
1.53137	0
0	0
0	0
0	0
0	0
0	1.57211
1.14465	0
0	0
0	0
0	0
0	0
0	0
0	0
0	0
0	0
0	0
0	1.76907
0	0
0	1.56057
0	0
0	0
0	0
0	0
0	0
0	0
0	0
0	0
0	0
0	0
0	0
0	0
0	0
0	0
0	1.9935
0	0
0	0
0	0
0	0
0	0
0	1.15259
0	0
0	0
0	0
0	0
0	0
1.35856	0
0	1.09463
0	0
0	0
0	0
0	0
0	0
0	0
0	0
0	1.23054
0	0
0	0
0	0
0	0
0	0
0	0
0	0
0	0
0	0
0	0
0	0
0	0
0	0
0.916171	0.670773
0	0
0	0
0	0
0	0
0.446972	0.886128
0	0
0	0
0	0
0	0
0	0
0	0
0	0
0	0
0	0
0	0
0	0
0	0
0	0
0	1.17841
0	0
0.975857	0
0	0.751627
0	0
0	0
0	0
0	0
0	0
0	0
0	0
0	1.28929
0	0
0	0
0	0
0	0
0	0
0	0
0	0
0	0
0	0
0	0
0	0
0	0
0	0
0	0
0.972572	0
0	0
0	0
0	0
0	0
0	0.646238
0	0
0	0
1.31591	0
0	0
0	0
0	0
0	0
0	1.1374
0	0
0	0
0	0
0	0
0	0.47278
0	0
0	0
0	0
0	0
0	0
0	1.04821
0	0
0.719393	0
0	0
0	0
0	0
0	0
0	0
0	0
0	0
0	0
0	0
0	0
0	0
0.450329	0
0	1.04259
0	0
0	0
0	0
0	0
0	0.978751
0	0
0	0
0	0
0	0
0	0
0	0
0	0
0	0
0	0
0	0
0	1.39134
0	0
0	0
0	0.931838
0	0
0	0
0	0
0	0
0	0
0	0
0	1.05438
0	0
0	0
0	0
0	0
0	0
0	0
0	0
0	0
0	0
0	0
0	0
1.17046	0
0	0
1.1146	0
0	0
0	0
0	0
0	0
0	0
0	0
0.408606	0
0	0
0	0
0	0
0	0.862674
0	0
0	0
0	0
0.78639	0.900449
0	0
0	0
0	0
0	0
0	0
0	0
0	0
0	0
0	0
0	0
0	0.812322
0	0
0	0
0	0
0	0
0	0
0	0
0	0
0	0
0	0
0	0
0	0
0	0
0	0
0	0
0	0
0	0
0	0
0	0
0	0.874397
0	0
0	0
0	0
0	0
0	0
0	0
0	0
0	0
0	0
0	0
0	0
0	0
0	0
0	0
0	0
0	0
0	0
0	0
1.16398	0
0	0
0	0
0	0
0	0
0	0
0	1.33016
0	0
0	0
0	0
0	1.0661
0	0
0	0
0	0
0	0
0	0
0	0
0	2.80651
0	0
0	0
0	0
0	0
0	0
0	0.765754
0	0
0	0
0	0
0	0
0	0
0	1.94078
0	0.826807
0	0
0	0
0	0
1.8882	0
1.11972	0
0	0
0	0
0	0
0	0
0	0
0	0
0	0
0	0
0	0
0	0.781283
0	0
0.834478	0
0	1.27137
0	0
0	2.10999
0	1.2836
0	0
0	0
0	0
0	0
0	0
0	0
0	0
0	0
0	1.38278
0	0
0	0
0	0
0	0
0	0
0	0
0	0
0	0
0	0
0	0.722159
0	0
0	0
0	0
0	0
0	0
0	0
0	0
0	0.714565
0	0
0	0
0	0
0	0
0	0
0	0
0	0
0	1.34027
0.970938	0
0	0
0	0
1.219	0
0	0
0	0
0	0
0	0
0	0
0	0
0	0
0	0
1.26267	0
0	0
0	0
0	0
0	0
0	0
0	0
0	0
0	0
0	0
0	0
1.07875	0
1.05068	0
0	0
0	0
0	0
0	0
0	0
0	0
0.59733	0
0	0
0	1.71093
0	0
0	0
0	0
0	0
0	0
0	0
0	0
0	0
0	0.874641
0	0
0	0
0	0
0	0
0	0
0	0
0	0
0	0
0	0
0	0
0	0
0	0
0	0
0	0
0	0
0	0
0	0
0	0
0	0
0	0
0	0
0	0
0	0
0	0.940507
0	0
0	0
0	0
0	0
0	0
0	0
0	0
0	0
0	0
0	0
0	0
0	0
0	0
0	0
0	0
0	0
0	0
0	0
0	0
0	0
0	0
0	0
0	0
0	0
0	0
0	0
0	0
0	0
0	0
0	0
0	0
0	0
0	0
0	1.01219
0	0
0	0
0	0
0	0
0	0
0	0
0	0
0	0
0	0
0	0
0	0
0	0
0	0
0	0
0	0
0	0
0	0.966577
0	0
0	0.822347
0	0
0	0
0	0
0	0
0	0
0	0
0	0
0	0
0	0
0	0
0	0
0	0
0	0
0.851356	0
0	0
0	0
0	0
0	0.818717
0	0
0	0
0	0
0	0
0	0.849973
0	0
0	0
1.63587	0
0	0
0	0
0	0
0	0
0	0
0	0
0	0
0	1.01208
0	0
0	2.9407
0	0
0	1.29445
0	0
0	0
0	1.2614
0	0
0	0
0	0
0	0
0	0
0.815682	0
0	0
0	0
0	0
0	0
0	0
0	0
0	0
0	0.953351
0	0.798092
0	0
0	0
0	0
0	0.854292
0	0
0	0
0	0
0	0
0	0
0	0
0	0
0	0
0	0
0	0
0	0
0	0
0	0
0	0
0.702527	0
0	0
0	0
0	0
0	0
0	0
0	0
0	0
0	0
0	0
0	0
0	0
0	0
0	0
0	0
0	0
0	0
1.20835	0
0	0
0	0
0	0
0	0
0	0
0	0
0	0
0	0
0	0
0	0
0	0
0	0
0	0
0	0
0	0
0	0
0.830441	0
0	0
0	0
0	0.769466
0	0
0	0
0	0
0	0.883622
0	0
0	0
0.757477	0
0	0
0	0
0	0
0	0
0	0
0	1.42015
0	0
0	0
0	0
0	0
0	0
0	0
	0
	0
	1.61813
	0
	0.92729
	0
	0
	0
	0
	0
	0
	0
	0
	0
	0
	0
	0
	0
	0
	0
	0
	1.38936
	0
	0
	0
	0
	0
	0
	0
	0
	1.57529
	0
	0
	1.59875
	0
	0
	0
	0
	0
	0
	0
	0
	0
	1.00303
	0
	0
	0
	0
	0
	0
	0
	0
	0
	0
	1.36951
	2.37194
	0
	0
	0
	0
	0
	0
	0
	0
	0
	0
	0
	0
	0
	0
	0
	0
	0
	0
	2.01629
	0
	0
	0
	0
	0
	0
	0
	0
	0
	0
	0
	0
	0
	0
	0
	0
	1.20573
	0
	0
	0
	0
	0
	0
	0
	0
	0
	0
	0
	0
	0
	1.28322
	0.681407
	0
	0
	0
	0
	0
	1.57666
	0
	0
	0
	0
	0
	0
	0
	0
	1.12686
	0
	0
	0
	0
	0
	0
	0
	0
	0
	1.41212
	0
	0
	0
	0
	0
	0
	0
	0
	0
	0
	0
	0.76742
	0
	0
	0
	0
	0
	0.781026
	0
	0
	0
	0
	2.17631
	0
	0
	0
	1.06861
	0
	0
	0
	0
	0
	0
	0
	0
	0
	0
	0
	0
	0
	0
	0
	0
	0
	0
	0
	0
	0
	0
	0
	0
	0
	0
	0
	0
	0
	0
	0
	0
	1.42266
	0
	0
	0
	0
	0
	0
	0
	0
	0
	0
	0
	0
	0
	0
	0
	0
	0
	0
	0
	0
	0.844489
	0
	0
	0
	0
	0
	0
	0
	0
	0
	0
	0
	0
	0
	0
	0
	0
	0.973596
	0
	0
	0
	0
	0
	0
	0
	0
	0
	0
	0
	0
	1.14655
	0
	0
	0
	0
	0
	0
	0
	0

## Sheet: Adamts5
sc-RNA seq analysis identifies differentially expressed genes related to Matrix Metalloprotease between Control and NC-Foxc2-/- mice in cells comprising the Trabecular meshwork cluster.
Control	NC-Foxc2-/-
0	0
0	0
0	0
0	0
0	0
0	0
0	1.19046
0	0
0	0
0	0
0	0
0	0
0	1.44072
0	2.3884
0	0
0	0
0	0
0	0.96391
0	0
1.51732	1.28833
0	0
0	0
0	0
0	0
0	0
0	1.32264
0	0
0	0
0	2.12177
0	0
0	0
0	0
0	0
0	0
0	0
0	0
0	0
0	0
0	0
0	0
1.19406	0
0	0
0	0
0	0
0	0
0	0
0	0
0	0.917884
1.02818	1.60275
0	0
0	0
0	0
0	0
0	0
0	0
0	0
0	0
0	0
0	0
0	0
0	0
0	0
0	0
0	0
0	0
0	0.612066
0	0
0	0
0	0
0	0
0	0.892376
0	0
0	0
0	0
0	0
0	0
0	0
0	0
0	0
0	0
0	0
0	1.35092
0	0
0	0
0	0
2.41188	0
0	0
0	0
0	0
0	0
0	0
0	0
0	0
0	0
0	0
0	0
0	2.24107
0	1.06842
0	0.667459
0	0
0	0
0	0
0	0
0	0
0	0
0	0
0	2.24804
0	0
0	0
0	0
0	0
0	0
0	0
0	0
0	0
0	0
0	0
0	0
0	0
0	0
0.854292	0
1.62236	0
0	0
0	0
0	0
0	0
0	0
0	1.09595
0.98449	0
0	0
0	0
0	0
0	0
0	0
0	0
0	0
0	1.84068
0	0
0	0
0	0
0	0
0	0
0	0
0	0
0	0
0	0
0	0
0	0
0	0
0	0
0.71244	0
0	0
0	0
0	0
0	1.1239
1.84799	1.04797
0	0
0	0
0	1.65786
0	0
0.870667	0
0	0
0	0
0	1.29793
0	0
0	0
0.894936	0
0	0
0	0
0	0
0	0
0	0
0	0
0	0
0	0
0	0
0	1.6007
0	0.856391
0	0.710592
0	0
0	0
0	0
1.53794	0
0	0
0	1.64661
0	0
0	0
0	0
1.19792	0
0	0
0	0
0	0
0	0
0	0
0	0
0	0
0	0
0	0
0	0
0	0
0	0
0	0
0	0
0	0
0	0
0.852358	1.1146
0	0
0	0
0	0
0	0
0	0
0	0
0.919876	0
0	0
0	0
0	0
0	0
0.96577	0
0	0
0	0
1.92312	0
0	0
0	0
0	0
0	0
0	0
0	0
0	0
0	0
0	0
0	0
0	0
0	0
0	0
0	0
0	0
0	0
0	0
0	0
0	0
0	0
0	0
0	0
0	0
0	0
0	0
0	0
0	0
0	0
0	1.01853
0	0
0	0
0	0
0	0
0	0
0	0
0	0
0	0
0.725607	0
0	0
0	0
0	0
0	1.28862
0	0
0	0
0	0.732439
0	0
0	0
0	0
0	0
0	0
0	0
0	0
0	1.06748
0	0
2.18336	0
0	0
0	0
0	0
0	0
0	2.0538
0	0
2.52512	0
0	0
0	0
1.45894	0
0	0
0	0
0	0
0	0
0	0
0	0
1.332	0
0	0
0	0
0	0
0	1.91157
0	1.03515
0	0
0	0
0	0
0.434863	0
0	0
0	0
1.47157	0
0	0
0	0
0	0
0.702168	0
0	0
0	0
0	0
0	1.06343
0	0
0	0.632743
0	0
0	0
0	1.25707
0	0
0	0
0	0
0	0
0	0
0	0
0	0
0	0
1.08871	0
0	0
0	0
0	1.33882
0	0
0	0
0	0
0	0
0	0
0	0
0.880469	0
0	0
0	0
0	0
0	0
0	0
0	0
0	0
0	1.10397
0	0
0	0
0	0
0	0
0	0
0	0
0	0
0	0
0	0
0	1.57733
0	0
0	0
0	0
0	1.94292
0	0
0	0
0	0
1.89441	1.24584
0	0
0	0.862199
0	0
0	0
0	0
0.900362	0
0	0.834552
0	0
0	0
0	0
0	0.565015
0.788676	0
0	0
0	0
0	0
0	0
1.22746	1.23312
0	1.48231
0	2.37654
0	0
0	0
0	0
0	0
0	0
0	0
0	0
0	0
0	0
0	0
0	0
0	0
0	0
0	0
0	1.00324
0	0
0	0
0	1.43362
0	0
0	0
0	1.45114
0	0
0	0
0	0
0	1.89602
0	0
0	0
0	0
0	0
0	0
0	0
0	1.97492
1.11322	0
0	0
0	0
0	0
0	1.28568
0	0
0	0
0	0
0	0
0	0
0	0
0	0
1.39888	0
0	0
0	0
0.665125	0
0	0
0	0
0	1.39316
0	0
0	0
0	0
0	0
0	0
0	0
1.11089	0
0	1.82023
0	0
0	0
0	0
0	0
0	0
0	1.24355
0	0
0	0
0	0
0	0
0	0.929326
0	1.91749
0	0
0	0
0	0
0	0
0	0
0	0
2.13317	0
0	0
0	0
0	0
0	0
1.32618	0
0	0
0	0.805688
1.09702	0
2.01686	0
0.865533	0
0	0
0	0
0	0
0	0
0	0
0	0
0	0
0	0.680348
0.608188	0
0	0
0	0
0	0
0	0
0	0
0	1.64746
0	0
0	0
0	0
0	0
0	0
0	0
0	0
0	0
0	0
0	0
0	0
0	0.495647
0	0
0	0
0	0
0	0
0	0
0	0
0	0
0	0
0	0
0	0
0	0
0	0
0	0
0	0
0	0
0	0
0	1.06785
0	0
0	0
0	0
0	0
0	0
0	0
0	0
0	0
0	0
1.07747	0
0	0
0	1.09199
0	1.9608
0	0
0	0
0	0
0	0
0.840499	0
0	0
0	0
0	0
1.57292	0
0	0
0	0
0	0
0	0.852204
0	0
0	0
0.904194	0
0	0
0	1.1445
0	0
0	0
0	0
0	0
0	0
0	0
0.992862	0
0	0
0	0
0	0
0	0
1.0583	0
0	0
0	0
0	0
0	0
0	0
0	0
0	0
0	0
0	0
0	0
0	0
0	0
0	0
0	0
1.44914	0
0	0
1.04978	1.175
0	0
0	0
0	0
1.10303	1.00166
0	0
0	0
0	1.53937
0	0.976888
0	1.49951
0.757296	0
0	0
0	0
0	0
0.903757	0
0.928585	1.29465
0	0
0	0
0	2.19297
0	0
0.870264	0
0	0
0	0
0.897253	1.19118
0	0
0	0
0	0
0	0
0	1.6597
0	0
0	0
1.57956	0
0	0
0	0
0	0
0	0
0	0
0	0
0	0
0	0
0	0
0	0
0.890932	1.00478
0	1.0895
1.0083	0
0	0
0	0
0	0
0	0
0	0
0	0
0.771712	0
0	0.933146
0	0
0	0
0	0
0	0
0	0
2.20905	0
0	0
0	0
0	0
0	0
0	0
0	0
0	0
0	1.54442
0	0
0	0
0	0.767235
0	0
0	0
0	0
0	0
0	0
0	0
0	0
0	0
0	0
0	0
0	0
0	0
0	0
0	1.07607
0	1.13489
0	0
0	0
0	0
0	0
0	1.04438
0	0
0	0
0	0
0	0
0	0
0	0
0	0.794151
0	0
0	0
0	0
0	0.523093
0	0
1.08884	0
0	0
0.724618	2.17065
0	0
0	0
0	0
0	0.662428
0	0
0	0
0	0
0	1.42087
1.02017	0
0	0
0	0
0.668122	0
0	0
0	0
0	0
0	0
0	0
0	0
0	0
0.424241	0
0	0
0	0
0	0
0	0
0	0
0	0
0	0
0	0
0	1.2227
0	0
0	0
0	0
0	0
0	0
0	0
0	0
0	0
0	0
0	0
0	0.867932
0	0
0	0
0	0
0	0
0	0
0	0
0	0
0	0
0	0
0	0
0	1.14582
0	0
0	0
0	0
0	0
0	0
0	0
0	0
0	0
0	0
0	0
0.791041	1.04354
0	0
0	0
0	0
0	0
0	0
0	0
0	0
0	0
0	0
0	0
0	0
0	0
0	0
0	1.36711
0	0
0	0.895621
1.44591	0
0	0
0	0
0	0
0	0
0	0
0	0.944235
0	0.969107
0	0
0	0
0	2.19889
0	0
0	0
1.38862	0
0	0
0	0
1.06237	0
0	0
2.09214	0.364795
0	0
0	0
0	0
0	0
0	0
0	0
0	0
0	0
0	0
0	0
1.07517	0.571751
0	0
0	0
0	1.19695
0	0
0	0
0	0
0	0
0	0
0	0
0	0
0	0
0	0
0	0.987545
0	0
0	0
1.17345	0
0	0
0	0
0	0
0.789528	0
0	0
0	0
0	0.599951
0	0
0	0
0	0
0	0
1.57	0
0	1.7269
0	0
0	0
0	0
0	0
0	0
0	0
0	0
0	0
0	0
0	0
0	0
0	0.80906
0	0
0	0.836326
2.57311	0
0	1.67088
0	0.914554
0	0
0	0
0	0
0	0
0	0.846689
1.31601	0
0	0
0	0
0	0
0	0
0	0
0	0
0	1.06948
0	0
0	0
0	0
0	1.07926
0	0
0	0
0.935774	0
1.60149	0
0	0.864817
0	0
0	0
0	0
0	0
0	0
0	0
1.0433	0
0	2.35256
0	0
0	0
0	0
0	0
0	0
1.12376	0
0	1.12223
0	1.62138
0	1.22558
0	0
0	0.863942
0	0
0	0
0	0
0	0.869619
0	0
0	0.660523
0	0
0	0
1.49085	0
0	0
0	0
0	0
0	0
1.01701	1.38547
0	0
0	0
0	1.27406
0	1.75898
0	0
0.618789	0
0	0
0	0
0	1.23208
0	2.94774
0	0
0	0
0	0
0.902535	0
0	0
0.698236	0
0	0
0	0
0.859128	0
0	0
0	0
0	0
0	0
0	0
0	0
0	0
0	0
0	0
0	1.52318
0	0
0	0
0	0
0	0
0	2.47497
0	0
0	0
0	0
0	0
0	0
0	0
0	0
0	0
1.19438	1.05475
0	0
0	1.28454
0	0
0	0
0	0
0	0
0	0
0	0
0	0
0	0
0	0
1.01241	0
0	0
0	0
0	0
0	0.923064
0.920875	0
0	0
0	0
0	0
0	0
0	0
0	0
0.930813	0
0	0
0	0
0	0
0.840574	0
0	0
0	0
0	1.06698
0	0
0	0
0	0
0	0
0	0
0	0
0	0
0	0
0	0
0	0
0	1.05512
0	0
0	0
0	0
0	1.22525
2.4263	0
0	0
0	0
0	0
0	0
0	0
0	0
0	0.62117
0	0
0	0
2.20126	0
1.91727	0
0	0
0	0
0	0
0	0
0	0
0	0
0	0
0	0
0	0
0	1.58571
0	0
0	0
0	0
0	0
0	0
0	0
0.68671	0
0	0
0	0
0	0
0	0
0	0
0	0
0	0
0.835882	0
0	0
0	0
0	0
1.33778	0
0	0
0	0
0	0
0	0
0	0
0	0
0	0
0	0
0	0
0	0
0	0
0	0.92979
0	0
0	0
0	0
0	0
0.838482	0
0	0
0	0.662155
0.886715	0
0	0
0	0
0	0
0	0
0	0
0	0
0.977715	0
0	0
0	0
0	0
0	0
0.873096	0
0	0
0	0
0	0
0	0
0	0
0	0
0	0
0	0
0	1.51908
0	0
0	0
0	1.28776
0	0
0	0
0	0
0	0
0	0
0	0
0	1.44814
0	0
0	0
0	0
1.11117	0
0	0
0	0
0	0
0	0
0	0
0	0
0	0
0	0
0	0
0	0
0	1.25959
0	0
0	0
0	0
0	1.16141
0	0
0	1.33262
0	0
0	0
0	0
0.757597	0
0	0
0	0
0	1.44777
0	1.38862
1.02154	0
0	0
0	1.84808
0	0
0	0
0	0
0.978233	0
0	0
0	0
0	1.0666
0	0
0	0
0	0
0	0
0	0
0	0
0	0
0	0
0	1.38077
0	0
0	0
0	0
0	0
0	0.869861
0	0
0	0.844867
0	0
0	0
0	0
0	0
0	0
0	2.67676
0.51024	0
0	0
1.2577	0
0	0
0	0
0	0
0	0
0	0
0	0
0	0
0	0
0	0
0	0
0	0
0	1.38738
0	1.9767
0	0
0	0
0	0
0	0
1.20458	0
0	0
0	0
0	1.22848
0	0
0	0
0	0
0	1.07811
0	1.28929
1.37214	0
0	0
0	1.5063
0	0
0	0
0	0
1.11972	0
0	0
0	0
0	0
0	0
0	0
0	0
0	0
0.600137	0
0	0
0	0
0	0
0	0
0	0
0	0
0	0
0	0
0	0
0	0
0	0
0.787009	0.743839
0	0
0	0
0	0.846157
0	0
0	1.17438
0	0.47278
0	0.800045
0	0
0	0
1.08558	0
0	0
1.41423	0
0	0
0.719393	1.10967
0	0
0	0
0	0
0	0
0	0
0	0
0	0
0	0
0	0
0	0
0.883539	0
0	0
0	0
0	0
0	0
0	0
0	0
0	0.978751
0	0
0	0
0	0
0	0
0	0
0	0
0	0
0	0
0	0
0	0
0	0
0	0
0.806855	0
0	0
0	0
0	0
0	0
0	0
0	0
0	0
0	0
0	0
0	0
0	0
0	0
1.55259	0
0	0
0	0
0	0
0	0
0	1.93756
0	0
0	0
1.27517	0
0	0
0	1.20116
0	0
0	0
0	0
0	0
0	0
0	0
0	0
0	0
0	0
0	0
0	0
0	0
0	0
0	0
0	0
0	0
0	0.684413
0	0
0	1.08377
0	0
0	0
0	0
0	0
0	0
0	0
0	0
0	0
0	0
0	1.85966
0.528553	0
0	0
1.64949	0
0	0
0	0
0	0
0	0.556431
0	0
1.46288	0
0	2.25623
0	0
2.15549	0
0	0
0	1.24268
0	0
0	0
0	0
0	0.965367
0	0
0	0
0	0
0	0
0	0
0	0
0	0
0	0
1.00237	0
0	0
0	0
0	0
0.973391	0.781347
0	0
0	0
0	0
0	0
0	0
0	0
0	0
0	1.22372
0	0
0	0
0	0
0	0
0.97104	0
0	0
0	0
0	0
0	0
1.61152	0
0	0
0	0
0	0
0.769902	0
0	0
0	0
0	0
0.827386	0
0	0
0	0
0	0.97104
0	0
0	0
0	0
0	0
0	0
0	0
0	0
0	0
1.11972	0
0	0
0	0
2.04192	0
0	0
0	0
0	0
0	0
0	0
1.25599	0
1.20197	0
0	0
0	0
0	0
0	0
0	0
0	0
0	0
0	0
0	0
0	0
0	0
0	0
0	0
1.88055	0
0	0
1.79573	1.08042
0	0
0.808025	0
0	0.994254
0	0
1.26068	0
0	0
0	0
1.30357	0
0.694801	0
0	0
0	0
0	1.23796
0	0
0	0
0	0
0	0
0	0
0	0
0	0
0	0
0	0.897942
0	0
0	0.676332
0	0
0	0
0	0
0.791502	0
0	0
0	0
0	0
0	0
0	0
0	1.54399
0	0
0	1.92171
0	0
0	1.37456
0	0
0	1.00632
0	1.16307
0.956398	0
0	0
0	0
0	0
0	1.29397
0	0
0	0
0	0
0	0
0.657416	0
0	0
0	0
0	1.8256
1.79405	0
0	0
0	0
0	0
0	0
0	0
0	1.60006
0	2.4346
0	0
0	0
0	0
0	0.931931
0	1.07568
0	0
0	0
0	0
1.59316	0
0	1.13754
0	0
0	0
0	0
0	0
0	0
0	0
0	0
0	0
0	0
0	0
0	0
0	0
0	0
0	0
0.829785	0
0	0
0	0
0	0
0	0
0	0.983965
0	0
0	0
0	0
0	0
0	0
0	0
0	0
0	0
0	0
0	0
0	0
0	0
0	0
0	0
0	0
0	0
0	0
0	0
0	0
0	1.26231
0	0
0.906562	0
0	0
0	0
0	1.13913
0	0
0	0.866891
0	0
1.10803	0
0.958079	0.520669
0	0
0	0
0	0
0	0.579482
0	0
0	0
1.27184	0
0	1.52449
0	0
0	0
0.750563	0
0.771524	2.93352
0	0
1.08976	0
0	0
0	0
0	0
0	1.53251
0	0
0	0
0	0.912498
0	0
0	0
0	0
0	0
0	0
0.96086	0
0	0
0	0
0	0
0.657148	0
0	0
0	0
0	0
0	0
0	0
0	0.852821
0	0
0	0
0	0
0	0
0	0
0	0
0	0
0	0
0	0
0.903757	0
0.619898	0
0	0
0	0
0	0
0	1.94864
0	0
0	0
0	0
0	0
0	0
0	0
0	0
0	0
0	0
0	0
1.49198	0
0	0
0	1.2614
0	0
0	0
0	0
0	0
0	0
0	0
0	0
0	0
0.705627	0
0	1.02703
0	0
0	0
0	1.13068
0	0
0	0
0	0
0	0
0	0
0	0
0	0
0	0
0	0
0	0
0	0
0	1.07836
0	0
0	0
0	0
0	0
0	0
1.41129	0
0	0
0	0
0	0
0	0
0	0.595937
0	0
0	0
0	0
0	1.32527
1.12475	0
0	0
0	0
0	0
1.01791	0
0	0
0	0
0	1.31982
1.02279	0
0	0
0	0
0	0
0	0
0	0
0	0
0	0
0	0
0	0
0	0
0	0
0	0.976475
0	0
0	0
0	0
0	0
0	0
0	0
0	0
0	2.0177
0	0
0	0
0	1.05683
0	0
1.14757	0
0	0
0	0
0	0
0.757477	0
0	0
0	0
0	0
0	0
0	0
0	0
0	0
0	0
0	0
0.99889	0
0	0
0	0
	0
	0
	0
	0
	0.92729
	0
	0
	0
	0
	0
	0
	0
	0
	0
	0
	0
	0
	0
	0
	0
	0
	1.18148
	0
	0
	0
	1.39864
	0
	0
	0
	0
	0
	0
	0
	0
	0
	0
	1.30847
	0
	0
	0.847374
	0
	0
	0
	0
	0
	0
	0
	0
	0
	0
	0
	0
	0
	0
	0
	0
	0
	0
	0
	0
	0
	0
	0
	0
	0
	0
	0
	0
	0
	0
	0
	0
	0.924346
	0
	0
	0
	0
	1.99642
	0
	0
	0
	0
	0
	0
	0
	0
	0
	0
	0
	0
	0
	0
	0
	0
	0
	0
	0
	0
	2.35407
	0
	0.964061
	0
	0
	0
	0
	0
	0
	0
	0
	0
	0
	0
	0
	0
	0
	0
	0
	0
	0
	0
	0
	0
	0.983336
	0
	0
	0
	0
	0
	0
	0
	0
	0
	0
	0
	0
	0
	0
	0
	0
	0
	0
	0
	0
	0
	1.01275
	0
	0
	0
	0
	0
	0
	0
	0.527383
	1.0912
	0
	0
	0
	0
	0
	0
	0
	0
	0
	0
	0
	1.33282
	0
	0
	0
	0
	0
	0
	0
	0
	0
	0.932211
	0
	0
	0
	0
	0
	0
	0
	0
	0
	0
	0
	0
	0
	0
	0
	0
	0
	0
	0
	0
	0
	0
	0
	0
	0
	0
	0
	0
	0
	0
	0
	0
	0
	0
	0
	0
	0.844489
	0
	0
	1.38222
	0
	0
	0
	0
	0
	0
	0
	0
	0
	0
	1.30565
	0
	0
	0
	0
	0
	0
	1.62171
	0
	0
	0
	0
	0
	0
	0
	0
	0
	0
	0
	0
	0
	0
	0
	0
	0

## Sheet: Mmp2
sc-RNA seq analysis identifies differentially expressed genes related to Matrix Metalloprotease between Control and NC-Foxc2-/- mice in cells comprising the Trabecular meshwork cluster.
Control	NC-Foxc2-/-
0.911162	0
0	1.1517
1.22771	0
1.69878	2.20778
1.15675	1.42015
0.944715	2.04293
1.01521	1.48905
0	2.84433
0.762994	2.17574
0	2.46101
0	0
1.01836	1.78802
0	1.44072
0.733281	0
0	0.957881
1.99899	0
1.25788	1.99657
0.737979	0.593859
0	1.00863
0	1.28833
0	1.15833
0	1.7321
0.566066	1.54225
0	0
0	1.54476
1.05597	3.13664
0	1.32496
0	2.33878
0.871475	1.37077
0.769031	0
1.41541	0
0	2.8423
0	1.60513
1.41129	2.23553
1.92658	1.99606
0	0.987862
0.82659	0
1.17515	0
0	0.730732
0	1.09828
1.19406	1.20638
0.948963	1.4864
1.80242	0.802007
1.18641	0
1.0681	1.33129
0.868975	0.488021
1.90149	0
1.24523	0.917884
0	1.60275
0.775802	0
0	0
0.985436	0
0	1.5274
0.825507	0
0.837068	0
1.3811	1.31834
1.48998	0
1.38547	2.6704
1.93173	0
0	2.95033
1.25419	1.20014
0	0
0	0.907046
0	1.54719
1.15541	2.74797
0	0.988975
1.24032	0.86212
1.50684	1.57256
2.03197	1.56783
0	0
0	0.892376
1.4406	0
0	1.64526
0.851664	0
0	0
1.4733	1.91897
1.12573	0
0.925356	1.01532
1.0767	2.5399
0	2.85352
0	0
2.13129	2.15515
0	0
0	0
0.401488	2.00927
1.26376	0
0.861962	0
0	2.65076
0.983336	0.934552
0	0
0	0
0.854369	0
2.39174	1.21207
0	0.797086
0	0
0.9512	1.3434
0	0
0.862357	0.670586
1.2761	0.948614
0	0.943755
0.834183	2.17375
0	0.94558
0	0
0	0
0	2.06739
2.32271	1.13884
0	2.24804
0.80768	2.88888
1.06417	3.26932
0	2.52105
0.600174	0
0.94751	0
0	0
0	0
0.996189	1.77508
0	1.13324
0	1.78286
0	1.0015
1.06535	1.73927
0	2.03804
0	0.8982
0	1.85259
0.956744	2.74196
0.768535	1.91798
0	1.23753
1.22542	2.47075
0	1.55127
0.770027	0
0.98449	2.47626
0	1.0341
0	1.43606
0	0
0	0
1.27517	2.02904
0	1.1703
1.169	0
0	1.84068
0	2.58745
0	2.21848
0	1.49372
1.11487	0
0	0.694902
1.61442	1.56654
0.931558	2.01597
0	0
0.969006	2.56016
0	0
1.00368	0
0	0
1.19213	2.38169
1.4151	1.94454
1.59222	0
1.32395	1.70428
0	1.74695
1.65924	0
0	1.04797
2.11788	0.941842
2.09277	1.90108
0	1.65786
2.02025	0
0	0.618275
0	0.953939
1.03293	2.82646
0	1.29793
1.5014	1.18161
1.09002	1.78203
1.35953	0
0	1.01718
0	0
1.28483	0
0	1.54675
0.848442	1.91551
1.1674	2.52105
0	1.76078
0	0
2.07918	0
0	1.93654
0	2.05069
0	1.12181
1.03644	1.08936
1.63255	2.76025
0.915182	1.23866
0.796752	1.37955
0	1.9837
0	2.37724
0	0.961758
0.859049	1.85396
2.01347	0
0	1.57317
0	0.942702
2.04504	1.28672
1.43168	0
0.894251	0
2.17669	1.47685
0	0
0	0.897855
0	0
1.5314	3.12035
1.29445	1.34466
0	1.22026
1.34152	0.742624
1.09675	0.926092
0.826084	1.68834
0	1.07543
0	0.818929
1.61651	1.62859
0.686563	2.28505
1.00919	2.6629
0.862516	2.16996
0	0
0.989558	1.35474
0	1.49158
1.39077	1.49453
0.9919	2.34194
0.776562	0
0	1.68927
0	1.35014
0	1.74813
0	1.58865
0	0.707448
1.08093	0
1.12076	2.04751
0	0.97155
1.5501	3.1368
0	0
1.08976	0
1.91157	0
0	0
0.982081	2.63773
1.03785	0
1.00303	1.07766
1.62727	1.85033
0.908149	0
0	0
0	0.99158
0.850588	2.92323
0.65679	2.41035
0	2.6454
0.947607	2.34694
1.1111	0
0	0
0	0
2.5592	1.34993
1.87189	1.76727
0	0.824643
0	0
0	1.46212
0	2.10091
0	1.10654
0.766555	1.69062
0	1.00001
0	1.86586
0.935022	0
1.22593	0
0	0
0	1.75839
0	1.24487
0	0.987651
1.4346	1.5715
0	0
0.897425	0
0	0.90665
1.46174	0
0	1.06735
2.74983	0
0.948575	2.84504
0	1.59566
2.42715	0
1.30749	1.46098
0	0
0.996728	0
1.50862	1.2676
0.749561	2.84978
0	0
1.21199	3.53855
0	0
1.67404	0.98386
0	1.21682
1.15765	3.08145
1.1514	0
0	2.74508
1.19921	1.52473
0	0
1.65443	1.01995
0.970632	1.75561
1.45894	0
0	2.7056
0	0.962058
1.6908	0
1.64593	2.86653
0	0
1.09808	1.96045
0.873096	1.08662
0	2.78323
0.927567	1.20067
0.589105	1.40511
0.918426	1.35631
1.1464	2.85301
0	1.91206
1.08799	1.63971
2.281	0
1.15657	0
0.911295	2.3571
0.55659	0
1.70015	0
1.25617	1.4469
0	0.98386
2.10898	0
0	0
0	0
0	1.53808
0	1.34319
0	2.15003
0	0.955118
1.42051	1.51096
0	1.11336
0.715632	1.16671
0	1.98619
0	2.67398
0	0.949643
1.88868	1.10899
2.08379	0
2.18965	2.05329
1.55775	0
0	0
1.77042	1.95522
2.28919	3.37039
1.12111	0
0	1.84336
0	3.27074
0	1.27221
0	2.123
0.571248	1.12891
0	0.707761
1.76545	1.45516
0	1.0681
0	0
0.929605	1.84601
0	1.17253
0.90665	0
1.15363	0.825435
0	0
0.780577	2.09261
1.5365	2.29509
0.672976	1.61587
1.40199	1.71909
1.64661	0
0	1.42142
1.14086	0
0.780706	0
0.424095	3.12686
1.17624	2.83907
0	0
1.5318	1.79176
0	2.58735
1.00742	0
0.714618	0
1.5788	1.65718
1.52953	2.94113
3.31128	1.61895
2.84077	2.52633
0.996836	0
0	3.14771
1.61377	0
0	2.77583
1.88279	1.53851
0	0.872122
1.09542	1.30357
0	0.936434
0	0
0.937851	1.19695
0.965367	1.16186
0	0
2.63624	2.68584
0	1.11791
0	0
0	2.13589
0	0
0	0
1.76218	1.23312
0	2.79202
0	0
0.819213	0
1.94232	0
0	2.44523
0	0
0	1.64458
1.37622	3.19802
0.84936	2.53698
1.75482	1.22296
2.39699	1.12997
0	0
0	1.20165
1.49627	0
0	0
0	1.32791
0.875457	2.43034
0	0
0	0.861962
0	0
1.24867	1.7357
0	0
0	0
2.11424	0
0	0.62684
0	0
1.21199	3.16282
0.819426	0
1.49012	0
0	0
0	0
1.98913	1.75087
0	2.94577
0	2.59616
1.62695	0
0	1.25134
1.97581	0
0	1.69496
0.853208	1.28568
0	0
0.959567	1.15511
1.09928	0
1.06835	1.10641
0	1.11062
1.0878	0
1.34796	0
0.926368	1.19518
0	1.04978
1.21157	1.59363
0.665125	2.35123
1.13956	0
1.769	1.19038
0	0
1.48021	0
0	1.04653
0.921786	1.4147
1.37655	0
0.84215	2.58891
0	1.95384
1.11089	2.64824
1.33026	3.29088
1.03762	2.97753
0	1.73801
0	0
0	0
1.67575	3.45374
0	2.59074
0	0
0.992541	0.796484
0	1.80635
0.790975	0
0	1.40256
1.39864	0
0	2.53848
1.70262	1.42721
0	2.45869
0	1.44023
1.48349	2.21836
2.04783	2.61258
0	1.06287
0	1.49385
0	0
1.188	0
0	0
0	0.9867
0	1.29812
1.42553	1.78389
1.09702	1.30279
2.01686	1.32608
1.32244	0
0	1.46557
0	0.931745
1.64763	2.38953
0	0.839751
0.968296	0
1.01008	1.09582
1.15482	2.36601
0	1.08151
0.608188	0.93521
0	0
1.50276	0
0	0
1.2418	2.81172
1.66322	1.47885
0	2.44099
0	2.83004
2.05923	0.870667
1.28957	0.510986
1.31104	0.763912
0	1.62678
1.8082	1.86206
1.03992	2.39953
0	1.86264
0	0
1.28776	0
1.19856	0.628387
0.917522	1.8136
0	1.85555
0.903669	0
0.921148	0
0	0
0	1.10438
0	0
0.757236	0.835586
0.939462	1.16035
1.2469	1.65204
0	1.71447
0	1.28691
0.90332	1.73301
0	1.12489
0	2.49336
0.673258	2.04636
1.46531	2.23077
0	1.57241
1.31951	0.468852
0.8061	0
0.953155	0
1.82093	1.40326
0	0
0	1.91337
2.5006	1.50657
0	0
1.60768	0
0	1.15975
1.498	0.643783
0.701757	0
1.07709	2.96088
0	1.016
0.914196	1.84932
1.56489	1.39043
2.45139	2.04812
1.29062	2.37973
0.745348	1.57757
0.694149	2.27246
0	1.62367
0.821347	0
2.21331	0.938987
2.13567	0
1.9401	1.4625
1.19646	2.75956
0	0.843733
0	0.939462
0	0.963492
1.95219	0
0	0
0	0
0	0
0	0
1.51178	0.966947
0	2.53618
1.29812	1.73205
0	2.42468
0	1.01052
1.23588	1.27322
0	2.59935
0	1.14611
0	0.808991
0	0
1.3736	0.962358
0	2.06944
0	1.88535
1.96202	1.67793
1.09861	1.86922
0	0.975548
2.46683	3.37993
1.77596	0
1.11405	1.14217
0	0
0.892546	1.65606
0.928214	0
0	0
0	0.729924
0.918155	2.98947
1.04978	0
0	1.89746
1.07683	1.06287
0	0.716702
1.61474	2.34903
0	0
1.58958	1.65804
1.33902	1.77193
1.2624	0.976888
0	1.82764
1.48104	1.00963
0	1.19406
1.83601	2.32219
0	0
0	2.33433
0.928585	0
0	1.53822
0	0
1.23182	3.31561
0.424405	1.55893
0	2.39487
1.51427	0
0	1.21515
1.36244	1.71953
0	0
2.76025	2.12651
0.775992	0
0.937189	1.46754
0	2.62272
0	2.11392
1.43435	1.56072
0	0.737979
0.978958	0
0	0
0	1.49238
0	0.886296
0	1.56384
0	1.52108
2.18583	0
0	1.07365
0	2.90003
1.1514	0
0	1.00478
0	1.59849
1.50005	0
0	1.8012
0	0
0.961608	2.09433
2.14007	2.57985
0	1.52501
0.847908	0
1.20205	0
0	2.7988
1.0591	2.39011
0.92766	0
2.27465	2.38831
0	0.859992
0	1.10708
0	1.32659
1.90343	2.12694
1.04931	0
0.582224	1.37932
0	0.82862
1.18816	1.12601
0	0
0.896565	1.07074
0	1.04473
0.76637	0
1.53251	1.87687
1.33077	0.767235
1.56191	0
0	1.34919
2.30106	0.882707
1.3619	0
0.977301	1.04629
1.75166	0
1.01063	1.17585
1.23002	1.75958
0	1.72085
1.50557	0
0.958872	1.93519
0	1.25009
1.22372	0.908502
0	0
0	1.65281
0	0
0	1.01096
0.939367	0.786163
1.18953	1.08468
0	2.32318
0	0
0	0
1.33788	1.54356
0	1.88291
0	2.15593
0	1.87235
0	1.95484
1.23831	1.20523
0	1.2654
1.8012	0
0	1.87148
0.752932	1.45252
0	2.37363
0	0
1.14036	0
0.851356	1.6253
0	1.47811
1.28398	0
1.19341	1.74002
0.67012	0.933895
1.73609	1.70101
0	1.8129
0	0
1.02017	2.59463
0	0
1.96237	0
0	3.32223
0	0
0	2.35688
0.910007	0.96376
0	0
1.1251	0
1.09662	1.80437
1.23536	0.84829
0.949837	0
0	1.30857
0	1.97872
1.04081	1.89266
0.888819	0
0.566132	0
2.42234	0.595498
0.703248	0
0	0
0.518268	2.56355
1.15705	1.43508
1.26249	0
0	1.24602
1.69062	1.80381
0.541689	2.63592
0	1.81937
0	0
1.07213	0
0	0
0	1.11847
2.37031	1.00338
0	2.42633
0	2.68673
0	0.763912
0	1.37478
0	1.41991
0.767853	1.2634
1.47019	0
0	0
0	1.75971
0	0
0	2.0062
0	2.15068
1.14757	0
0	0.361832
0	1.21682
1.65068	2.28891
1.67634	1.5888
1.27489	3.00447
0.975754	1.87875
0.930472	1.33139
1.54414	2.16859
0	2.96489
1.38144	0
0	0.746572
1.40977	0
0	1.27313
0	1.06188
0.922333	1.35535
1.18958	0
0	1.2134
0	0
0	0
0	2.4754
1.78968	1.12643
2.08977	1.08702
0	1.36711
0.893654	1.0056
1.14406	0.895621
0.964261	0
0	1.40302
1.5274	2.63692
0	1.31861
0.651382	0
0	2.92597
0	2.90577
0	0
1.61175	1.57393
0	1.10505
0	1.8474
2.13369	0
0.907796	1.35482
1.70729	0
1.03119	1.28473
1.22525	1.34813
0	1.96906
1.72602	0
0	2.77055
1.33313	2.02967
0	0
0	1.41247
0	0.785545
0	0
0	0
0	1.32873
0	0
0.792957	0
1.80395	2.46296
1.07517	0.93324
1.44952	1.58125
1.28002	1.13125
0	0
1.48244	1.41541
0.823709	2.08656
1.45996	0.945003
1.01645	0
0	0.839526
0.965468	0
0.904544	1.28012
2.0426	0
0	0
0	1.65088
1.08429	0
0.942989	1.37324
0	1.41789
0.760802	0.739406
1.08054	0
0	2.83077
0	0
1.59597	0.886128
1.86601	0
1.88299	1.24303
0.485028	2.10091
0	0.963559
1.25258	1.91749
0	0
1.06585	2.84306
0	1.7269
1.65959	0
0	1.83468
0.721071	1.81473
1.17007	0
0	1.47123
0	0
1.10756	1.86833
1.51123	3.12443
0	2.10044
0.95159	1.10736
1.08493	1.27073
0	0.80906
1.49627	0
1.46659	0.836326
0	1.14329
0	1.15007
0	0.914554
0	3.0668
0	0
2.12532	0
1.76038	1.52431
1.14086	1.29851
1.31601	2.67225
0.993504	1.68344
0	2.61177
2.17479	1.13229
1.5388	2.23707
0	1.92395
0	2.66011
1.22584	0
0.616426	0
1.37655	2.16585
1.0676	2.35393
0	3.01676
0	1.98467
0	0
0	1.69423
1.60149	0
2.79226	1.32153
1.09715	1.1514
0.883622	0.893142
0	0.694249
0	0
1.81505	1.60354
1.6045	0
0	0.734746
0	1.75029
2.01422	0
0.973698	0
1.67106	0
0	2.66756
1.29744	0
1.12376	0
0	0
0.615291	0
0.488727	1.22558
0	0
0	2.14578
0	0
0.895021	1.03445
1.81033	0
0	2.49221
1.73937	3.10481
1.01656	0.660523
1.60481	2.68235
1.47421	0
0	0
0	0
1.00215	0
0.732719	1.88314
1.00117	1.83347
1.01701	0
0.909387	0
1.09146	1.66322
0.871718	2.63021
1.56939	1.22474
0	0
1.94545	1.74604
1.08649	0
0.942415	1.56739
0	3.23016
0	0
1.13855	1.88314
1.10776	1.92909
1.81505	0.993504
0.902535	0
0	0
0.698236	0
1.52818	3.06105
2.02167	0
1.86321	1.14275
0	1.2469
0	0
0	1.68433
0.941842	1.15185
1.39077	1.55953
0	0
0	3.47212
0	1.70495
0	1.69315
0.786846	1.52318
1.14772	0
2.38276	1.5014
0	1.19325
2.42525	0
0	0.937851
0.874315	0
0.83796	0
1.11798	0
0	1.01723
0.886715	1.16762
0.767729	1.14772
1.88184	0
0.645719	1.02462
0	2.71034
1.89186	0
1.38166	2.64369
1.78978	3.46328
0	0
0	1.89489
0	1.0142
0	0
0.791304	0
1.75932	1.98505
0	1.29257
0.908149	1.26285
1.01241	1.74257
0.818787	1.72893
0.774539	0
0	2.05864
0.922333	0.923064
0	3.12825
1.42421	0
0	1.88393
2.11617	2.73429
1.26981	0
0.924437	1.9377
0	0
0	2.28233
1.24553	1.20018
0	1.98294
0	0
0	1.11103
0	0
0	0
0	0
0	2.58777
0.901056	3.04476
0	0
0	0
1.18871	1.56759
0.757417	2.15791
0	2.07959
0	1.0439
1.02668	3.17406
0	2.22766
1.1578	2.1388
0	1.05463
0	0
0	1.35171
0	0
1.37313	0
1.42938	1.25857
0	0.81274
0	1.18752
1.44195	1.95211
0	0
0.920693	1.82852
0	1.27629
0	0
2.08789	0
0	0.740437
0.977508	0.429027
1.31243	0
0	3.20213
1.13668	0
0	1.40581
0	1.21816
1.59582	1.05536
0	1.68071
2.19344	0
0.575675	0
0	0
0	0
1.09648	1.97603
1.05147	2.86074
0	0.913748
0	1.32965
1.94112	3.06858
2.55303	1.48367
1.34194	1.39475
1.35781	1.52234
0	1.2347
0	1.63206
0.870344	0
0	1.04966
0	2.26562
0	0.671896
0	2.39438
0	0.972981
0	0.887135
0	1.0895
1.55637	0
0	0
0	0
0	2.37194
1.10614	2.65702
1.82241	0
1.61813	0
0.696817	0
1.80113	1.97012
0	0
0	0.941746
0	0.92979
0	0.561368
0	1.36341
0	1.08274
0	0
0.838482	2.20455
1.03352	1.86528
1.31941	0.662155
1.34919	1.45516
2.69884	1.14304
0	0
1.68594	0
0	0
0.87099	1.40825
0	1.47951
0	0
0	0.831611
1.12334	2.56401
0	0
0.865454	3.00538
0	0.954331
0.946737	0
1.31791	0.480536
1.20889	2.78889
2.26314	0
1.42118	1.77376
0	1.1674
0.933146	2.64085
0	0.993932
0.896393	1.51908
1.54719	1.34859
1.53137	2.33692
0	2.96387
0	0.839302
1.12976	2.63212
0	1.4549
0	1.57211
0	0
1.60656	0
1.33488	1.44814
1.34236	0
0.804799	0.99126
0.856702	0
0	1.90205
0	2.65248
0	2.27932
0.977612	0
0	0.96386
0.889409	0
2.57199	2.8863
1.33882	0
0	0
0	0
1.22017	0
0	1.25959
0.646844	0.90123
0	0
0	2.2067
0.758139	2.02595
2.22239	0.817373
1.18531	2.07661
1.78142	1.62695
0	0
0	0.743549
0.757597	3.48755
0	1.31084
0	1.20737
1.04941	0.96577
1.18958	1.94857
1.02154	1.72104
0	2.9086
1.23553	0
1.28738	2.46212
1.43728	0.984595
1.30376	1.21448
0	1.6253
0.894166	0.746047
0	2.39246
0	2.89864
0	2.1764
1.15675	0
2.9589	1.61635
1.36504	1.28625
1.17243	2.12944
0	1.32344
1.5151	2.74331
0	1.30337
0	0
1.77042	0
0	0
1.34602	0
0	0
0	1.32791
0	1.75859
0	2.45284
0	2.07936
0	0
1.64212	3.05008
1.0229	0
1.94574	1.75419
0	1.70704
1.60827	1.73033
0	1.24496
1.2577	0
0	0.886128
0	1.17872
2.29976	0
0	1.0599
0	0
1.3409	1.57829
0.966981	1.72792
0	0.861962
1.05062	0
1.90558	0
0	0
0	0
0	2.86698
0	0.849207
1.38222	0
1.15855	0
1.46021	0.978958
1.73531	0
1.35824	1.41801
1.35247	0.944619
1.95696	1.76337
0.853363	1.36222
0	0
0	0
1.79825	0
0	2.64978
0	2.13205
1.23519	1.55819
1.16854	3.09377
0	0
0	0
0.947994	0.993611
0	2.00032
0	0.929883
0	0
0.940698	0.86978
1.33057	0
0.896307	0
1.79322	1.57362
0	0
0.600137	1.25276
1.34351	1.14757
0	1.40072
0	0
0	0
1.03177	1.86409
0.817797	1.38705
2.05983	0
1.31591	0.815822
0.704797	0
1.06076	0.977508
0	0
0.787009	0.743839
1.11117	1.1374
0	1.211
0	0.846157
1.06523	0
1.11062	2.04231
0	1.95225
0	0.800045
1.04617	1.38817
1.53251	1.33057
1.08558	2.34124
0	1.41329
0	1.54864
2.40612	0
1.65111	0
0	3.11856
0	2.76831
0	2.79913
0	1.31941
0.733168	1.40666
0	1.91732
0	0
0	2.16176
0	0
0.946834	1.70207
1.34518	0.937
0.450329	0
0	1.54182
1.91749	0.98386
0	2.62973
1.41588	1.14144
0	2.34806
0	0
1.59113	0
1.38457	0
0.677713	2.32335
1.31921	2.8588
0.668354	0
0	0
0	0
0	0
0	1.54903
1.25419	1.32052
0	0.92033
1.02691	0
0.806855	0
0	3.04496
0.856079	1.69086
0.901143	0
0.924254	0
0	0.860149
0	0
1.05014	1.56714
0.632578	2.64557
1.70963	0
0	0
0	0
0.816174	0
1.05147	3.31021
0	1.90838
0	0
0	1.62563
1.64509	1.28059
0.945388	1.09212
1.23877	1.43753
0	0
2.16768	2.26276
0	0
0.933333	0
0	1.70791
0	2.88861
0	1.65255
0	0
0	0.839639
0.408606	1.68702
0	0.718799
0	1.92366
0	0.824571
0	0.862674
1.21216	2.1808
0	0
0.797556	2.85919
1.2211	1.53725
1.52262	1.54033
1.41368	1.66252
0.898589	1.37316
0	0
0	2.59426
1.33057	1.66966
0.872041	2.57893
0.63733	3.34001
2.24137	0
0	1.55347
0	2.14228
0	0
2.0705	0
0.862911	1.5791
1.86956	3.12175
1.12799	3.14663
0	2.06824
1.1321	1.48923
1.10797	0.989346
1.08832	0
0	0.687495
0	1.69866
1.21933	0
0	0.81274
0	0
1.41817	0
1.06748	0
1.88267	2.04251
0.867131	1.24268
0	2.60837
0	0.928677
0	1.46047
0.923704	0
0	1.78347
0.857874	0.968397
0	0
1.29619	1.10614
1.53422	0
0	0
0.864896	1.96501
0	2.04621
1.00237	1.37611
0	0
0	1.11391
0.746397	0
0	0.781347
0	2.28346
0.840349	0.893398
0	0.909033
1.3951	0
1.00875	1.30279
1.08936	0
1.19325	1.39475
0	1.22372
0	0
0	0
0.917522	0
0	0
1.45427	1.0661
1.07024	2.29221
1.85214	0
0	1.8114
0	1.86065
1.10035	1.82753
0	1.29407
2.19557	0
0	1.93426
0.769902	0
1.3599	0
0	0
1.11363	1.99331
0.827386	1.49332
1.62727	2.00083
0	0
0.881379	0.97104
0	1.64932
0	2.45357
0	0
0	2.42375
0	1.89577
0	1.83601
2.65672	2.8623
0	0
0	0
0.813508	1.64763
0	1.18684
0	0
0	0
0.851973	0
0	0
1.47226	2.00342
0	1.68077
1.25599	1.67598
0	0.781283
1.01353	0
1.28294	1.88141
1.04057	1.27137
0.939557	0.842075
2.50276	3.22527
1.175	1.82764
0	0
0	0.96396
0	0
2.01784	2.95138
1.3739	1.25518
0	0
0	2.15891
0	1.58818
2.16893	1.38278
0	1.58756
1.44096	0
0.808025	1.6975
1.01197	1.48283
1.69254	2.77342
0	1.01791
1.99758	1.11501
0.874193	0
1.30357	0
1.38877	1.13711
1.45945	1.18075
1.12306	1.01487
1.68273	0
1.88102	0
0	1.50316
0	0.884372
0.835734	0.987087
0	1.12707
0	1.48733
1.32153	0
0	0
0	0
0.779745	0
0.877832	0
1.49047	0.453131
0	1.89314
0	2.21399
0.791502	0
0	1.97474
0.784767	2.37976
0	1.16486
0	1.67223
0	1.07238
1.71615	2.96611
2.42656	1.04176
1.31891	1.36515
0	1.98438
0	1.37456
0.989505	0
0.995328	2.81058
1.05941	0
0	0
1.20127	1.0137
1.81958	1.77794
0	0
1.80183	0.843129
0.873502	0
0	1.31868
1.17982	1.41329
0	0.739177
0	0.955019
0	1.48152
0.8982	0
1.37016	1.8256
0	0
0	0
1.47278	0.904544
0	0.844111
1.68308	0
0	2.8255
0	2.55413
1.41165	0
0.684121	2.11344
0	1.22491
2.24458	0
2.25715	2.16298
0.867611	2.16653
1.86337	1.79072
0	0
0	0.976785
0	1.79854
0	2.2488
2.36623	0
0	0
0.999107	1.08838
1.45616	0
1.32102	0
0	0
0	0
1.21066	0.654362
0.857561	0
2.17733	1.23918
1.89804	0.821561
0.724125	1.61716
0	2.57928
0	0
1.58483	0.889494
1.17438	1.10075
0	1.02347
0	2.21448
0	1.18248
0	0.983965
1.64256	1.41647
0	2.57255
1.39647	1.05244
0.887051	2.63053
0	0
0	1.60339
0	0
0	1.03939
1.01521	2.52805
0	1.31621
0	0
1.68702	1.78954
0	0
1.30631	0.889578
0	3.69761
1.05689	0
2.22398	2.62226
0	1.72785
0	1.29523
0	2.15184
1.15556	1.50167
0	1.29378
0	1.56789
0	2.25119
0	1.13913
0	1.04845
1.10438	2.22754
1.28549	0
0	0
0	2.47909
0.991473	0
2.01277	1.41849
2.23957	0
1.52995	0.943995
0	0
1.29196	0
0	0
1.15348	0.787368
0	2.55376
1.68783	1.60497
0	0
0	2.03765
0	0
1.08976	1.2804
0	1.40825
1.79343	0
2.11681	0
1.15675	1.53251
0	2.72143
0	1.67158
0	1.38155
2.59577	2.21317
0	1.07454
0	0.822347
1.90262	2.00411
1.57849	1.96054
0.96086	0
0.981038	3.13244
0	1.10708
0.984805	0
1.05032	0.800315
0	1.65114
1.98397	1.04265
0	0
0.665125	2.45042
2.16125	0
1.62138	1.85396
0	1.54651
0.842225	0
1.56161	0
0	0
0.837886	2.4106
0.97206	1.33716
3.27508	0.939747
0	1.40256
0	1.18342
2.12158	0.512699
0	0
0	2.0468
0	0
0	0
1.27573	0
1.22831	0
0	1.52995
0	0
0.895192	1.2933
1.66258	2.59592
0	1.01208
0	1.58309
0	0
0	0
0	1.84023
0	2.9897
1.49025	1.49025
1.06835	0
1.42894	1.16111
0	0.953547
1.55726	1.61716
0	0
0	2.20704
0	0.945869
1.8802	1.18484
1.8863	1.0817
1.11522	1.13004
1.48349	1.5229
0	0
0.939177	0
1.36385	1.13068
0	2.49821
1.34634	0
1.01186	1.88456
0	2.13468
1.80042	0
1.22389	2.04751
1.08442	1.68828
0	1.58741
0.974314	1.44727
0	0
1.77015	0
2.13963	0
0	2.05744
0	1.78183
0.886883	1.412
0	2.30511
0	2.72959
0	1.55303
0	2.3693
0	0
0.702527	3.12046
0.941842	1.52543
1.18515	0
0	3.15413
1.96501	0
1.84553	2.80311
0.740954	1.32527
1.12475	1.70867
1.20376	1.84254
0	2.77974
1.49252	0
1.51178	0
1.28852	1.80508
1.88979	0
0	2.22226
0	0.780001
1.51316	1.89602
2.08492	1.98532
1.0151	0
0	0
0	2.5914
0	0
0.832711	0
1.30808	0
2.22049	1.63189
0	0.877914
1.9083	0
1.28795	2.39156
1.11363	0
0	0.993504
1.00128	0
1.0839	0.794617
0	0.994147
0.942606	0
1.27778	1.92112
0	0
1.70024	1.18044
0	0
0.827314	1.05683
0	1.23208
0	1.16216
0.848978	0
1.81634	0.590107
1.14523	2.83121
0	2.19841
1.86252	0.869297
0.802075	0.753646
0.566593	0
0.908149	1.05208
1.25518	0
0	2.60646
0	1.27978
1.14993	2.09464
0	0
0	2.04586
1.22499	1.63024
1.91633	1.74734
	0
	3.20781
	1.61813
	0
	2.78972
	3.13165
	1.21182
	0
	0.793819
	1.56205
	2.19368
	0
	1.81663
	1.01904
	0
	0
	0
	0
	1.87173
	1.01286
	0
	2.14367
	1.78422
	1.77312
	3.58061
	3.34806
	0
	1.61533
	0
	1.60426
	1.90928
	0
	0
	0
	2.28283
	1.50493
	2.20844
	1.17795
	1.5501
	0.847374
	1.414
	1.81312
	0
	1.49359
	1.20409
	1.49078
	0
	1.90318
	1.56669
	0
	0
	0
	1.77743
	0
	1.36951
	2.37194
	0
	0
	1.48985
	0
	2.3354
	2.46261
	3.69689
	0
	0
	0
	0.770712
	2.48567
	1.20712
	1.47538
	0
	2.59361
	1.39635
	2.25929
	0
	1.76578
	1.80437
	0
	1.24417
	1.20002
	1.96054
	0
	0
	0
	1.48008
	0
	0
	1.33571
	0.907796
	1.20262
	0.891611
	1.50602
	1.53137
	0
	0
	0
	1.08338
	2.14294
	1.21849
	0
	2.74733
	2.40911
	0
	1.62826
	2.16886
	2.81238
	1.36863
	0.790119
	1.49332
	0
	0
	0.924529
	2.16074
	0
	1.36039
	0
	0.890678
	0
	0.876029
	1.82648
	1.65683
	0
	2.23717
	1.97323
	1.44727
	1.87313
	0
	1.94061
	1.86748
	2.10702
	0
	0.937
	0
	2.31821
	2.35991
	1.53507
	0
	0.80713
	1.0283
	0
	0
	1.70373
	1.71174
	2.07005
	2.08102
	1.10817
	0.997159
	0
	0
	0.781026
	0.973083
	2.32194
	0.527383
	1.93637
	2.17631
	1.70618
	1.55982
	0.930813
	1.06861
	1.9837
	3.3801
	1.09357
	0
	0
	1.99295
	1.88456
	1.02456
	1.37777
	1.51215
	0
	1.02749
	1.47981
	2.37791
	2.20198
	0
	1.7264
	1.19349
	1.97172
	1.45714
	1.70373
	0
	1.61716
	2.72314
	1.02108
	0
	0.859441
	1.67434
	2.50077
	0
	0
	0.770962
	1.42266
	0
	0
	1.30035
	0
	0.972776
	1.97939
	1.58648
	1.86512
	1.02957
	1.44906
	0
	0
	4.0573
	1.03539
	0
	2.33374
	0
	0.939177
	1.86956
	1.20819
	1.29571
	0
	0
	1.38222
	0
	2.51601
	0
	0
	1.13812
	1.95401
	1.60688
	2.13129
	0.829275
	0
	0
	2.10186
	1.13985
	2.52829
	1.40977
	1.472
	1.1572
	1.95905
	0
	1.68451
	0
	0
	0
	0.951493
	1.63821
	1.18847
	1.14655
	1.76277
	1.60172
	0.812113
	1.56639
	0
	0
	0
	1.36255

## Sheet: Mmp3
sc-RNA seq analysis identifies differentially expressed genes related to Matrix Metalloprotease between Control and NC-Foxc2-/- mice in cells comprising the Trabecular meshwork cluster.
Control	NC-Foxc2-/-
0	0
0	0
0	0
1.17361	1.10654
0	2.90458
0	0.851279
0	0
0	0
0	0
0	0
0	0
0	0
0	0
0	2.59302
0	0
0	0
0	0
0	0
0	0
2.93385	0
0	2.15711
0	0.458414
0	0
0	0
0	0
0	0
0	0
0	0
0	0
0	0
0	1.00248
0	0
0	0
0	0
0	0
0	3.20262
3.5754	0
0	0
0	0
0	0.692897
0	0
0	0
0	0
0	0
0	0
0.868975	0
0	0
0	0
0	0
0	0
0	0
0	0
0	2.10565
0	0
0	0
0	0
0	0
0	0
0	0
0.879066	2.40355
0	0.457518
0	0
0	0
0	0
0	4.94892
0	0
0	0
4.13466	0
0	0
0	0
0	0
0	0
0	0
0	3.62129
0	0
0	0
0	0
0	1.83749
0	0
0	0
0	0
0	0.669701
1.01431	2.39156
0	0
0	0
0	0
0	0
0	0
0	0
0	0
0	0
0	0
1.38122	0
0	0
0	0
0	3.03613
0	0
0	0
0	0
0	2.48385
0	0
0	0
0	0
0	0
0	0
0	0
0	1.99496
0	0
0	4.19027
0	2.52105
0	0
0	0
0	0
0	0
0	0
0	0
0	0
1.73071	0
0	0.776245
0	2.29261
0	0
1.10939	0
0	0
0	0
0	3.1883
0	0
0	0
0	0
0	0
0	0
0	0
0	0
0	0
0	0
0	0
0	0
0	0
0	1.01398
0	1.62859
0	0
0	0
0	0
0	0
0	0
0	0
0	0
0	0
0	0
0	0
0	0
0.71244	1.09755
0	0
0	1.70428
0	0
0	0
0	0
2.749	0
0	0
0	0
0	1.33965
0	0
0	0
0	0
0	0
0	0
0	0
0	0
0	0
0	0
0	0
0	1.04665
0	0
0	0
0	0
0	0
0	0
0	0
0	0
0	0
0	0
0	0
0	0
1.2345	0
0	0
0	3.02288
0	0
0	0
0	0
0	0
0	0
0	0
0	0
0	0
0	0
0	0
0	0
0	0.708283
0	0
0	0
0	0
0	0
0	0
0	0
0	0
0	0
0	0
0	0
0	3.58384
0	0
0	0
0	0
0	0
0	0
0	0
0	0
0	0
0	0
0	0
0	0
0	0
0	0
0	0
0	0
0	0
0	0
0	0
0	0
0	0
0	0
0	0
0	0
0	0
0	0
0	0
0	0
0	0
0	0
0	0
0	0
0	0
0	0
0	0
1.04193	0
0	0
0	0
0	0
0	0
0	0
0.892972	0
0	0
0	0
0	0
0	0
0	0
0	0
0	0
0	0
0	0
0	0
0	0
0	0
0	0
0	0
0	0
5.13202	0
0	0
0	0
0	0
0	0
0	0
0	0
0	2.93737
0	0.966375
0	0
0	2.49642
1.28795	0
0	0
0	0
0	2.17433
0	0
0	4.75001
0	0
0	0
0	0
0	2.35839
0	0
0	0
0	0
0	0
0	2.3487
0	0
0	0
0	0
0	1.15288
0	0
0	0
0	0
0	0
0	0
1.59668	0
0	0
0	0
0	0
0	0
0	0
0	0
0	0
0	0
0	0
0	0
0	0
0	0
0	0.666873
2.90369	0
0	0
0	2.41795
0	0
0	0
0	0
0	0
0	0
0	0
4.43423	0
0	0
0	0
0	1.61813
4.94806	1.41612
0	0
0	0
0	3.27074
0	0
0	0
0	0
0	0
0	0
0	0
0	0
0	0
0	0
0	0
0	0
1.4065	0
0	0
0	0
0	0
0	0
0	0
0	0
0	0
0	0
0	0
0	1.95124
0	0
0	0
0	2.52781
3.0019	0
0	0
0	0
0	1.38367
2.28307	0
0	3.48571
0	0
0	3.81915
1.10223	0
0	0.862199
0	0
0	0.872122
0	0
0.900362	0
0	0
0	0
0	0
0	0
0	0
0	0
0	0
0	0
0	0
0	0
0	0
0	0
0	0
0	0
0	2.43698
0	0.840125
0	0
0	0
0	0
0	0
0	0
2.94349	0
1.18673	0
0	0.771399
0	0
0	0
0	0
0	1.00324
0	0
0	0
0	0
1.24867	0
0	0
0	0
0	0
0	0
0	0
0	0
0	0
0	0
0	0
0	0
0	3.88355
0	4.49002
0	0
0	0
0	0
0	0
0	0
0	0
0	0
0	0
1.94677	0
0	0
0	0
3.87589	0
0	0
0	0
0	0
0	0
0	3.91983
0	1.13125
0	0
0	0
0	0
0	0
0	0
0	0
0	0
0	0
0	2.64824
0	0
0	0
0	0
0	0
0	2.26686
0.895107	1.96343
0	0
0	0
0	0
0	0
0	0
0	0
0	0
0	0
0	3.32934
0	0
0	0
0	0
0	0
0	0
0	0
0	0
0	0
0	0
0	0
0	0
0	3.81939
0	0
0	0
3.24932	0
0	3.58255
0	0
0	0
0	0
0	0
0	1.38315
0	1.76257
0	0
0	0
0	0
0	0
0	0
3.71868	1.82662
0	0
0	0
1.90149	1.51372
0	0
0	0
0	0
0	0
0	0
1.32002	2.39953
0	0
0	1.00237
0	0
0	0
0	0
0	0
0	0
0	0
0	0
0	0
0	0
0	1.28435
0	0
0	0
0	0
0	0
0	0
0	0
0	0
0	0
0	0
0	0
0	0
0	0
0	0
0	0
0	0
0	0
5.4152	1.01364
0	0
0	0
0	0
0	0
0	0
0	0
0	0
0	0
0	0
3.77087	0
0	0
0	0
0	0
0	0
0	0
0	0
0	0
0	3.03977
0	0.852204
0	2.65678
0	0
0	0
0	0
0	0
0	0
0	2.562
0	0
0	0
0	0
0	0
0	0
0	4.21045
0	0
0	0
0	0
2.50869	0
0	0
0	0
0	0
0	0
0	0
0.693147	0
4.36741	0
2.53015	0
0	0
0	0
0	0
0	0
0	0
0	0
0	0
0	3.08019
0	0
0	0
0	0
0	0
0	3.28997
0	1.23329
0	0
0	0
0	0
0	0
0	0
0	0
2.44608	0
0	0
0	0
0	0
3.39235	0.649235
0	0
0	2.45236
0	0
0	0
0	0
0	0
0.897253	0
2.5576	0
0	0
0	0
0	0
0	0
0	0
0	0
1.57956	0
0	0
0	0
0	0
0	0
0	0
0	0
0	0
0	0
0	0
0	0
0	1.00478
0	0
0	0
0	0
0	0
0	0.782376
0	0
0.713235	0
0	0
0	0
0	0
0	0
0	0
0	0
0	0
0	0
0	0
4.02866	0
0	0
0	0
0	0
0	0
0	0
0	0
0	0
0	0
0	1.04533
0	0
0	0
0	3.47807
0	0
0	0
0	0
0	0
0	0
0	0
0	0
0	0
0	0
0	0
0	0
0	0
0	0
0	0
0	0
3.19358	0
0	0
0	0
0	0
0	0
0	0
0	0
0	0
0	1.04188
0	0
0	0
0	0
0	0
0	0
0	0
0	0
0	0
1.43314	0
0	0
0	0
0	0
0	0
0	0
0	0.639692
0	0
0	0
0	0
0	0
0	0
0	0
0	0
0	0
0	2.8458
0	0
0	4.16458
0	0
0	0
0	0
0	0
0	0
0	0
0	0
0	0
0	0
0	0
0	0
0	0
0	2.62467
0	0
0	0
0	0
0	0
0	0
0	0
0	0
0	0
0	0
0	0
0	0
3.78275	0
0	0
0	0
0	0
0	0
0	0
0	0
0	0
0	0
0	0
0	0
0	0
0	0.361832
0	0
0	0
0	0
0	0
0	0
0	0
0	0
0	0
0	0
0	0
0	0
0	0
0	0
0	0
0	0
0	0
0	0
0	3.7946
0	0
0	0
0	0
0	0
0	0
0	0
0	0
0	0
0	3.07972
0	0
0	0
0	1.3717
0	0
0	0
0	0
0	0
0	0
0	0
0	1.90985
0	0
0	0
0	0
0	0
0	0
0	0.631504
0	0
0	0
0	0
0	0
0	0
0	0
0	0
0	0
0	0
0	0
0	0.571751
0	0
0	0
0	0
0	0
0	0
0	0
1.01645	0
0	0
0	0
0	0
0	0
0	0
0	0
0	0
0	3.67187
0	0
0	0
0	0
0	1.94369
0	0
0	0
0	0
0	0
0	3.11444
0	0
0	3.77417
0	0
0	0
0	0
0	0
0	0
0	0
0	0
0	0
0	0
0	0
0	0
0	0
1.99596	0
0	0
0	2.50243
0	0
0.981038	0
0	0
0	0
0	0
0	0
0	0
1.77783	0
0	0
0	0
0	0
0	4.98137
0	0.816385
0	0
0	0
0	0
0	0
0	0
0	1.01364
0	0
0	0
0	0
0	0.813299
0	0
0	0
0	0
0	0.864817
0	0
0	0
0	0
0	0
0	0
0	0
0	0
0	1.93807
2.4702	0
0	0
0	0
0	0
0	0
0	0
0	0
0	0
0	0
2.1549	0
0	0
0	0
0	0
0	0
0	3.30813
0	0
0	2.13847
0	0
0	0
0.620692	0
0	0
0	0
0	0
0	4.20012
1.01701	0
0	0
1.09146	2.70121
0	2.80044
0	0
0	0
0	0
0	0
0	2.78355
0	3.12918
0	0
0	0
0	0
0	0
0	1.65051
0	0
0	0
0	4.57804
0	0
0	0
0	0
0	0
0	0
0	0
0	0
0	0
0	0
0	0
0	0
0	3.19106
0	0
0	0
0	0
0	0
0	0
3.02341	0
0	0
0	0
0	0
0	0
0	0
0	0
0	0
0	1.05475
0	0
0	1.82874
0	0
0	0
0	0
0	0
0	0
0	0
0	2.81532
0	0
0	0
0	2.34411
0	0
0	0
0	0
0	0
0	0
0	0
0	0
0	2.73429
0	0
0	3.62449
0	0
0	0
0	0.770276
0	1.25437
0	0
0	0
0	0
0	0
0	0
0	0
0	0
0	4.6772
0	0
0	0
0	0
0	0
0	0
0	3.26556
0	0
0	0
0	0
0	0
0	0
0	0
0	0
0	0.609833
0	0.349265
0	0
0	0
0	0
0	0
0	0
0	0
0	0
0	0
0	0
0	0
0	0
0	0
0	0
0	0
0	0
0	0
2.19344	0
0	0
0	0
0	0
0	0
0	1.32062
0	0
0	0
0	0
0	0
0	0
0	0
0	0
0	0
0	0
0	0
0	2.26562
0	0.671896
0	0
3.10227	0
0	0
2.50489	0
3.39066	1.47864
0	0
0	0
0	2.74581
0	0
0	0
0	0
0	0
0	0
0	0
0	0
0	0
0	0
0	0
0	2.176
0	0
0.838482	0
0	0
0	1.33944
0	2.85795
0	0
0	0
0	0
0	0
0	0
0	0
0	0
0	0
0	0
0	0
0	0
0	0
0	0
0	0
0	1.87949
0	0
0	0.798966
0	0
0	0
0	0
0	0
0	0
0	0
0	1.28776
0	0
0	0
0	0
0	0
0	1.33457
0	0
0.875375	1.44814
0	0
0	0
3.6965	0
0	0
0	0
0	0
0	0
0	0
0	0
0	3.07678
0	0
0	0
0	0
0	0
0	0
0	0
0	0
0	0
0	1.16141
3.80421	0
0	0
0	0
0	0
0	0
0	0
0	0
0	0
0	0
0	1.61192
0	0
0	1.67387
0	0
0	1.30357
0	0
0	0
0	0
0	0
0	1.09463
0	0
0	0
0	0
0	0
0	0
0	0
0	0
0	0
0	0
0	0
0	0
0	0
0	0
0	0
0	0
0	0
0	0
0	0.530591
1.52094	0
0	0
0	0
0	0.670773
0	0
0	1.73033
0.932305	0
0	0
0	0
0	0
1.02761	0
0	0
0	0
0	0.825147
0	0
0	0
0	0
0	0
0	0
0	0
0	0
0	0
0	0
0	0
2.86416	3.64774
1.20458	0
0	0
0	0
0	0
0	0
0	0
0	0
0	0
0	0
0	0
0	3.15706
0	1.5063
0	0
0	0
0	0
0	2.00032
0	0
0	0
0	0
0	0
0	0
0	0
0	0
0	0.81093
0	0
0	0
0	0
0	0
0	0.646238
0	1.94677
0	0.951298
0	0
0	0
0	0
3.84293	0
0	0
0	0
0	0
0	0
0	1.81494
0	0
0	0
0	0
0	0
0	0
0	0
0	0
1.41423	0
0	2.16939
0	0
0	3.39513
0	1.66131
0	0
0	0
0	0.70677
0	0
0	0
0	0
0	0
0	0
0	0.937
0	0
0	0
0	0
0	2.89922
0	0
2.51737	1.21382
0	0
0	0
0	0
0	0
0	0
2.66126	0
0	0
0	0
0	0
0	0
0	0
0	0
0	0
0	0
0	0
0	0
0	0
0	0
0	0
0	0
0	0
0	0
0	0
0	0
0	0
0	0
0	0
0	0
0	0
0	0
0	0
0	0
4.97545	1.43753
0	0
0	0
1.1146	0
1.40755	1.20116
0	0
0	0
0	0
0	0
0.8585	0.50547
0.408606	0
0	0
0	0.607122
0	0
0	0
0	4.47035
0	0
0	0
0	0
0	0
4.26994	0
0	0
0	0
0	0
0	0
0	0
0	4.77283
0	0
0	0
0	0
0	0
0	0
0	0
0	0
0	0
0	0
0	1.71887
0	0
0	0
0	0
0	0
0	0
0	0
0	0
0	0
0	0
0	0
0	0
0	0
0	0
0	0
0	0
0	0
0	0
0	0
0	0
0	0
0	0
4.85867	0
0	0
0	0
0	0
0	0
0	0
0	0
0	0
0	0
0	0
0	0
0	0
0	0
0	0
0	0
0	0
0	0
0	0
0	0
0	0
0	2.93352
0	0
0	0
0	3.45815
0	0
0	0
0	5.63813
0	0
0	0
0	0
0	0
0	4.42386
0	0
0	0
0	0
0	0
0	0
0	0
0	0
0	0
0	0
0	0
0.976888	2.38885
0	0
0	0
0	0
0	0
0	0
0	0
0	0
0	0
0	1.43679
0	0
0	0
0	0.781283
0	0
0	0
0	0
0.939557	0
4.58435	0
0	0
2.46334	0
0	0
0	0
1.44952	0
0	2.77576
0	0
1.60418	0
0	0
0	1.38278
0	0
0	0
0	0
0	0
0	0
4.20055	0
0	0
0	0
0	0
0	0.722159
0	0
0	0
0	0
0	0
0	0
0	0
0	0
0	0
0	0
0	0
0	0
0	0
0	0
0	0
0	0
0	3.46639
0	0
0	0
0	0
0	1.45101
0	0
0	0
0	0
0	0
0	0
0	0
2.21666	0
0	0
4.53367	0
0	1.00632
0	0
0	0
0	0
0	1.24093
2.1028	0
0	0
0	0
0	0
0	0
0	0
0	0
0	0
0	0
0	0
0	0
0	3.09114
0	0
0	1.84113
0	0
0	0
0	0
0	0
0	0
0	0
0	0
0	0
0	3.57727
0	0
0	0
0	0
0	0
0	1.13754
0	0
0	0
0	0
0	0
0	0
0	0
0	0
0	0
0	0
0	0
0	0
2.69584	0
1.09715	0
0	0
4.34739	0.889494
0	1.10075
0	0
0	0
0	2.0525
0	0
0	0
0	0
0	0
0	0
0	0
0	0
0	0
0	0
0	0
0	0
0	0
0	0
0	0
0	0
0	0
0	0
3.41585	0
0	0
0	0
0	0
0	1.00963
0	0
0	0
0	0
0	0
0	0
0	0
0	0
0	0
0	0
0	0
0	0
0	0
0	0
0	0
0	0
0	0
0	0
0	0
0	0
0	0.838035
0	0
0	0
0	0
0	0
0.812043	0
0	0
0	0
0	2.72143
0	0
0	0
0	1.44877
0	0
0	0
0	0
0	0
0	0
0	0
0	0
0	0
0	0
0	0
0	0
0	0
0	0
0	1.25045
0	0
0	0
0	1.01927
0	0
0	0
0	0
0	0
4.50046	0
0	0
0	0
2.42321	0
0	0
0	2.81744
0	0
0	3.15396
0	0
0	0
0	0
0	0
0	0
0	2.16969
0	0
0	0
0	3.47742
0	0
0	0
0	0
0	0
0	0
0	0
0	0
0	0
0	0
0	0
0	0
0	0
0	0
0	0
0	0
0	0
0	0
0	0
0	4.12045
0	0
0	0
0	0
0	0
0	0
0	0
0	0
0	0
0	0
0	0
0	0
0	0
0	0
0	0
0	0
0	2.72959
0	3.69189
0	4.23163
0	0
0	1.85851
0	0
0	0
0	0
0	0
0	1.81893
0	0
0	0
0	0
0	2.30945
0	0
0	0
0	0.990834
0	0
0	0
0	0
0	0
0	0
0	0
0	0
0	2.99992
0	0
0	1.02703
0	0
3.24398	0
0	0
1.06948	0
0	0
0	0
0	0
0	0
0	0
0	0
0	0
0	0
0	0
0	0
0	0
0	0
0	0
0	0
0	0
0	0
0	0
0	0
0	0
0	0
0	0
0	0
0	0.666505
0	0
0	0
0	0
0	0
0	0
0	0
0	0
	0
	5.42224
	0
	0
	0
	0
	0
	0
	0
	1.05928
	3.27707
	0
	0
	0
	0
	0
	0
	0
	0
	0
	0
	3.69286
	3.57471
	1.77312
	0
	0
	0
	0
	0
	0
	2.15921
	0
	2.16448
	0
	0
	0
	0
	0
	0
	0
	0
	0
	0
	1.82125
	0
	0
	0
	2.94827
	0
	0
	0
	0
	1.77743
	0
	0
	0
	0
	0.777387
	0
	0
	3.22951
	0
	4.71485
	0
	0
	0
	2.33122
	1.5411
	0.46119
	0
	0
	1.63432
	0
	4.27325
	0
	1.23054
	0
	0
	0
	0
	0
	0
	0
	0
	0
	0
	0
	0
	0
	0
	0
	0
	0
	0
	0
	0
	0
	0
	0
	0
	0
	0
	0
	0
	0.935963
	0
	0.681407
	0
	0
	0
	0
	0
	0
	0
	0
	0.843959
	0
	0
	0
	0
	0
	0
	0
	0
	0
	0
	0
	0
	0
	0
	0
	0
	0
	0
	0
	0
	0
	0
	1.0283
	0
	0
	0
	0
	0
	1.01275
	0
	0
	0
	0
	0
	0
	0
	0
	1.0912
	0
	0.917342
	0
	0
	0
	0
	1.02006
	0
	0
	0
	0
	0
	0
	0
	0
	0
	0
	0
	0
	0
	0
	0
	0
	0
	0
	0
	0
	0
	0
	0
	0
	0
	0
	0
	0
	0
	0
	0
	0
	0.818717
	0
	0
	0
	0
	0
	0
	0
	0
	0
	0
	0
	0
	0
	1.92026
	0
	0.939177
	0
	0
	0
	0
	0
	0
	0
	0
	0
	0
	0
	0
	0
	0
	0
	0
	0
	2.30025
	0
	0
	1.9727
	3.05153
	0
	0
	0
	0
	0
	0
	5.6669
	0
	0
	0
	0
	0
	0
	0
	0
	0
	0
	0
	0
