# Supplementary material for: Differential roles of FOXC2 in the trabecular meshwork and Schlemm’s canal in glaucomatous pathology
Source: Life Sci Alliance. 2023 Jul 6;6(9):e202201721. doi: 10.26508/lsa.202201721 (PMC10326420; doi:10.26508/lsa.202201721)
Supplement: Supplementary file 23 [file LSA-2022-01721_SdataF5.2.xlsx]

## Sheet: Adam19
sc-RNA seq analysis identifies differentially expressed genes related to Matrix Metalloprotease between Control and NC-Foxc2-/- mice in cells comprising the Trabecular meshwork 3 cluster.
Control	NC-Foxc2-/-
0	0
0	0.733225
0	0
0	0
0	0
0	0
0	0
0	0
0	0
1.51732	0
0	0
0	0.96391
0	0
0	0
0.839452	0
0	0
0	1.24066
0	0
0	0
0	0
0.902796	0
1.27285	0
0	0
0	1.65632
0	0
0	0
0	0.430678
0	1.09828
0	0
0	0
0	0
0	0
0	0
0	0
0	0
0	0
0	0
0	0
0	0
0	0
1.05793	0
0	0
0	0
0	0
0	0
0	0
0	0
0	0
0	0
0	0
0	0
0	1.50862
0	0
0	0
0	0
0	0
0	0
0	0
0	0
0	0.90332
0	0
0	0
0	0
0	0
0	0.490328
0	0
0	0
0	0
1.0522	1.65752
0	0
0	0
0	0
0	0
0	0
0	0
0	0
0	0
0	0
0	0
0	0
0	0.799101
0	0
0	0
0	0
0	0
0	0
0	0
0	0
0	0
0	0
0	0
1.12426	0
0	0
0	0
0	0
0	0
0	0
0	0
0.926644	1.33965
0	0
0	0
0	0
0	0.756036
0	0
0	1.04665
0	0
0	0
0	0.856391
0	0
0	0
0	0
0	0.910895
0	0
0	0
0	0
0	0
0	0
0	0
0	0
0	0
0.686563	0
0	0
0	0
0	0
0	0.742624
0	0
0	0
0	0
0	0
0	0
0	0
0.908149	0
0	0
0	0.672224
0	0
1.87243	0
0	0
0	0
0	0
0	0
1.35706	0
0	0
0	1.16656
0	0
0	0
0	0
0	0
0	1.10776
0	0
0	0
0	0
0.828911	0
0	0
0	0
0	0
0	0
0.542834	0
0	0
0	0
0	0
0.589105	0
0	0
0	0
1.08267	0
0.240886	0
0	1.38077
0.7508	0
0	0
0	0
0	0
0	0
0	0
0	0
0	0
0	0
1.37515	0
0	0
0	0
0	0
0	0
0	0
0	0
0.780577	0
0	0
0	0
0	0
0	0
0	0
0	0
0	0
0	0
0	0
0	0.666873
0	0.955118
0	0
0	0
0	0.814278
0	0
0	0
1.94625	0
0	0
0	0.940222
0	1.89146
0	0
0	0.904719
0.782634	0
0	0
0	0
0	0
0	0
0	0
0	0
1.55001	0
0	0
0	0
0	1.35503
0	0
0	0
0	0
0	0
0	0.850664
0	0
0	0
0	0
0	0
0	0
0	0
0	0
0	0
0	0
0	0
0	0
0	0
0	0
0	0
0	0
0	0
0	0
0	0
0	0
0	0
0.713342	0
0	0
0	0
0	0
0.994791	0
0.375833	0
0	1.72906
0	2.16825
0	0
0	0
0	0
0	0
0	0
0	0
0	0
0	0
0	0
0	0
0	0
0	0
0	0
0	0
0	0
0	0
0	1.38211
0	0
0	0
0	0
0	0
0	0
0	0
0	0
0	0
0	0
0	0
0	0
0	0
0	0.387706
0	0
0	0
0	0
0	0
0.694149	0
0	0
0	0
0	0
0	0
0	0
0	0
0.972163	0
0	0
0	1.00709
0	0
0	1.01949
0	0
0	0.510986
0	0
0	0
0	0
0	0
0	0
0	0
0	0
0	0
0	0
0	1.64156
0	0
0	0
0	0
0.424405	0
0	0
0	0
0	0
0	0
0	0
0	0
0	0
0	0
0	0
0	0
0	0
0	0.852204
0	1.84057
0	0
0	0
0	0
0	0
0	0
0	0
0	0
0	1.36298
0	0
0	0
0	0
0	0
0	0
0	0
0	0
0	0
0	0
0	0
0	0
0	0
0	0
0	0
0	0
0	1.8965
0	0
0	0
0	0
0	0
0	0
0	0
0	0
0	0
0.949837	0
0	0
0	0
0	0
0	0
0.541689	1.32223
0	0
0	0
0	1.89867
0	0
0	0
0	0
0	0
0	0
0	0
0	0
0	0
0	0
0	0
0	0
0	0
0	0
0	0
0	0
0	2.12694
0	1.12601
0	1.63024
0.935116	0
0	0
0	1.34919
0	0
0	0
0	0
0	0
0	0
0	0
0	0
0	0
0	0
0	0
0	1.87235
0	0
0	0
0	0
0	1.01893
0	1.08183
0	0
0	0
0	0
0	0
0	0
0	0
1.00106	0
0	0
0	0
0	0
0	1.44529
1.03703	0
0	0
0	1.61083
0	0
0.883372	0
0	0
0	0
0	0
0	0
0	0
0	0
0	0
0	1.47746
0	1.15037
0	0
0	0
0	0
0	0
0	0
0	0
0	0
0	0
0	0
0	0
0	0
0	0
1.08248	0.742163
0	0.361832
0.994791	0
0	0
0	0
0	0
0	0
0	0
0	0
1.00215	0
0	0
0	1.62421
0	0.938134
0	0
1.01213	0
0	0
0	0
0	0.944235
0	0
0	0
0	0
0	0
0	0.835882
0	0
0	0
0	0
0	0
0	0
0	0
0	2.15999
0.529814	0
0	0
0	0
0	0
0	0
0	0.839526
0	0
0	0
0	1.26043
0	0
0	0
0	0
0	0
0.922333	0
0	0
0	0.886128
0.924437	0
0	0
0	0
0	0
0	0
0	0
0	0
0	0
0	0
0	0
0	1.47123
0	0
0	0
0	0
0	0
0	0
0	0
0	0
0	0
0	0
0	1.68344
0	0
0	0
0	0
0	0
1.4603	0
0.844867	0
0	0
0	0
0	0
0.877422	0
0	0
0.68671	0
0	0
0	0.694249
0	0
0	0
0	0
0	0
0	1.41047
0	0
0	0
0	0
0	0
0	0
0	0
0	0.869619
0	1.29831
0	0
0	0
0	1.47265
0	0
0	0
0	0
0.87099	0
0	0
0	0
0	0
0	0
0	2.11446
0	0
0	0
0	0
0	0
0	0.778979
0	0
1.14465	0
0	0
0	0
0	0
0	0
0	0
0	0
0	0
0	0
0	0.799977
0	0
0	0
0	0
0	0
0	0
0	0
0	0
0	0
0	1.28511
0	0
0	0
0	2.10406
1.35856	0
0	0.992487
0	0
0	0
0	0
0	0
0	0
0	0
0	1.24814
0	0
0	1.11515
0	1.25294
0	0
0	0
0	0
0.916171	0
0	0
0	0
0	0
0.446972	0
0	0
0	0
0	0
0	0
0	0
0	0
0	0
0	0.429027
0	0
0	0
0	0
0	0
0.975857	0
0	0
0	0
0	0
0	0.861804
0	0
0	0
0	0
0	1.00335
0	0
0	0
0	0
0	0
0.972572	0
0	0
0	0
0	0
1.31591	0
0	0.666412
0	0
0	0
0	0
0	0
0	1.61603
0	0.860542
0	0.662155
0	0
0	0
0.719393	0
0	0
0	0
0	0
0	0
0.450329	0
0	0
0	1.32842
0	0
0	0
0	0
0	0
0	0
0	0
0	0
0	0
0	0
0	0
0	0
0	0
0	0
0	0
0	1.76907
1.17046	0
1.1146	1.56057
0	0
0	0
0	0
0.408606	0
0	0
0	0
0.78639	0
0	0
0	0
0	0
0	0
0	1.9935
0	0
0	1.15259
0	0
0	0
0	1.09463
0	0
0	0
0	0
0	0
0	1.23054
0	0
0	0
0	0
0	0
0	0
0	0
0	0
0	0.670773
0	0
0	0
0	0.886128
0	0
0	0
0	0
0	0
0	0
0	0
0	1.17841
0	0
0	0
0	0.751627
0	0
0	0
0	1.28929
0	0
1.8882	0
0	0
0	0
0	0
0.834478	0
0	0
0	0
0	0
0	0
0	0.646238
0	0
0	0
0	0
0	0
0	0.47278
0	0
0	0
0	0
0	0
0	0
0	0
0	0
0	0
0.970938	0
1.219	0
0	0
0	0
0	0
0	0
0	0
0	0
0	0
0	0.978751
0	0
1.07875	0
0	0
0	0
0	0
0.59733	0
0	1.39134
0	0
0	0.931838
0	0
0	0
0	0
0	0
0	0
0	1.05438
0	0
0	0
0	0
0	0
0	0
0	0
0	0
0	0
0	0
0	0
0	0
0	0
0	0.862674
0	0
0	0
0	0
0	0.900449
0	0
0	0
0	0
0	0
0	0
0	0
0	0
0	0
0	0.812322
0	0
0	0
0	0
0	0
0	0
0	0
0	0
0	0
0	0
0.851356	0
0	0
0	0
0	0.874397
0	0
0	0
0	0
0	0
1.63587	0
0	0
0	0
0	0
0	0
0	0
0	0
0	0
0	1.33016
0	0
0.815682	0
0	0
0	0
0	2.80651
0	0
0	0
0	0
0	0.765754
0	0
0	1.94078
0	0
0	0
0	0
0	0
0	0
0	0
0.702527	0
0	0.781283
0	0
0	1.27137
0	0
0	2.10999
0	1.2836
0	0
0	0
0	0
0	1.38278
0	0
0	0
0	0
0	0
0	0
0	0.722159
0	0
0	0
0.830441	0
0	0
0	0
0	0
0	0.714565
0.757477	0
0	0
0	0
0	0
0	1.34027
0	0
0	0
0	0
	0
	0
	0
	0
	0
	0
	0
	0
	0
	0
	0
	0
	0
	0
	0
	0
	0
	0
	1.71093
	0
	0
	0
	0
	0
	0
	0
	0
	0
	0
	0
	0
	0
	0
	0
	0
	0.940507
	0
	0
	0
	0
	0
	0
	0
	0
	0
	0
	0
	0
	0
	0
	0
	0
	0
	0
	0
	0
	0
	0
	0
	0
	0
	0
	0.966577
	0
	0
	0
	0
	0
	0
	0
	0
	0
	0
	0
	0.849973
	0
	0
	0
	0
	0
	0
	1.01208
	2.9407
	0
	0
	0
	0
	0
	0
	0
	0
	0
	0
	0.953351
	0.798092
	0.854292
	0
	0
	0
	0
	0
	0
	0
	0
	0
	0
	0
	0
	0
	0
	0
	0
	0
	0
	0
	0
	0
	0
	0
	0
	0
	0
	0
	0
	0
	0
	0
	0
	0
	0
	0
	0.769466
	0
	0
	0.883622
	0
	0
	0
	0
	0
	1.42015
	0
	0
	0
	0
	0
	0
	0.92729
	0
	0
	0
	0
	0
	0
	0
	0
	0
	0
	0
	0
	1.38936
	0
	0
	0
	0
	0
	0
	0
	1.57529
	1.59875
	0
	0
	0
	0
	1.00303
	0
	0
	0
	0
	0
	0
	0
	2.37194
	0
	0
	0
	0
	0
	0
	0
	0
	0
	0
	0
	0
	0
	0
	0
	2.01629
	0
	0
	0
	0
	0
	0
	0
	0
	0
	0
	0
	1.20573
	0
	0
	0
	0
	0
	0
	1.28322
	0.681407
	0
	0
	0
	0
	0
	0
	0
	0
	0
	0
	0
	0
	1.41212
	0
	0
	0
	0.76742
	0
	0
	0.781026
	0
	2.17631
	0
	0
	1.06861
	0
	0
	0
	0
	0
	0
	0
	0
	0
	0
	0
	0
	0
	0
	0
	1.42266
	0
	0
	0
	0
	0
	0
	0
	0
	0
	0
	0
	0
	0
	0
	0
	0
	0
	0
	0
	0
	0
	0.973596
	0
	0
	0
	0
	0
	0
	0
	0
	1.14655
	0
	0
	0

## Sheet: Adamts5
sc-RNA seq analysis identifies differentially expressed genes related to Matrix Metalloprotease between Control and NC-Foxc2-/- mice in cells comprising the Trabecular meshwork 3 cluster.
Control	NC-Foxc2-/-
0	0
0	0
0	0
0	0
0	0
0	0
0	0
0	0
0	0
1.51732	2.3884
0	0
0	0.96391
0	1.28833
0	0
0	0
0	0
0	0
0	1.32264
0	0
0	0
0	0
0	0
0	0
0	0
0	0
0	0
0	0
0	0
0	0
0	0
0	0
0	0
0	1.60275
0	0
0	0
0	0
0	0
0	0
0	0
0	0
0	0.612066
0	0
0	0
0	0
0	0
0	0
0	0
0	0
0	0
0	0
0	0
0	0
0	0
0	0
0	1.35092
0	0
0	0
0	0
0	0
0	0
0	0
0	0
0	0
0	0
0	0.667459
0	0
0	0
0	0
0	0
0	2.24804
0	0
0	0
0	0
0	0
0	0
0	0
0	0
0.854292	0
0	0
0	0
0	0
0	0
0	0
0	0
0	0
0	0
0	0
0	0
0	0
0	0
0	0
0.71244	0
0	0
0	0
1.84799	0
0	0
0	0
0.870667	1.65786
0	0
0	0
0	0
0	0
0	0
0	0
0	0
0	0
0	0
0	0.856391
0	0.710592
0	0
0	0
0	0
0	0
0	0
0	0
0	0
0	0
0	0
0	0
0	0
0	0
0	0
0	0
0	0
0	0
0	0
1.92312	0
0	0
0	0
0	0
0	0
0	0
0	0
0	0
0	0
0	0
0	0
0	0
0	0
0	0
0	0
0	0
0	0
0	0
0	0
0	0
0	0
0	0
0	0
0	0
0	0
0	0
0	0
0	1.01853
0	0
0	0
0	0
0	0
0	0
0	0
0	0
0	0
0	0.732439
0	0
0.434863	0
0	0
1.47157	0
0.702168	0
0	0
0	0
0	0
0	0
0	2.0538
0	0
0	0
1.08871	0
0	0
0	0
0	0
0	0
0	0
0	0
0	0
0	0
0	1.03515
0	0
0	0
0	0
0	0
0	0
0	0
0	0
0	1.06343
0	0
0	0.632743
0.900362	0
0	1.25707
0	0
0	0
0.788676	0
0	0
0	0
0	1.33882
0	0
0	0
0	0
0	0
0	0
0	0
0	0
0	0
0	0
0	0
0	0
0	1.94292
0	0
0	0
0	1.24584
0	0.862199
0	0
0	0
0	0.834552
0	0
0	0
0	0.565015
0	0
0	0
0	1.48231
0	0
0	0
0	0
0	0
0	0
0.665125	0
0	0
0	0
0	0
0	0
0	0
0	0
0	0
0	1.00324
0	0
0	0
0	0
0	0
0	1.89602
0	0
0	0
0	0
0	0
0	0
0	0
0	0
0	0
0	0
0	0
0	0
0	0
0	0
0	0
0	0
0	0
0	1.82023
0	0
0	0
0	0
0	0
0	1.24355
0	0
0	0
0	0
0	0.929326
0	1.91749
0	0
0	0
0	0
0	0
0	0
0	0
0	0
0	0
0	0.805688
0	0
0	0
0	0
0	0
0	0
0	0
0	0
0	0
0	0.680348
0	0
0	1.64746
0	0
0	0
0	0
0	0
1.44914	0
0	0
0	0
0	0
0	0
0	0
0	0
0	0
0	0
0	0
0	0
0	0
0	0
0.870264	0
0	0
0.897253	0
0	1.9608
0	0
0	0
1.57956	0
0	0
0	0
0	0
0	0
0	0.852204
0	0
0	0
0	0
0	1.1445
0.771712	0
0	0
0	0
0	0
0	0
0	0
0	0
0	0
0	0
0	0
0	0
0	0
0	0
0	0
0	0
0	0
0	0
0	0
0	0
0	0
0.724618	0
0	0
0	0
0	0
0	0
0	0
0	0
0	0
0	0
0.424241	0
0	2.19297
0	0
0	0
0	1.19118
0	0
0	0
0	0
0	1.6597
0	0
0	0
0	0
0	0
0	0
0	0
0	0
0	0
0	1.00478
0	0
0	0
0	0
0	0.933146
0	0
0	0
0	0
0	0
0	0
0	0
0	0
0	0
0	0
0	0
0	0
0	0
0	0
0	1.13489
0	0
0	0
0	0
0	0
0	0
0	0
0	0
0	0.523093
0	0
0	0
0	2.17065
0	0
0	0
0	0.662428
0	0
0	0
0	0
0	0
0	0
0	0
0	0
0	0
0	0
0	0
0	0
0	0
0	0
0	0
0	0
0	0
0	1.2227
0	0
0	0
0	0
0	0
0	0
0	0
0	0
0	0
0	0
0	0
0	0
0	0
0	0
0	0
0	0
0	0
0	0
0	0
0	0
0	0
0	0
0	0
0	1.04354
1.49085	0
0	0
0	0
0	0
1.01701	0
0	0
0	0
0	0
0.618789	0
0	0
0	0.944235
0.902535	0
0.698236	0
0	0
0	0
0	0
0	0
0	0.364795
0	0
0	0
0	0
0	0
0	0
0	0
0	0
0	1.19695
0	0
0	0
0	0
0	0
0	0
0	0.987545
0	0
0	0
0	0
0	0
0	0
0	0
0	0
0	0
0	0
0.930813	0
0	0
0	0
0	1.7269
0	0
0	0
0	0
0	0
0	0
0	0
0	0
0	0
0	0.80906
0	0
0	0.836326
0	0
0	0
0	0
0	0
0	0
0	0
0	0
0	0
0	0
0	0
0	0
0	0
0	1.07926
0	0
0	0
0.68671	0.864817
0	0
0	0
0	0
0	0
1.33778	0
0	0
0	0
0	0
0	1.62138
0	0.863942
0	0
0	0
0	0
0	0.869619
0	0
0	0.660523
0	0
0.886715	0
0	0
0	0
0	0
0	0
0	1.27406
0	0
0.873096	0
0	0
0	1.23208
0	0
0	0
0	0
0	0
0	0
0	0
0	0
0	0
0	0
0	0
0	0
0	0
0	1.52318
0	0
0	0
0	0
0	0
0	1.05475
0	1.28454
0	0
0	0
0	0
0	0
0	0
0	0
0	0
0	0
0.978233	0
0	0
0	0
0	0
0	0
0	0
0	0
0	0
0	0
0	0
0	1.06698
0	0
0	0
0	0
0	0
0	0
0	0
0	0
0	0
1.2577	0
0	0
0	0
0	0
0	0
0	0
0	0
0	0
0	0
0	0
0	0
0	0
0	0
0	0
0	0
1.20458	0
0	0
0	0
0	0
0	0
0	0
0	0
0	0
0	0
0	0
0	0
0	0
0.600137	0
0	0
0	0
0	0
0	0
0	0
0	0
0	0
0	0
0	0
0	0
0	0
0	0.662155
1.41423	0
0	0
0.719393	0
0	0
0	0
0	0
0	0
0	0
0	0
0	0
0	0
0	0
0	0
0	0
0	1.28776
0	0
0	0
0	0
0.806855	0
0	0
0	0
0	0
0	0
1.55259	0
0	0
0	0
0	0
0	0
0	0
0	0
0	1.25959
0	0
0	0
0	1.16141
0	0
0	1.33262
0	0
0	0
0	0
0	1.44777
0	0
0	0
0.528553	0
0	0
0	1.0666
0	0
0	0
0	0
0	0
0	0
0	0
0	0
0	0.844867
0	0
0	0
0	0
0	0
0	0
0	0
0	0
0	0
0	0
0	0
0	0
0	1.9767
0	0
0.769902	0
0	0
0	0
0	0
0	0
0	0
0	1.28929
0	0
0	0
0	1.5063
0	0
0	0
0	0
0	0
0	0
0	0
0	0
0	0
0	0
0.808025	0
0	0
0	0
0	0.47278
0	0.800045
0	0
0	0
0	0
0	1.10967
0	0
0	0
0	0
0	0
0	0
0	0
0	0
0	0
0	0
0	0
0	0
0	0
0	0.978751
0	0
0	0
0	0
0	0
0	0
0	0
0	0
0	0
0	0
0	0
0	0
0	0
0	0
0	0
1.59316	0
0	0
0	0
0	0
0	0
0	0
0	0
0	0
0.829785	1.20116
0	0
0	0
0	0
0	0
0	0
0	0
0	0
0	0
0	0
0	0
1.10803	0
0	0.684413
0	0
0	0
0	0
0	0
0.750563	0
0.771524	0
0	0
0	1.85966
0	0
0	0
0	0
0	0
0	0
0	0
0	0
0	2.25623
0	0
0	0
0	0
0	0
0	0
0.903757	0
0	0
0	0
0	0
0	0
0	0.781347
1.49198	0
0	0
0	0
0	0
0	0
0	0
0	0
0	0
0	0
0	0
0	0
0	0
0	0
0	0
0	0
0	0
0	0
0	0
0	0
0	0
0	0
0	0
0	0
0	0
0	0
0	0
0	0
0	0
0	0
0	0
0	0
0	0
0	0
0	0
0	0
0	0.994254
0	0
0	0
0	0
0	0
0	0
0	0
0	0
0	0
0	0
0	0
0.757477	0
0	0
0	0
0	0
0	0
0	0
0	0
0	0
	0
	0
	0
	1.54399
	1.92171
	1.37456
	1.00632
	0
	0
	0
	0
	0
	0
	0
	0
	0
	0
	0
	0
	0
	0
	0.931931
	1.07568
	0
	0
	0
	0
	0
	0
	0
	0
	0
	0
	0
	0
	0
	0
	0
	0
	0
	0
	0
	0
	0
	0
	0
	0
	0
	0
	0
	0.866891
	0
	0
	0
	0
	0
	1.52449
	0
	0
	1.53251
	0
	0
	0
	0
	0
	0
	0
	0
	0
	0
	0
	0
	0
	0
	0
	0
	0
	0
	0
	0
	0
	0
	0
	0
	0
	0
	0
	0
	0
	0
	0
	1.02703
	0
	0
	0
	0
	0
	0
	0
	0
	0
	0
	0
	0
	0
	0
	0
	0.595937
	0
	0
	0
	0
	0
	0
	0
	0
	0
	0
	0
	0
	0
	0
	0
	0
	0.976475
	0
	0
	0
	0
	0
	0
	0
	1.05683
	0
	0
	0
	0
	0
	0
	0
	0
	0
	0
	0
	0
	0
	0
	0.92729
	0
	0
	0
	0
	0
	0
	0
	0
	0
	0
	0
	0
	1.18148
	0
	0
	0
	1.39864
	0
	0
	0
	0
	0
	0
	1.30847
	0
	0
	0
	0
	0
	0
	0
	0
	0
	0
	0
	0
	0
	0
	0
	0
	0
	0
	0
	0
	0
	0
	0
	0
	0
	0
	0
	0
	1.99642
	0
	0
	0
	0
	0
	0
	0
	0
	0
	0
	0
	0
	0.964061
	0
	0
	0
	0
	0
	0
	0
	0
	0
	0
	0
	0
	0
	0.983336
	0
	0
	0
	0
	0
	0
	0
	0
	0
	0
	0
	0.527383
	0
	0
	0
	0
	0
	0
	0
	0
	0
	0
	0
	0
	0
	0
	0
	0
	0
	0
	0
	0
	0
	0
	0
	0
	0
	0
	0
	0
	0
	0
	0
	0
	0
	0
	0
	0
	0
	0
	0
	0
	0
	0
	0
	0
	0
	0
	0
	0
	0
	0
	0
	0
	0
	0

## Sheet: Mmp2
sc-RNA seq analysis identifies differentially expressed genes related to Matrix Metalloprotease between Control and NC-Foxc2-/- mice in cells comprising the Trabecular meshwork 3 cluster.
Control	NC-Foxc2-/-
1.22771	0
0.762994	1.1517
0	1.42015
0	2.04293
0.733281	2.84433
1.99899	2.17574
1.25788	2.46101
0.737979	0
0	1.78802
0	0
0	1.99657
0.566066	0.593859
0	1.28833
0	1.15833
0	1.54225
0.769031	0
1.41541	1.54476
0	3.13664
0	1.32496
1.41129	2.33878
1.92658	0
0.82659	2.84229
0	2.23553
0	1.99606
1.80242	0
1.18641	0
0.868975	0.730732
1.90149	1.09828
1.24523	1.4864
0.775802	0.802007
0	0
0.985436	0.488021
0	1.60275
0.825507	1.5274
1.3811	0
1.48998	1.31834
1.38547	2.6704
1.93173	2.95033
0	0
1.25419	2.74797
0	0.988975
0	0.86212
1.15541	1.57256
1.24031	1.56783
0	0
0	0
0	1.64526
0.851664	0
0	0
0	1.91897
0	0
2.13129	1.01532
0	2.5399
0.401488	2.85352
0.861962	2.15515
0	0
2.39174	2.00927
0	0
0	2.65076
0.862357	0
1.2761	0
0	0.797086
0.834183	0
0	1.3434
0	0.948614
2.32271	0.943755
0.80768	0
1.06417	2.06739
0	1.13884
0.600174	2.24804
0	3.26933
0	2.52105
0	0
0	0
0	0
1.06535	1.78286
0	1.73927
0	2.03804
0.956744	1.85259
0.768535	2.74196
1.22542	1.23753
0	2.47626
0.770027	0
0	2.02904
0	1.1703
0	0
0	2.58745
0	2.21848
0.931558	0.694902
1.00368	2.01597
0	2.56016
1.4151	2.38169
1.32395	1.94454
1.65924	0
0	1.70428
2.11788	1.74695
0	0.941842
0	1.65786
0	0
0	0.618275
0	0.953939
0	2.82646
0.848442	1.18161
1.1674	1.01718
0	1.54675
2.07918	1.91551
1.03644	0
0.859049	2.05069
2.01347	1.12181
0	2.76025
2.04504	1.23866
1.43168	1.37955
2.17669	1.9837
0	0.961758
1.5314	1.85396
1.29445	0
0	1.57317
1.34152	1.28672
0	0
0	0
0.686563	1.47685
0	0
0.989558	3.12035
0.9919	1.22026
0	0.742624
0	0.926092
1.08093	1.68834
1.12076	1.07543
0	0.818929
0	2.28504
1.91157	2.6629
0.908149	2.16996
0	0
0.947607	1.35474
0	1.49158
2.5592	1.49452
1.87189	2.34194
0	0
0	1.35014
0	2.04751
0	0.97155
0.766555	3.1368
0	0
0	2.63773
0.935022	0
0	0
0	0.99158
0	2.41035
0.897425	2.64539
0	2.34694
0.948575	0
2.42715	0
1.50862	2.10091
0.749561	1.69062
1.67404	1.00001
0	0
1.1514	0
1.19921	1.24487
0	0.987651
0	0
0.589105	0
0.918426	0.90665
1.08799	2.84504
2.281	0
1.15657	1.46098
0.55659	0
1.70015	1.2676
0	2.84978
0	3.53855
1.42051	0.98386
0.715632	3.08145
0	0
2.08378	2.74508
2.18965	1.52473
0	0
2.2892	1.75561
0	2.7056
0	0.962058
0.929605	0
0	2.86653
0.90665	0
0	1.96045
0.780577	2.78323
0.672976	1.40511
1.40198	2.85301
1.64661	1.63971
0	0
0.780706	2.3571
0.424095	0
0	0
1.53179	0
1.00742	0
3.31128	2.15003
0.996836	0.955118
1.88279	1.51096
0	1.11336
0	1.98619
0.965367	2.67398
2.63624	0
0	0
0	1.95522
0	3.37039
0	3.27074
0	1.27221
0.819213	2.123
0	0.707761
0	1.0681
0.84936	0.825435
1.75482	2.2951
2.39699	0
0	0
0	3.12686
0	2.83907
0.875457	0
0	2.94113
0	2.52633
1.24867	0
0	3.14771
0	2.77583
0	0.872122
1.21199	1.30357
1.49012	0
0	1.19695
0	0
1.98913	2.68584
0	0
0.853208	0
0.959567	2.79202
1.09928	0
1.0878	0
1.34795	2.44523
0	0
1.21157	1.64458
0.665125	3.19802
1.769	2.53698
1.48021	1.22296
0.921786	1.12997
0.84215	0
0	1.20164
0	0
1.67575	0
0	2.43034
0	0
0	0.861962
0	1.7357
1.48349	0
0	3.16282
1.188	0
0	0
1.42553	1.75087
0.968296	2.94577
0	0
0	1.25134
1.50276	1.15511
0	1.10641
1.2418	1.11062
1.66321	1.19518
0	1.59363
1.28957	2.35123
1.31104	1.19038
0	2.58891
1.03992	1.95384
0	2.64824
0	3.29088
1.28776	2.97753
1.19856	0
0.917523	0
0.903669	3.45374
0.921148	2.59074
0	0
0.757236	0.796484
0.939462	1.80635
0.90332	1.40256
0	0
0	1.42721
0.8061	2.45869
1.82093	1.44023
0	2.61258
0.701757	0
1.07709	0
1.56489	0.9867
2.45139	1.29812
0.745348	1.78389
0.694149	1.30278
2.21331	0
2.13567	1.46557
1.95219	0.931745
1.51178	0.839751
0	0
1.3736	1.09582
0	2.36601
1.09861	1.08151
0	2.81172
2.46683	2.44099
0	2.83004
0.892546	0.870667
0.928214	0.510986
0	0.763912
0	1.86206
0	2.39953
0	1.86264
0	0
1.58958	0.628387
1.33902	0.835586
1.2624	1.28691
0	1.12489
1.83601	2.49336
0	2.04636
0	2.23077
1.23183	0.468852
0.424405	0
0	0
1.51427	0
1.36244	0
0.775992	2.96088
0	1.84932
1.43435	1.39043
0	2.37973
0.978958	1.57758
0	0.938987
0	0
0	1.4625
0	2.75956
0	0.843733
0.961608	0.939462
0	0.963492
0.847908	0
1.20205	0
1.0591	0
0.92766	0
0.582224	0.966947
0	2.53618
0.896565	2.42468
0.76637	1.01052
1.56191	2.59935
2.30106	0.808991
1.3619	0
0.958872	0.962358
0	1.88535
1.22372	1.67793
0	1.86922
0	0.975548
1.18953	3.37993
0	1.14217
0	1.65606
1.23831	0
1.8012	0
1.14036	2.98947
0.851356	1.89746
0	1.06287
1.28398	0.716702
0.67012	0
0	1.65804
1.96237	1.19405
0	0
1.1251	2.33433
0.949837	1.53822
1.04081	3.31561
0.888819	2.39487
0.703248	0
0.518268	1.71953
0.541689	0
0	0
0	1.46753
0	2.62273
0	1.56072
2.37031	0.737979
0	0
0	1.49238
0	0.886296
0.767853	1.56384
1.4702	2.90003
0	0
0	1.00478
0	1.8012
0	2.09433
1.65068	2.57985
1.67634	2.7988
1.27489	2.38831
0.975754	0.859992
0.930472	2.12694
1.54414	1.12601
0	0
1.40977	1.07074
0	1.87687
0.922333	1.34919
0	0.882707
2.08977	0
0	1.17585
0.893654	1.75958
0	0.908502
1.61175	1.65281
0	0.786163
0.907796	0
1.33313	1.54356
0	2.15593
0	1.87235
0	1.20523
0.792957	0
1.80395	1.87148
1.44951	2.37362
1.48244	0
0.823709	0
1.45996	1.6253
1.01645	1.47811
0	1.74002
0.965468	0.933895
2.0426	1.70101
0	1.8129
0	2.59463
0.942989	3.32223
0.760802	2.35688
0	0.96376
1.86601	0
0.485028	0
1.25258	0.84829
0	1.30857
1.65959	0
0	0
0.721071	0.595498
0	0
0	0
1.46659	2.56355
0	1.43508
0	0
2.12532	1.8038
1.76038	2.63592
0	1.81937
0	0
0.616426	1.11847
1.37655	2.42633
0	2.68673
2.79226	0.763912
0.883622	1.41991
0	1.2634
1.67106	0
1.29744	1.75971
0.615291	0
0.488727	2.15068
0	0
0.895021	0.361832
1.81033	2.2889
0	3.00447
1.01656	1.33139
1.60481	2.16859
1.47421	2.96489
0	0
0	1.35535
1.00215	0
1.00117	1.2134
1.01701	0
0.909387	2.4754
0.871718	2.63692
0	1.31861
1.94544	0
1.08649	2.92597
0	2.90577
0.902535	1.10505
0.698236	0
1.52818	1.35481
2.02167	0
0	1.28473
0.941842	1.34813
0	2.77055
0	2.02967
2.38276	0.785545
0	1.32873
2.42525	0
0	2.46296
0.874315	1.58124
0.83796	1.13125
0.886715	0
0.767729	1.41541
1.88184	0.945003
1.78978	0.839526
0	1.28012
0	0
0.791304	1.65089
1.75932	0
0	1.4179
0.908149	0.739406
0.818787	0
0.922333	2.83077
1.42421	0
2.11617	0.886128
0.924437	0
0	0.963559
0	1.91749
1.24553	0
0	2.84306
0	1.7269
0	0
0	1.83468
0	1.81473
0.901056	0
0	1.47123
1.18871	3.12443
0	2.10044
1.1578	1.10735
0	0.80906
0	0
0	0.836326
1.42938	3.0668
0	0
1.44195	2.67225
0.920693	1.68344
0	2.61177
0	1.13229
1.31243	2.23707
0	1.92395
0	2.66011
2.19344	0
0.575675	2.16585
0	2.35393
1.05147	3.01676
0	1.98467
0	0
2.55303	1.32153
0	1.1514
0	0.694249
0	0
0	0
0	0.734746
1.55637	0
0	0
0	0
1.61813	0
0.696817	2.14578
1.80113	0
0	1.03445
0	0
0	2.49221
0	3.10481
1.03352	0.660523
1.31941	2.68235
1.34919	0
2.69884	0
0	1.88314
1.68594	1.83347
0.87099	1.66321
0	2.63021
0.865454	0
0	1.74604
1.31791	0
1.20889	3.23016
2.26314	1.92909
0.933146	0.993504
0	0
1.54718	3.06105
0	0
0	1.14275
0	0
1.60656	1.15185
1.34236	1.55953
0.804799	0
0.856702	3.47212
0	1.70495
0	1.52318
0.977612	0
0.889409	0
2.57199	0
1.33882	1.02462
0	2.71034
0	2.64369
0	3.46328
0	1.0142
0.758139	1.98505
2.22239	1.29257
1.18531	1.74257
1.78142	0
0	2.05864
0	3.12825
0	2.73429
0.894166	0
1.15676	1.9377
2.9589	0
1.36504	2.28233
1.17243	1.20018
1.5151	1.98294
0	0
1.77042	1.11103
0	0
1.34602	0
0	2.58777
0	3.04476
0	0
0	1.56759
0	3.17406
1.94574	2.22766
0	1.05463
0	0
1.2577	1.35171
0	0.81274
0	1.18752
2.29976	1.95211
0	0
0	1.82852
1.3409	0
0.966981	0
1.05062	0.740437
1.90558	0.429027
0	0
0	3.20213
0	0
1.15855	1.68071
1.46021	1.97603
1.73532	2.86074
1.95696	0.913748
0.853363	1.32965
0	3.06858
0	1.48367
1.16854	1.2347
0	0
0	2.26562
0	0.671896
0.896307	2.39438
1.79322	0.972981
0	0
0.600137	0
0	2.37194
0	0
0.817797	0
1.31591	1.97012
0.704797	0
1.06076	0.941746
0	0.561368
1.11117	1.36341
0	1.08273
1.06523	2.20455
0	1.86528
1.53251	0.662155
0	1.45516
2.40612	1.14304
1.65111	0
0	1.40825
0	1.47951
0	0
0	0.831611
0.450329	2.56401
0	0.480536
0	2.78889
1.41588	1.77376
0	1.1674
0	0.993932
0.677713	1.34859
1.31921	2.96387
0.668354	2.63212
0	1.4549
0	0
0.806855	0
0	0
0	1.90205
0.632578	2.65248
0.816174	2.27932
1.05147	0
1.23877	0.96386
0	0
0	2.8863
0.933333	0
0	0
0	0
0.408606	1.25959
0	0.90123
0.797556	2.2067
1.2211	2.02595
1.41368	0.817373
0.898589	2.07661
0	0
0.872041	0.743549
0	3.48755
0	0.96577
0	2.90859
0.862911	2.46212
1.12799	1.6253
1.10797	2.39246
0	2.89864
0	2.1764
1.88267	0
0	1.32344
0.923704	2.74331
0.857874	1.30337
1.53422	0
0	1.75859
0.864896	2.45284
0	2.07936
0	3.05008
0.746397	0
0	1.75419
1.3951	1.73033
1.08937	1.24496
1.19325	0.886128
0	0
0.917523	1.57829
0	0.861962
0	0
0	2.86698
0	0.849207
0.769902	0
1.3599	0
1.62727	0.978958
0	0
0	0.944619
0	0
0	2.64978
2.65672	2.13206
0	1.55819
0	3.09377
0.851973	0.993611
0	0.929883
1.28294	0.86978
0.939557	0
0	1.57362
2.01784	0
1.3739	1.25276
0	1.86409
2.16893	0
0.808025	0
1.99758	1.21099
0.874193	0
1.45945	1.95225
0	0.800045
0.835734	1.33057
0	1.41329
0	0
1.32153	0
0.779745	3.11856
0.877832	2.76831
0	2.79913
0	1.31941
0.784767	0
0	0
0	1.70207
1.71615	0.937
2.42656	0.98386
1.31891	2.62973
0	1.14144
1.80183	2.34806
0.873502	0
0	2.8588
0	0
0	0
0.8982	0
0	1.54903
0	1.32052
1.68308	0.92033
0	0
1.41165	3.04496
0.684121	1.69086
0	0
2.25715	0.860149
0.867611	0
0	1.56714
0	2.64557
0	0
2.36623	0
0	3.31022
1.45616	0
0.857561	1.62563
1.89804	1.43753
0.724125	0
1.58483	0
1.17438	1.70791
0	2.88861
0	0.839639
1.64256	0.718799
1.39647	0.862674
1.01521	2.1808
0	0
2.22398	2.85919
0	1.53725
1.28549	1.54033
0	1.66252
2.01277	1.37316
0	1.66966
1.29196	2.57893
0	3.34001
1.68783	0
0	1.55347
0	2.14228
0	0
1.79343	3.12175
0	3.14663
0	2.06824
0.981038	1.48923
0.984805	0.989346
0	0.687495
0.665125	0
2.16125	0.81274
0	0
0.842225	0
0	2.04251
3.27508	2.60837
0	0.928677
0	1.46047
2.12158	1.78347
0	0.968397
0	0
0	0
0	0
0	0.781347
0	2.28346
1.49025	0.893398
1.42894	0.909033
0	0
1.55726	0
0	2.29221
0	0
1.8802	1.86065
0	1.82753
0.939177	0
0	0
1.34634	0
1.01186	1.99331
0	1.49332
0.974314	0
1.77015	0
2.13963	1.89578
0	1.83601
0.886883	2.8623
0	0
0	0
0	1.18684
0.702527	2.00342
0.941842	0.781283
0	1.88141
1.96501	1.27137
0.740954	0.842075
1.51316	3.22527
1.0151	1.82764
0	0.96396
0	0
0.832711	2.15891
1.30808	1.38278
2.22049	0
0	1.6975
1.9083	1.48283
1.28795	2.77342
1.11363	0
0	1.13711
1.00128	1.18075
0	1.01487
1.27778	0
0	1.50316
0.827314	0.884372
1.81634	0.987087
1.14523	1.12707
0	1.48733
0.802075	0
0.566593	0
0.908149	0.453131
1.25518	1.89314
0	2.21399
1.22499	0
1.91633	1.97474
	2.37976
	1.16486
	1.67223
	2.96611
	1.36515
	1.37456
	2.81058
	0
	0
	1.31868
	0.739177
	0.955019
	1.48152
	0
	0
	0.904544
	0.844111
	0
	2.8255
	2.11344
	0
	2.16298
	2.16653
	0.976785
	1.79854
	0
	1.08838
	0
	0
	0.654362
	1.23918
	0.821561
	1.61716
	2.57928
	0.889494
	1.41647
	1.03939
	2.52805
	0
	1.78954
	0.889578
	3.69761
	0
	2.62226
	1.72785
	1.29522
	1.50167
	1.29378
	2.25119
	1.04845
	2.22754
	0
	0
	0
	0
	0
	0.787368
	1.40825
	0
	1.53251
	2.72143
	1.67158
	2.21317
	2.00411
	0
	3.13244
	1.10708
	0
	0.800315
	1.65113
	1.04265
	1.54651
	0
	1.40256
	0.512699
	0
	2.0468
	0
	0
	0
	2.59592
	1.01208
	0
	1.49025
	1.16111
	0.953547
	1.61716
	2.20704
	0.945869
	1.18484
	1.13004
	1.5229
	0
	2.49821
	0
	2.04751
	1.44727
	0
	2.05744
	1.78183
	1.412
	2.30511
	2.72959
	1.55303
	2.3693
	0
	3.12046
	0
	3.15413
	0
	2.80311
	1.70867
	1.84254
	2.77974
	0
	0
	0
	1.89602
	0
	0
	2.5914
	0
	0
	1.63189
	2.39156
	0
	0.993504
	0
	0.794617
	0.994147
	0
	0
	1.05683
	1.23208
	0
	0.590107
	2.83121
	0.869297
	1.05207
	0
	2.60646
	1.27977
	2.04586
	1.63024
	1.74734
	0
	3.20781
	2.78972
	3.13165
	1.21182
	0
	0.793819
	1.56205
	2.19368
	1.81663
	0
	0
	0
	1.01286
	0
	2.14367
	1.78422
	1.77312
	3.58061
	3.34806
	1.61533
	0
	1.60426
	1.90928
	0
	1.50493
	2.20844
	1.17795
	1.414
	1.49359
	1.49078
	0
	1.90318
	1.56669
	0
	1.77743
	0
	2.37194
	0
	1.48985
	0
	2.3354
	2.46261
	3.69689
	0
	0
	0.770712
	2.48567
	1.20712
	1.47538
	0
	2.59361
	2.25929
	0
	1.76578
	0
	1.20002
	1.96054
	0
	1.48008
	0
	1.33571
	0.907796
	1.20262
	0.891611
	1.50602
	1.53137
	0
	2.74733
	2.40911
	1.62826
	2.16886
	2.81238
	1.36863
	0.790119
	1.49332
	0
	0.924529
	0
	1.36039
	0.890678
	0
	2.23717
	1.97323
	1.44727
	1.86748
	0.937
	2.35991
	0.80713
	1.71174
	2.07005
	1.10817
	0.997159
	0.781026
	0.527383
	2.17631
	1.70618
	0.930813
	1.0686
	1.9837
	3.3801
	0
	0
	1.51215
	1.19349
	1.97172
	1.45714
	2.72314
	0
	0.859441
	2.50078
	0
	0
	0.770962
	1.42265
	0
	0
	1.30035
	0.972776
	1.58648
	1.86512
	1.02957
	1.44906
	0
	4.0573
	2.33374
	0
	0.939177
	1.20819
	0
	2.51601
	0
	1.13812
	2.13129
	0.829275
	2.10185
	2.5283
	1.40977
	1.472
	1.1572
	0
	0
	0
	0.951493
	1.63821
	1.14655
	1.60172
	0.812113
	0

## Sheet: Mmp3
sc-RNA seq analysis identifies differentially expressed genes related to Matrix Metalloprotease between Control and NC-Foxc2-/- mice in cells comprising the Trabecular meshwork 3 cluster.
Control	NC-Foxc2-/-
0	0
0	0
0	2.90458
0	0.851279
0	0
0	0
0	0
0	0
0	0
2.93385	2.59302
0	0
0	0
0	0
0	2.15711
0	0
0	0
0	0
0	0
0	0
0	0
0	0
3.5754	0
0	0
0	0
0	0
0	0
0.868975	0
0	0.692897
0	0
0	0
0	0
0	0
0	0
0	2.10565
0	0
0	0
0	0
0	2.40355
0.879066	0
0	4.94892
0	0
0	0
0	0
0	0
0	0
0	0
0	0
0	3.62129
0	0
0	0
0	0
0	1.83749
1.01431	0
0	0
0	0.669701
0	2.39156
1.38122	0
0	0
0	0
0	0
0	0
0	0
0	0
0	3.03613
0	0
0	2.48385
0	0
0	0
0	0
0	1.99496
0	4.19027
0	2.52105
0	0
0	0
1.73071	0
0	0
0	0.776245
0	2.29261
0	0
0	0
0	3.1883
0	0
0	0
0	0
0	0
0	0
0	1.01398
0	1.62859
0	0
0	0
0	0
0.71244	0
0	1.09755
0	0
0	1.70428
2.749	0
0	0
0	0
0	1.33965
0	0
0	0
0	0
0	0
0	0
0	1.04665
0	0
0	0
0	0
0	0
0	0
0	0
0	0
0	0
0	0
0	0
0	0
0	0
0	0
0	0
0	0
0	0
0	0.708283
0	0
0	0
0	0
0	0
0	0
0	0
0	0
0	0
0	3.58384
0	0
0	0
0	0
0	0
1.04193	0
0	0
0	0
0	0
0	0
0.892972	0
0	0
0	0
0	0
0	0
0	0
0	0
0	0
0	0
0	0
0	0
0	0
0	0
0	0
0	0
0	0
0	0
0	0
0	0
0	0
0	0
0	0
1.59668	0
0	0
0	0
0	0
0	2.93738
0	0.966375
2.90369	2.49642
0	0
0	2.17433
0	0
0	4.75001
4.43423	0
0	0
4.94806	2.35839
0	0
0	0
0	0
0	2.3487
0	0
1.4065	0
0	1.15288
0	0
0	0
0	0
0	0
0	0
0	0
0	0
0	0
3.0019	0
2.28307	0.666873
0	0
0	0
0.900362	2.41795
0	0
0	0
0	0
0	0
0	1.61813
0	1.41612
0	3.27074
0	0
0	0
0	0
0	0
0	0
0	0
2.94349	0
0	0
0	0
0	1.95124
0	0
0	1.38368
0	3.48571
1.24867	0
0	3.81915
0	0.862199
0	0.872122
0	0
0	0
0	0
0	0
0	0
0	0
0	0
0	0
1.94677	0
3.87589	2.43698
0	0.840125
0	0
0	0
0	0
0	0
0	0
0	0
0	0
0	0.771399
0	0
0.895107	0
0	1.00324
0	0
0	0
0	0
0	0
0	0
0	0
0	0
0	3.88355
0	4.49002
0	0
0	0
0	0
0	0
3.71868	0
0	0
0	0
0	3.91983
0	0
0	0
1.32002	0
0	2.64824
0	0
0	0
0	0
0	2.26686
0	1.96343
0	0
0	0
0	0
0	0
0	0
0	0
0	3.32934
0	0
0	0
0	0
0	0
0	0
0	0
3.77087	0
0	3.81939
0	0
0	0
0	3.58255
0	0
0	0
0	0
0	1.38315
0	1.76257
0.693147	0
4.36741	1.82662
2.53015	0
0	1.51372
0	0
0	0
0	0
0	0
0	2.39953
0	0
0	1.00237
0	0
0	1.28435
0	0
0	0
2.44608	0
0	0
3.39235	0
0	0
0	0
0	0
0	0
0.897253	0
0	0
0	0
0	0
1.57956	0
0	0
0	0
0	0
0	3.03977
0	0.852204
0	2.65678
0	0
0.713235	0
0	0
0	0
0	2.562
0	0
0	0
0	0
0	0
0	4.21045
0	0
0	0
0	0
0	0
0	0
0	0
0	0
0	0
0	0
0	0
0	0
0	0
0	0
1.43314	3.08019
0	0
0	0
0	0
0	1.23329
0	0
0	0
0	0
0	0
0	0.649235
0	2.45236
0	0
0	0
0	0
0	0
0	0
0	0
0	0
0	0
0	0
3.78275	0
0	0
0	0
0	0
0	0
0	0
0	1.00478
0	0
0	0.782376
0	0
0	0
0	0
0	0
0	0
0	0
0	0
0	0
0	1.04533
0	3.47807
0	0
0	0
0	0
0	0
0	0
0	0
0	0
0	0
0	0
0	0
0	1.04187
0	0
0	0
0	0
0	0
0	0
0	0
0	0
1.01645	0
0	0
0	0
0	0.639692
0	0
0	0
0	0
0	0
0	2.8458
0	0
0	4.16458
0	0
0	0
0	0
0	0
0	0
0	0
0	0
0.981038	0
0	2.62467
0	0
1.77783	0
0	0
0	0
0	0
0	0
0	0
0	0
0	0
0	0
0	0
0	0
0	0
0	0
0	0
0	0
0	0.361832
0	0
0	0
0	0
0	0
0	0
0.620692	0
0	0
0	0
0	0
1.01701	3.7946
0	0
0	3.07972
0	0
0	0
0	1.3717
0	0
0	0
0	0
0	1.90985
0	0
0	0
0	0
0	0.631504
0	0
0	0
0	0
0	0
0	0
3.02341	0
0	0
0	0
0	0
0	0
0	0
0	0
0	0
0	0
0	0
0	0
0	0
0	0
0	1.94368
0	0
0	0
0	0
0	0
0	3.77417
0	0
0	0
0	0
0	0
0	0
0	0
0	0
0	0
0	0
0	0
0	0
0	2.50243
0	0
0	0
0	0
0	0
0	0
0	4.98137
0	0.816385
0	0
0	0
0	0
0	0
2.19344	1.01364
0	0
0	0
0	0
0	0.813299
0	0
0	0.864817
0	0
0	0
0	0
0	0
2.50489	0
3.39066	0
0	0
0	0
0	0
0	0
0	0
0	0
0	0
0	3.30813
0	0
0	2.13847
0	0
0	0
0	0
0	0
0	4.20012
0	2.70121
0	2.80045
0	0
0	0
0	0
0	3.12918
0	0
0	0
0	1.65051
0	4.57804
0	0
0	0
0	0
0	0
0	0
0	0
3.6965	0
0	0
0	3.19106
0	0
0	0
0	0
0	0
0	1.05475
0	1.82874
0	0
0	0
0	2.81532
3.80421	0
0	2.34411
0	0
0	0
0	0
0	2.73429
0	0
0	3.62449
0	0
0	0
0	0.770276
0	1.25437
0	0
0	0
0	0
0	0
0	0
0	0
0	4.6772
0	0
1.52094	3.26556
0	0
0	0
0.932305	0
0	0
0	0.349265
0	0
1.02761	0
0	0
0	0
0	0
0	0
0	0
0	0
0	0
0	0
0	0
0	0
2.86416	0
1.20458	1.32062
0	0
0	0
0	0
0	0
0	0
0	0
0	2.26562
0	0.671896
0	0
0	0
0	1.47864
0	0
0	2.74581
0	0
0	0
0	0
0	0
0	0
3.84293	0
0	0
0	2.176
0	0
0	0
0	1.33944
1.41423	2.85795
0	0
0	0
0	0
0	0
0	0
0	0
0	0
0	0
0	1.87949
0	0.798966
2.51737	0
0	0
0	0
0	1.28776
2.66126	0
0	0
0	1.33457
0	0
0	0
0	0
0	0
0	0
0	0
4.97545	0
0	0
1.1146	3.07678
1.40755	0
0	0
0.8585	0
0.408606	0
0	0
0	0
0	1.16141
4.26994	0
0	0
0	0
0	0
0	0
0	0
0	1.67387
0	1.30357
0	0
0	1.09463
0	0
0	0
0	0
0	0
0	0
0	0
0	0
0	0
4.85867	0
0	0.530591
0	0
0	0
0	0.670773
0	1.73033
0	0
0	0
0	0
0	0.825147
0	0
0	0
0	0
0	0
0	0
0	0
0	3.64774
0	0
0	0
0	0
0	0
0.976888	0
0	3.15706
0	1.5063
0	0
0	0
0	0
0.939557	0
2.46334	0
1.44951	0
0	0.81093
1.60418	0.646238
0	0.951298
0	0
0	0
0	1.81494
0	0
0	0
0	0
0	0
0	2.16939
0	0
0	3.39513
0	1.66131
0	0
0	0
0	0
0	0
0	0
0	0.937
0	0
0	2.89922
0	0
0	1.21382
0	0
0	0
0	0
0	0
0	0
0	0
0	0
0	0
0	0
0	0
0	0
0	0
0	0
0	0
0	0
0	0
0	0
0	0
0	0
0	0
0	0
0	1.43753
2.69584	0
4.34739	1.20116
0	0
0	0
0	0.50547
0	0
0	0
0	4.47035
0	0
3.41585	0
0	0
0	0
0	0
0	0
0	0
0	0
0	4.77283
0	0
0	0
0	0
0	0
0.812043	0
0	0
0	0
0	1.71887
0	0
0	0
0	0
0	0
0	0
0	0
0	0
4.50046	0
0	0
0	0
2.42321	0
0	0
0	0
0	0
0	0
0	0
0	0
0	0
0	0
0	0
0	0
0	2.93352
0	0
0	3.45815
0	0
0	5.63813
0	0
0	0
0	4.42386
0	0
0	0
0	0
0	0
0	0
0	2.38885
0	0
0	0
0	0
0	1.43679
0	0.781283
0	0
0	0
0	0
0	0
0	0
0	0
0	0
0	0
0	1.38278
3.24398	0
0	0
1.06948	0
0	0
0	0
0	0.722159
0	0
0	0
0	0
0	0
0	0
0	0
0	0
0	0
0	0
0	0
0	0
0	3.46639
0	0
0	0
0	0
	1.45101
	0
	0
	0
	0
	0
	1.00632
	0
	0
	0
	0
	0
	0
	0
	3.09114
	0
	1.84113
	0
	0
	0
	0
	0
	3.57727
	0
	0
	0
	0
	0
	0
	0
	0
	0
	0
	0
	0.889494
	0
	0
	0
	0
	0
	0
	0
	0
	0
	0
	0
	1.00963
	0
	0
	0
	0
	0
	0
	0
	0
	0
	0
	0
	0
	0
	2.72143
	0
	1.44877
	0
	0
	0
	0
	0
	0
	0
	0
	0
	1.01927
	0
	0
	0
	2.81743
	3.15396
	0
	0
	2.16969
	0
	3.47742
	0
	0
	0
	0
	0
	0
	0
	0
	0
	0
	4.12045
	0
	0
	0
	0
	0
	0
	0
	0
	2.72959
	3.69189
	4.23163
	0
	1.85851
	0
	0
	0
	1.81894
	0
	0
	2.30945
	0
	0
	0
	0
	0
	0
	2.99992
	1.02703
	0
	0
	0
	0
	0
	0
	0
	0
	0
	0
	0
	0
	0
	0
	0
	0
	0
	0.666505
	0
	0
	0
	0
	0
	0
	5.42224
	0
	0
	0
	0
	0
	1.05928
	3.27707
	0
	0
	0
	0
	0
	0
	3.69286
	3.57471
	1.77312
	0
	0
	0
	0
	0
	2.15921
	0
	0
	0
	0
	0
	1.82125
	0
	0
	2.94827
	0
	0
	1.77743
	0
	0
	0.777387
	0
	0
	3.22951
	0
	4.71485
	0
	0
	2.33122
	1.5411
	0.46119
	0
	0
	1.63432
	4.27325
	0
	1.23054
	0
	0
	0
	0
	0
	0
	0
	0
	0
	0
	0
	0
	0
	0
	0
	0
	0.935963
	0
	0.681407
	0
	0
	0
	0
	0
	0
	0
	0
	0
	0
	0
	0
	0
	0
	0
	0
	0
	0
	0
	0
	0
	0
	0.917342
	0
	0
	0
	1.02006
	0
	0
	0
	0
	0
	0
	0
	0
	0
	0
	0
	0
	0
	0
	0
	0.818717
	0
	0
	0
	0
	0
	0
	0
	0
	1.92026
	0
	0.939177
	0
	0
	0
	0
	0
	0
	0
	2.30025
	0
	1.9727
	3.05153
	0
	0
	0
	5.6669
	0
	0
	0
	0
	0
	0
