# Supplementary material for: Differential roles of FOXC2 in the trabecular meshwork and Schlemm’s canal in glaucomatous pathology
Source: Life Sci Alliance. 2023 Jul 6;6(9):e202201721. doi: 10.26508/lsa.202201721 (PMC10326420; doi:10.26508/lsa.202201721)
Supplement: Supplementary file 24 [file LSA-2022-01721_SdataF5.3.xlsx]

## Sheet: Sheet1
Quantification of sTIE2 (ng/mL) in conditioned media from cultured HDLECs treated with DMSO vehicle or GM-6001 at 100 nM by ELISA
DMSO	GM-6001 at 100 nM
0.255242	0.118505
0.278031	0.141294
0.23701	0.145852
0.227894	0.100273
