# Supplementary material for: Differential roles of FOXC2 in the trabecular meshwork and Schlemm’s canal in glaucomatous pathology
Source: Life Sci Alliance. 2023 Jul 6;6(9):e202201721. doi: 10.26508/lsa.202201721 (PMC10326420; doi:10.26508/lsa.202201721)
Supplement: Supplementary file 25 [file LSA-2022-01721_SdataF6.1.xlsx]

## Sheet: Ccl21a
Characterization of endothelial subclusters
BEC-1	BEC-2	BEC-3	BEC-4	BEC-5	BEC-6	NC-Foxc2-/- ECs	SC and lymphatic ECs
0	0	0	0	0	2.3422	0	5.27378
0	0	0	0	0	0	0	4.13439
0	0	0	0	0	0	0	0
0	0	0	0	0	0	0	5.66693
0	0	0	0	0	0	0	6.00725
0	0	0	0	0	0	0	4.26158
0	0	0	0	0	0	0	5.58447
0	0	0	0	0	0	0	2.44904
0	0	0	0	0	0	0	2.38314
0	0	0	0	0	0	0	5.34439
0	0	0	0	0	0	0	4.43564
0	0	0	0	0	0	0	0.947381
0	0	0	0	0	0	0	5.54362
0	0	0	0	0	0	0	0
0	0	0	0	0	0	0	4.69935
0	0	0	0	0	2.84687	0	0
0	0	0	0	0	0	0	4.58082
0	0	0	0	0	0	0	4.07547
0	0	0	0	0	0	0	0
0	0	0	0	0	0	0	5.91548
0	0	0	0	0	0	0	0
0	0	0	0	0	2.59062	0	4.23572
0	0	0	0	0	0		0
0	0	0	0	0	0		4.59344
0	0	0	0	0	0		3.11138
0	0	0	0	0	0		0
0	0	0	0	0	0		0
0	0	0	0	0	0		5.03074
0	0	0	0	0	0		0
0	0	0	0	0	0		4.57067
0	0	0	0	0	0		4.89471
0	0	0	0	0	0		2.75792
0	0	0	0	0	0.958079		2.64303
	0	0	0	0	0		3.21845
	0	0	0	0	0		0
	0	0	0	0	0		0
	0	0	0	0	0		5.04897
	0	0	0	0			2.9527
	0	0	0	0			2.72631
	0	0	0	0			3.49904
	0	0	0	0			4.62709
	0	0	0	0			5.33313
	0	0	0	0			5.8082
	0	0	0	0			0
	0	0	0	0			1.80283
	0	0	0	0			3.04616
	0	0	0	0			4.01294
	0	0	0	0			0
	0	0	0	0			0
	0	0	0	0			5.84018
	0	0	0	0			5.37529
	0	0	0	0			0
	0	0	0	0			0
	0	0	0	0			3.97028
	0	0	0	0			4.51653
	0	0	0	0			0
	0	0	0	0			3.74035
	0	0	0				5.67422
	0	0	0				0
	0	0	0				0
	0	0	0				0
	0	0	0				4.59114
	0	0	0				0
	0	0	0				3.91837
	0	0	0				2.45271
	0	0	0				4.71875
	0	0					0
	0	0					3.96464
	0						0
	0						0
	0						5.32381
							4.62526
							5.84239
							0
							5.50301
							0
							4.53335
							0
							0
							0
							0
							4.35381
							5.1514
							0
							0
							0
							0
							3.33646
							3.88432
							0
							4.21702
							0
							3.1421
							4.99751
							0
							2.85372
							0
							0
							3.09142
							0
							3.7573
							4.57798
							4.45132
							3.34381
							5.88423
							0
							1.7684
							0

## Sheet: Flt4
Characterization of endothelial subclusters
BEC-1	BEC-2	BEC-3	BEC-4	BEC-5	BEC-6	NC-Foxc2-/- ECs	SC and lymphatic ECs
0	0	1.78116	1.06623	1.28555	0	0	2.64857
0	0	0	0	1.1997	0.645892	0	0
0	0	1.2085	0.553147	0.941365	0.475322	1.23071	0
0	0	0.44497	0	1.34554	0	0	1.85072
0	0.976707	0	0	1.19534	0	0	1.73647
0	1.25851	0.890932	0	0	0.745988	1.1596	0
0	0.590502	0	0	1.2934	2.01137	0	1.71565
0	0	0	0	0	0	0.833667	1.71075
0	0	0	0	2.19604	0	0	0.479292
0	0	1.23527	0	1.68237	0.414237	0.923247	1.72842
0	0	0.894764	0.982081	0	1.23243	0	0
0	1.16831	0.847222	1.23692	1.62285	0	0	0.719123
0	1.37016	0	0	1.10649	0.654695	1.05953	1.00074
0	1.39498	0.60716	0	1.55069	1.61026	0	0.887766
0	0	1.32318	1.47268	1.61882	0	0	0.978212
0	0	1.32812	0	1.13189	0.381051	0.779681	0
0	0	0	0	1.52251	0	0	0.969717
0	0	1.35393	0	1.62008	1.13099	0	1.37351
0	0	1.72077	0	1.35883	0	1.50221	0
0	0	0	0	0.656991	0	1.51068	1.90692
0	0	1.56277	0	1.76383	0.499081	0	0.694801
0	0	0	0	1.79034	0	0	1.31982
0	0	1.41423	0	0.731374	0		0.605455
0	0	0	0	0	1.31392		0
0	0	0.825796	0	1.15985	1.35941		1.37597
0	1.41071	2.32596	1.84988	2.20941	0		0.969209
0	0.903931	0	0.984595	1.72528	0.67657		1.0615
0.801126	0	1.96054	0	0.592555	0		1.36711
0	0	0.812531	0	0.940888	0		0.99889
0	0	0	0	1.76689	0		1.08901
0	0	0.792824	0	0.640965	0		1.34048
0	1.4702	0	0	0	0		0.851203
0	0	0.769342	0	0.749797	0		1.32138
	0	0.968701	2.40063	0	0.762781		0.788217
	0.301092	0	0	1.40871	1.13486		1.11487
	1.31422	0	0	0.611102	1.23953		0
	0	0.868306	0	1.32052	0.587289		0
	0	0	1.08976	2.10802			0
	0	0	0	1.03107			0
	0	0	0	1.51392			1.02332
	2.0012	1.59613	0	1.26499			0.70428
	1.24198	1.18279	0	0.898287			1.23936
	0	1.05353	0	2.06633			1.33861
	1.97296	0	0	0			0
	1.06936	0	0	1.0401			1.26226
	1.01085	0	0	2.27951			0
	0	1.34434	0	0			0.498675
	0	0	0	2.10154			1.27797
	0.612763	0	0	1.46454			0
	0	1.80841	1.35183	0			0
	0	0	0	1.58834			0
	0	0	0.726874	0.834183			1.1124
	1.06169	0	0	1.83369			0
	0	0.964061	0	0.901838			1.18199
	0	0	0	0.993557			0
	0	0	0	0			0.886967
	1.29967	1.48231	0	2.44849			2.04028
	1.05305	0.826157	0				1.66774
	1.49135	2.32818	1.662				1.03903
	1.0686	0	0				0
	0	0.617487	0				0
	0	0.476036	0				1.73129
	0	0.887415	0				2.09152
	0	0	0				0
	0	0	0.260238				0.92311
	0	1.14236	1.87679				1.55152
	0	0					1.5759
	0	1.16839					0
	0						0
	0.873096						0
	0						0.855301
							1.07939
							1.21481
							0
							1.2227
							0
							1.12898
							1.63921
							0.715632
							0
							1.12334
							1.17438
							0
							0
							0.640243
							0
							0
							1.55616
							0
							1.80395
							1.78005
							1.2687
							1.04593
							0
							0
							0.814418
							1.97449
							1.75166
							0
							0.978336
							1.2077
							2.05655
							1.5854
							1.76171
							2.17358
							0
							1.23277
							0

## Sheet: Itga9
Characterization of endothelial subclusters
BEC-1	BEC-2	BEC-3	BEC-4	BEC-5	BEC-6	NC-Foxc2-/- ECs	SC and lymphatic ECs
0	1.01297	0.48063	0	0	1.48607	1.31342	2.03629
0	0	0	0	0	0.645892	0	0
0	0	1.12737	0	0	1.23376	0	0
0	0	0	0	0.449835	0	0	0.568911
0	0.60314	0	0	1.35605	0	0	1.41541
0	0.8154	1.35449	0	0.875457	0	0	1.49676
1.2665	0.590502	0	0	0	0	0	0.9243
0.879396	0	0	0	0	0	1.08269	0.920693
0	1.11667	1.27778	0	0	0	0	1.54534
0	0	1.23527	0	0	0.414237	0	1.72842
0	0	0	0.511627	0	0.593243	0	0.90149
1.01983	0.745872	0	0	0.341284	0.606742	0	0.422857
0	0	0.63691	0	0	0	0	1.00074
0	0	0	0	0	0.452359	0	0.539324
0	0	0.651514	0.229946	0	0.590251	0	0.509151
0	0	1.87914	0	0	0	0	1.13467
0	0	0	0	0	0	0	0
0	0	0	0	0.409914	0.717525	0	1.54469
0	0	0	0	0	0	0	0.97155
1.47071	0	1.37633	0	0.381507	0	0	2.52289
1.29005	0	0.756876	0	0.364311	0.499081	0	1.38877
0	0	0	0	0	0	0	1.03974
0	0	0	1.5625	0	0		1.79051
0	0	0.90983	0	0	0.858814		0
0	0	0	0	0.900015	0.975934		1.46528
0	0.709488	0	0	0	0		0
0	0	0	0	1.09107	0		1.0615
0.801126	0	1.3991	1.68523	0.592555	0		1.92395
0	0	0	0	0.940888	0		0.99889
0	0	0	0	0	0		1.49286
0	1.46711	0	0	0	0		0
0	0	0	0	0	0		1.30425
0	0	0.769342	0	0	0		1.9719
	0	0	0	0	0		0.587591
	0	0	0	0.708144	0		1.62892
	0	0	1.38908	1.26056	0		0
	0	0.379092	0	1.32052	0		1.80458
	0.66211	1.43176	0	0			0
	0	0	0	0			0.831978
	0	1.17038	0	0			1.37894
	0	0	0	0.492113			0.70428
	1.24198	0	0	0.898287			0
	0	0	0	0.309642			1.33861
	0	0	0	0			0
	0	0	0	0			1.42714
	0	0	0	0			1.3512
	0	0	0	0			1.58499
	0	0	0	0			0
	0.612763	0	0	0.605077			0
	0	0	0	0			0
	0	0	0	0			0.943659
	0	0	1.43647	0			0
	0	0	0	0			0
	0	0.964061	0	0.397462			1.4131
	0	0	0	0.615409			0
	0	0	0.86978	1.36951			1.3495
	0.42763	0	0	0			1.35283
	0	0	0				0
	0.357944	0	0				0
	0	0	0				0
	0	0	0				0
	0	0	0.729034				1.20116
	0	0	1.20409				0
	0	0	0				0
	0	0	0				0
	0	0.537306	0				1.43208
	0	0					1.5759
	0	0					0
	0						0
	0						0
	0						1.62062
							0
							0
							0
							1.7566
							0
							0
							1.82275
							1.12848
							0
							2.23007
							1.17438
							1.52094
							1.9735
							1.30585
							0
							1.59707
							0.660184
							0
							1.80395
							0.97206
							1.81033
							1.04593
							0
							0
							0.814418
							1.51392
							0
							0.961658
							1.78843
							1.08343
							1.66048
							1.82051
							0.958376
							1.58818
							0
							0
							0

## Sheet: Lyve1
Characterization of endothelial subclusters
BEC-1	BEC-2	BEC-3	BEC-4	BEC-5	BEC-6	NC-Foxc2-/- ECs	SC and lymphatic ECs
0	0	0	0	0	0	0	3.07072
0	0	0	0	0	0	0	0
0	0	0	0	0	0	0	0
0	0	0	0	0	0	0	2.83868
0	0	0	0	0	0	0	0
0	0	0	0	0	0	0	0
0	0	0	0	0	0	0	0
0	0	0	0	0	0	0	0
0	0	0	0	0	0	0	0
0	0	0	0	0	0	0	0
0	0	0	0	0	0	0	0
0	0	0	0	0	0	0	0
0	0	0	0	0.339855	0	0	0
0	0	0	0	0	0	0	0
0	0	0	0	0	0	0	0
0	0	0	0	0	0	0	0
0	0	0	0	0	0	0	0
0	0	0	0	0	0	0	0
0	0	0	0	0	0	0	0
0	0	0	0	0	0	0	0
0	0	0	0	0	0	0	0
0	0	0	0	0	0	0	0
0	0	0	0	0	0		0
0	0	0	0	0	0		0
0	0	0	0	0	0		0
0	0	0	0	0	0		0
0	0	0	0	0	0		0
0	0	0	0	0	0		0
0	0	0	0	0	0		0
0	0	0	0	0	0		0
0	0	0	0	0	0		0
0	0	0	0	1.20083	0		0
0	0	0	0	0	0		0
	0	0	0	0	0		0
	0	0	0	0	0		0
	0	0	0	0	0		0
	0	0	0	0	0		0
	0	0	0	0			0
	0	0	0	0			0
	0	0	0	0			0
	0	0	0	0			0
	0	0	0	0			0
	0	0	0	0			0
	0	0	0	0			0
	0	0	0	0			0
	0	0	0	0			0
	0	0	0	0			0
	0	0	0	0			0
	0	0	0	0			0
	0	0	0	0			0
	0	0	0	0			0
	0	0	0	0			0
	0	0	0	0			0
	0	0	0	0			0
	0	0	0	0			2.63412
	0	0	0	0			0
	0	0	0	0			0
	0	0	0				0
	0	0	0				0
	0	0	0				0
	0	0	0				0
	0	0	0				0
	0	0	0				2.93082
	0	0	0				0
	0	0	0				0
	0	0	0				0
	0	0					0
	0	0					0
	0						0
	0						0
	0						0
							0
							0
							0
							0
							0
							0
							0
							0
							0
							0
							0
							0
							0
							0
							0
							0
							0
							0
							0
							0
							0
							0
							0
							0
							0
							0
							0
							0
							0
							0
							0
							0
							0
							1.58818
							0
							0
							0

## Sheet: Npnt
Characterization of endothelial subclusters
BEC-1	BEC-2	BEC-3	BEC-4	BEC-5	BEC-6	NC-Foxc2-/- ECs	SC and lymphatic ECs
0	0	0	0	0	1.94368	0	0.761775
0	0	0	0	0	0	0	0
0	0	0	0	0.941365	1.66008	0	1.09741
0	0	0.751835	0.634278	0.449835	0	0	0
0	0	0	0	0	0	0	0
0	0	0	0	0.875457	0	0	1.19739
0	0	0	0	0.842677	0	0	1.84378
0	0.749915	0.520337	0	0	0	0	0
0	0	0	0	0	0.933521	0	2.38314
0	0	0	1.18958	0	0	0	1.72842
0	0	1.52972	0	0	0.593243	0	1.36776
0	0	0	1.23692	0	0	0	1.99003
0	0	0.63691	0	0.339855	0	0	2.56817
0	0	0	0	0	0	0	2.09783
0	1.60085	0	0	0	0	0	2.86773
0	0	0	0	0	1.72957	0	2.24502
0	0	0	0	0	0	1.92395	2.21768
0	0	0.599248	0	0.409914	0.299945	0	2.75659
0	0	0	0	0	0	0	0.97155
0	0	0	0	0.381507	0.810098	0	3.48209
0	0	0	0	0	2.24217	0	1.61208
0	0	0	0	0.692298	0	0	2.74906
0	0	0	0	0	0		2.13874
0	0	0	0	0	0		2.33384
0	0	0	0	0	0		3.42064
0	0	0.931931	0	0	0		1.45202
0	0	0	0	0	0		1.0615
0	0	0	0	0	0		1.36711
0	1.72236	0	0	0	0		1.81577
0	0.853982	0	0	0.474105	0		2.12733
0	0	1.22942	0	0	0		0
0	0	0	0	0	0		2.12627
0	0	0	0	0	0		2.90024
	0	0	0	0	0		2.10375
	0.532196	0	0	0	0		1.96677
	0	0.645978	1.70778	0	0		1.40141
	1.24303	0	0.65563	0	0		1.80458
	0.66211	0	0	0			1.22994
	0	0	0	0			1.27974
	0	0	0	0			2.99636
	0	0	0	0			2.41805
	0	0	1.2508	0			0
	0	0.659529	2.01011	0.545733			0
	0	0	0	0			0
	0	0	1.36439	0			2.3514
	0	0	0	0			0
	0	0	0	0			2.67947
	0	0	0	0			1.27797
	0.612763	0	0	0			0
	0	0	0	0			0
	0	0	0	0			2.60675
	0	0	0	0			2.21557
	0	0	0	0			0
	0	0	0	0			2.63905
	0	0	1.45302	0			0
	0	0	0	0			0.886967
	0	0	0	0			2.84804
	0	0	0				1.66774
	0	0	0				2.62361
	0	0	0				0
	0	0	0				2.53306
	0	0	0				1.73129
	0	0	0				0
	0	0	0				1.91724
	0	0	0				1.71404
	0	0	0				2.35729
	0	0					2.15989
	0	0					0
	0						0
	0						0
	0						2.67558
							1.07939
							0
							0
							2.35948
							1.99258
							0
							2.23025
							2.74962
							2.91592
							1.9776
							2.13461
							2.0984
							1.63521
							2.10115
							0
							2.18348
							2.29091
							0
							1.80395
							3.79044
							2.15972
							1.54588
							2.11005
							0
							1.79699
							3.28458
							0
							2.36989
							2.95805
							3.04161
							3.34201
							2.01072
							0
							0
							0
							2.11531
							1.82962

## Sheet: Pgf
Characterization of endothelial subclusters
BEC-1	BEC-2	BEC-3	BEC-4	BEC-5	BEC-6	NC-Foxc2-/- ECs	SC and lymphatic ECs
0	0	0	0	0	2.42117	3.12461	2.25817
0	0	0	0	0	0	0	1.74519
0	0	0	0	0	1.66008	0	2.56329
0	0	0	2.45341	0	0	0	0.568911
0	0	0	0	0	1.22125	0	1.41541
0	0	0	0	0	0	3.22188	1.19739
0	0	0	0	0	0	0	2.73703
0	0	0	0	0	0	4.11954	3.2842
0	0	0	0	0	0.571953	1.92096	1.87708
0	0	0	2.95936	0	0	0	0
0	0	0	0	0	0	0	3.19509
0	0	0	0	0	0	0	3.87885
1.5788	0	0	0	0	0	0	1.49078
0	0	0	0	0	0.452359	0	2.52072
0.765877	0	0	0.574135	0	0	0	2.58639
0	0	0	0	0	3.78726	0.779681	3.94437
0	0	0	0	0	2.77999	0	3.24095
0	0	0	0	0	0	0	0.744767
0	0	0	0	0	0.666873	0	5.06661
0	0	0	0	0	0	0	2.2616
0	0	0	0	0	0.830478	0	2.94757
0	0.631875	1.84314	3.58506	0	3.24556	1.29987	2.11793
0	0.983755	0	2.51059	0	0		0.605455
0	0	0	0	0	0		0
0	0	0	0	0	0		0.746494
0	0	0	1.30278	0	0		4.17128
0	0	0	0	0	0		0
0	0	0	0	0.592555	1.17068		3.80354
0	0	0	0	0	0		4.75292
0	0	0	3.09847	0	0.75832		4.17543
1.88955	0	0	0	0	0		0
0	0	1.74344	0	0	0		2.2748
0	0	0	0	0	0		4.14064
	0	0	0	0	1.98695		1.52571
	0	0	1.08636	0	0		1.96677
	0	0	0	0	0		4.49721
	0	0	1.32948	0	0		3.52646
	0	0	0	0			0.793222
	0	0	0	0			1.82317
	0	0	0	0			2.50868
	0	0	0	0			3.45542
	0	0	0	0			3.13899
	0	0	0	1.03485			0
	0	0	0	0			3.26111
	0	0	0.898804	0			3.38442
	0	0	0	0			3.71525
	0	0	0	0			2.67947
	0	0	0	0			5.0012
	0	0	0	0.244616			0
	0	0	0.888819	0			1.31982
	0	0	0	0			0.943659
	0	0	0	1.59103			0
	0	0	0	0			0
	0	0	0	0			3.50306
	0	0	0	0			2.26392
	0	0	0	0			4.06234
	0	0	0	0			2.66623
	0	0	0				3.3656
	0	0	0.885124				4.11536
	0	0	0				2.16893
	0	0	0				3.40053
	0	0	0.729034				1.20116
	0	0	0				0
	0	0	1.15541				0
	0	0	0				2.05758
	0	0	0				2.40636
	0	0					5.45114
	0	0					0
	0						0
	0						0
	0						1.8576
							3.33933
							2.55321
							0
							4.35264
							1.1351
							0
							3.2545
							4.33434
							0
							4.22598
							2.89832
							0
							2.86346
							2.46498
							0
							0
							4.03674
							0
							3.05844
							0.739835
							0
							1.04593
							2.11005
							2.15296
							2.4036
							0.634528
							4.82726
							4.10748
							2.86791
							2.26188
							3.88635
							2.48464
							2.50571
							3.11003
							4.96818
							3.6233
							0

## Sheet: Postn
Characterization of endothelial subclusters
BEC-1	BEC-2	BEC-3	BEC-4	BEC-5	BEC-6	NC-Foxc2-/- ECs	SC and lymphatic ECs
0	0	0	0	0	1.2711	0	0
0.768907	0	0	0	0	0	0	1.21298
0	0	0	0	0	0.475322	0	0
0	0	0	0	0	0	0	0
0	0	0	0	0	0.390883	0	0
0	0	0	0	0	0	0	1.35824
0	0	0	0	0	1.4438	0	1.95733
0	0	0	0	0	0	0	0.920693
0	0	0	0	0	0	0	0.479292
0	0	0	0	0	0.414237	0	0
0	0	0	0	0	0	0	0
0	0	0	0	0	0	0	0.947381
0	0	0	0	0	0.654695	0	1.00074
0	0	0	0	0	0.452359	0	1.35051
0	0	0	0	0	0.590251	0	0.978212
0	0	0	0	0	0	0	1.65255
0	0	0	0	0	0	0	0
0	0	0	0	0	1.01121	0	0
0	0	0	0	0	0	0	0
0	0	0	0	0	0	0	0
0	0	0	0	0	0	0	1.61208
0	2.08556	0	0	0	0	0	0
0	0	0	0	0	1.24514		0.979893
0	0	0	0	0	1.11203		0
0	0	0	0	0	0.602578		1.54727
0	0	0	0	0	0		0
0	0	0	0	0	1.07645		1.56474
2.12445	0	0	0	0	0		0
0	0	0	0	0	0		0
0	0	0	0	0	2.05516		0.907649
0	1.46711	0	1.02519	0	1.44397		0
0	0	0	0	0	0.901577		1.6149
0	0	0	0	0	0		0
	0	0	0	0	1.35082		0
	0	0	0	0	0		0
	0	0	0	0	0		0
	0	0	0	0	0.587289		0
	0	0	0	0			0.793222
	0	0	0	0			0
	0	0	0	0			0.783117
	0	0	0	0			0.70428
	0	0	0	0			0
	0	0	0	0			3.5486
	0	0	0	0			0
	0	0	0	0			1.69258
	0	0	0	0			0
	0	0	0	0			0
	1.6863	0	0	0			0
	0	0	0	0			0
	0	0	0	0			0
	0	0	0	0			0.943659
	0	0	0	0			0
	0	0	0	0			0
	0	0	0	0			0.880882
	0	0	0	0			0
	0	0	0	0			0
	0	0	0	0			0
	0	0	0				1.14743
	0	0	0				2.11697
	0	0	0				0
	0	0	0				0
	0	0	0				0
	0	0	0				1.51482
	0	0	0				0
	0	0	0				1.18652
	0	0	0				1.55152
	0	0					2.79364
	0	0					0
	0						0
	0						0
	0						0.855301
							1.07939
							1.21481
							0
							2.1028
							1.1351
							0
							0
							2.43841
							1.42926
							1.63904
							0.556972
							0
							1.12013
							1.02743
							0
							0
							1.20533
							0
							0
							0
							2.15972
							1.04593
							0.71075
							0
							0
							0
							0
							0.961658
							0
							0
							0
							2.42921
							1.43863
							0
							0
							0
							0

## Sheet: Prox1
Characterization of endothelial subclusters
BEC-1	BEC-2	BEC-3	BEC-4	BEC-5	BEC-6	NC-Foxc2-/- ECs	SC and lymphatic ECs
0	0	0.48063	0	0	1.6629	0	2.06082
0	0	0	0	0	0.645892	0	1.21298
0	0	0.231857	0	0	1.03872	0	0
0	0	0.44497	0	0	0	0	1.4025
0	0	0	0	0	0	0	1.73647
0	0	0	0	0	0	1.1596	0.456074
0	0	0	0	0	0	0	1.71565
0	0	0	0	0	0	0	1.71075
0	0	0	0	0	0.571953	0	1.40479
0	0	0	0	0	0	0	0
0	0	0	0.288183	0	0	0	0.90149
0	0	0	0	0.341284	0	0	0
0	0	2.09495	0	0	0.654695	0	1.00074
0	0	0	0	0	0	0	0.539324
0	0	0	0	0.371343	0	0	1.20104
0	0	0	0	0	1.04917	0	0
0	1.02737	0	0	0.889325	0	0	0.969717
0	0	0	0	0	0	0	1.37351
0	0	0	0	0	0	0	0
0	0	0	0	0	0	2.08687	2.52289
0	0	0	0	0	0	0.827676	0.694801
0	0	0	0	0	0	0	0.376463
0	0	0	0	0	0		1.46518
0	0	0	0	0	0		0
0	0	0.825796	0	0	0.346006		1.69348
0	0	0	0	0	0		0.969209
0	0	0	0	0.506307	0.67657		1.0615
0	0	0	1.92545	0	1.17068		0
0	0	0	0	0	0		2.06192
0	0	0	0	0	0		0.907649
0	0	0	0	0	0		1.34048
0	0	0	0	0	0		1.10317
0	0	0	0	0	0		1.48969
	0	0	0	0	0		1.09832
	0	0	0	0.295209	0		2.21885
	0	0	0	0.351523	0		0
	0	0	0	0	0		1.80458
	0	0	0	0			1.53289
	0	0	0.749502	0			0.831978
	0	0	0	0			0.783117
	0	0	0	0			0
	0	0	0	0			1.23936
	0	0	0	0.309642			0
	0	0	0	0			0
	0	0	0	0			1.80283
	0	0	0	0			1.3512
	0	0	0	0			1.07828
	0	0	0	0			2.17111
	0	1.09463	0	0			1.45591
	0	0	0	0			0
	0	0	0	0			1.42039
	0	1.02279	0	0			1.1124
	0.665584	0	0	0			0
	0	0	0	0			0.75632
	0	0	0	0			0
	0	0	0	0			1.66454
	0	0	0	0			1.7545
	0	0	1.12222				1.66774
	0.829056	0	0				1.53751
	0	0	1.439				1.07747
	1.32344	0.617487	0				0
	0	0	1.14618				1.73129
	0	1.35007	0				0
	0	0	0				0
	0	0	0				0.92311
	0	0.884915	0				1.49359
	0	0					1.07074
	0	0					1.79232
	0						1.1767
	0						0
	1.13139						0
							0
							0
							0
							0
							1.65307
							1.12898
							1.63921
							0.715632
							0.95081
							1.12334
							0
							0
							1.12013
							0
							0
							0
							1.45232
							0.930813
							0
							0
							1.81033
							0
							0
							0
							0.814418
							0.634528
							1.75166
							1.76612
							2.23003
							1.2077
							1.48376
							2.53716
							0.958376
							1.08093
							2.01347
							0
							1.2853
