# Supplementary material for: Differential roles of FOXC2 in the trabecular meshwork and Schlemm’s canal in glaucomatous pathology
Source: Life Sci Alliance. 2023 Jul 6;6(9):e202201721. doi: 10.26508/lsa.202201721 (PMC10326420; doi:10.26508/lsa.202201721)
Supplement: Supplementary file 26 [file LSA-2022-01721_SdataF6.2.xlsx]

## Sheet: Foxc2
Characterization of endothelial subclusters
BEC-1	BEC-2	BEC-3	BEC-4	BEC-5	BEC-6	NC-Foxc2-/- ECs	SC and lymphatic ECs
0	0	0	0	0	0.617842	0	0
0	0	0	0	0	0	0	0
0	0	0	0	0	0	0	0
0	0	0.751835	0	0	1.45352	0	0
1.43399	0	0	0	0.454998	0.671194	0	0
0.982394	0	0	0	0	0	0	1.00562
0	0	0	0	0	0	0	0
0	0	0.520337	0	0	0	0	0.920693
0	0	0	0	0	0	0	0
0	0	0	0	0	0	0	0
0	0	0	0	0	0.593243	0	0
0	0	0	0	0	0	0	0
0	0	0	0	0	0	0	0
0	0	0	0	0	0	0	0.539324
0	0	0	0.574135	0	0	0	0.286636
0	0	0	0	0	0	0	1.13467
0	0	0	0	0	0.542291	0	0
0	0	0	0	0	0	0	0.552332
0	0	0	0	0	0	0	0
0	0	0	0	0	0	0	0
0	0	0.320054	0	0	0	0	0
0	0	0	0	0	0	0	0.863466
0	0	0	0	0.731374	0		0
0	0	0	0	0	0		0
0	0	0	0	0	0		0.553728
0	0	0	0	0	0		0
0	0	0	0	0	0		0
0	0	0	0	0	0		0
0	0	0	0.836771	0	0		0.99889
0	0	0	0	0	0		0.400673
0	0	0	0	0	0		0
0	0	0	0	0	0		0.513561
0	0	0	0	0	0		0.523037
	0	0	0	0	0		0.336347
	0	0	0	0	0		0
	0	0	0	0	0		0
	0	0.379092	0	0	0.587289		0
	0	0	0	0			0.793222
	0	0	0	0			0
	0	0	0	0			0
	0	0	0	0.492113			0.70428
	0	0	0	0			0
	0	0	0	0			1.33861
	0	0	0	0			0
	0	0	0	0			1.06473
	0	0	0	0			1.3512
	0	0	0	0			0
	0	0	0	0			0
	0	0	0	0			0
	0	0	0	0			0
	0	0	0	0			0
	0	0	0.726874	0			0
	0	0	0	0			0
	0	0	0	0			0.248894
	0	0	0	0			0
	0	0	0	0			0
	0	0	0	0			0.67096
	0	0	0				0
	0	0	0				0
	0	0	0				0
	0	0	0				0
	0	0	0.729034				0
	0	0	0				0
	0	0	0				0
	0	0	0				0
	0	0	0				0.426076
	0	0					0
	0	0					0.981246
	0						0
	0						0
	0						0
							0
							0
							0
							0
							0
							0
							1.41423
							0.715632
							0
							0
							0
							0
							1.12013
							0
							0
							0
							0
							0
							0
							0
							0
							0
							0
							1.0656
							0
							0
							0
							0
							0
							0
							0.616466
							0.498878
							0
							0
							0
							0
							0
