# Supplementary material for: Differential roles of FOXC2 in the trabecular meshwork and Schlemm’s canal in glaucomatous pathology
Source: Life Sci Alliance. 2023 Jul 6;6(9):e202201721. doi: 10.26508/lsa.202201721 (PMC10326420; doi:10.26508/lsa.202201721)
Supplement: Supplementary file 27 [file LSA-2022-01721_SdataFS7.1.xlsx]

## Sheet: Ackr1
Characterization of endothelial subclusters
BEC-1	BEC-2	BEC-3	BEC-4	BEC-5	BEC-6	NC-Foxc2-/- ECs	SC and lymphatic ECs
3.23166	0	0	0	0	0	0	0
3.18421	0	0	3.61209	0	0	0	0
4.64468	0	0	0	0	0	0	0
2.6749	0	0	0	0	0	0	0.92928
3.85721	0	0	0	0	0	0	0
4.05714	0	0	0	0	0	0	0
4.0442	0	0	0	0	0	0	0
3.62821	0	0	0	0	0	0	0
3.31	0	0	0	0	0	0	0
3.08662	0	0	0	0	0	0	0
4.22417	0	0	0	0	0	0	0
2.59594	0	0	0	0	0	0	0
0	0	0	0	0	0	0	0
3.90571	0	0	0	0	0	0	0
2.966	0	0	0	0	0	0	0
3.46568	0	0	0	0	0	0	0
4.10767	0	0	0	0	0	0	0
3.7179	0	0	2.91394	0	0	0	0
3.01516	0	0	0.92033	0	2.72275	0	0
3.79729	0	0	0	0	0	0	0
3.82342	0	0	0	0	0	0	0
3.58216	0	0	1.04557	0	0	0	0
4.19774	0	0	0	0	0		0
3.6478	0	0	0	0	0		0
3.73244	0	0	0	0	0		0
3.06714	0	0	0	0	0		0
3.06806	0	0	0	0	0		0
1.54418	0	0	1.36841	0	0		0
3.30389	0	0	2.6454	0	0		0
3.18824	0	0	0	0	0		0.400673
3.76406	0	0	0	0	0		0
3.35097	0	0	1.77712	0	1.68463		0
2.54236	0	0	0	0	0		0
	0	0	0	0	0		0
	0	0	1.93013	0	0		0
	0	0	0	0	0		0
	0	0	1.32948	0	0		0
	0	0	0	0			0
	0	0	2.40184	0			0
	0	0	0	0			0
	0	0	0	0			0
	0	0	0	0			0
	0	0	0	0			0
	0	0	0	0			0
	0	0	0	0			0
	0	0	0	0			0
	0	0	0	0			0
	0	0	0	0			0
	0	0	0	0			0
	0	0	0	0			0
	0	0	0	0			0
	0	0	0	0			0
	0	0	0	0			0
	0	0	0	0			0
	0	0	0	0			0
	0	0	0	0			0
	0	0	0	0			0
	0	0	1.63771				0
	0	0	0				0
	0	0	2.62943				0
	0	0	0				0
	0	0	0				0
	0	0	0				0
	0	0	0				0
	0	0	0				0
	0	0	0				0
	0	0					0
	0	0					0
	0						0
	0						0
	0						0
							0
							0
							0
							0
							0
							0
							0
							0
							0
							0
							0
							0
							0
							0
							0
							0
							0
							0
							0
							0
							0
							0
							0
							0
							0
							0
							0
							0
							0
							0
							0
							0
							0
							0
							0
							0
							0

## Sheet: Mgp
Characterization of endothelial subclusters
BEC-1	BEC-2	BEC-3	BEC-4	BEC-5	BEC-6	NC-Foxc2-/- ECs	SC and lymphatic ECs
2.16108	1.01297	0	1.06623	3.60444	0.99689	0	1.7507
1.49789	0	0	0	1.1997	4.03192	0	2.34699
2.12337	1.59865	1.59211	1.5462	0	1.86822	0	1.09741
3.33298	0	3.15349	1.97403	2.46751	0.970429	0	0
0.954626	0	3.84293	5.14551	0.454998	1.90798	0	0
0.982394	0	2.2643	4.13008	0	2.49199	1.1596	0
0	0	0	4.55202	0	3.09281	0	0.565343
2.08533	3.36455	3.68657	4.92655	0	4.60492	1.7149	0
1.64212	0	0	1.10519	0	2.53178	0	0
3.17778	1.5259	0	0	0.899929	2.73242	0	0
2.24227	3.30157	0.544287	1.30074	0	0.963058	0	0
3.10337	0	0.847222	5.37601	0.965846	2.47214	0	0.422857
4.40466	0	0.63691	1.73008	0.593043	0	1.05953	0
3.96899	0	1.64404	1.65409	1.0499	0.452359	0	3.96022
1.7234	3.70309	0	3.4502	0	4.84652	0	1.53715
1.12055	0	1.32812	0	4.98363	2.99657	0	0
3.60204	0	0	0.997375	0.889325	2.26585	0	0
4.48335	0	0.343855	1.67846	3.97385	2.55666	0	0.313825
4.88611	0	0	1.95168	0.544014	2.15003	0	0
3.9374	0	0	0	0	3.7713	0	0
5.19319	0	1.56277	4.48115	0.364311	2.9164	0	0
0.851973	0	0	0	0	1.96977	0	0
2.90951	0	1.41423	1.5625	0	2.38818		0
1.05414	2.82207	0	0	0	4.03909		0
2.12998	0	0	4.5238	0	1.85228		0
1.55259	0	0	1.30278	0	2.75894		0.969209
3.95605	2.12184	0	0	0.840836	2.05025		0
1.54418	4.90032	0	5.14955	2.97542	0.44215		0
1.72754	0	2.98589	1.59467	0	0		0
4.60311	0	2.57468	0	0	3.25668		0
0.877176	0	4.5448	1.02519	2.10249	3.89009		1.34048
0.962958	0	0	4.89519	0	2.54222		0.851203
3.93543	1.60529	0	1.69333	3.04919	0		0.523037
	2.91416	0	0	0	3.64251		3.42057
	0	4.35904	1.08636	1.56391	2.71281		0
	0	4.3704	5.00089	0.987651	2.12369		0
	0	0	0	0	2.78396		0
	1.33937	0	0	0			0.793222
	0	0	4.26696	0			0
	0	0	4.82151	0			1.02332
	2.0012	0	0	0			0
	0	0	1.78947	0			0
	1.99514	2.42238	0	0			0
	0	0	3.93674	0			0
	1.06936	0	0.898804	0			0.490635
	0	0	1.26449	0			0
	2.63692	0.882873	1.01074	0			0
	1.6863	0	0	0			0
	4.6295	1.09463	5.1303	2.31701			3.17883
	0	0	0	0			2.22226
	0	3.45116	0	4.08487			0
	0	0	0	0			0
	1.34466	0	5.01548	0			0
	1.38502	0	3.65493	0.397462			0.448021
	0	0	0	0.354317			0
	4.39581	0	0.86978	0			1.3495
	1.84628	0	3.65988	0			0
	1.05305	0	4.87913				1.14743
	0	0.655407	0				4.228
	3.51132	0	3.82931				3.63251
	0	0.617487	5.00423				0
	0	0	0				0
	0	0	0				2.45495
	0	0	1.15541				0
	0	2.17987	0.260238				2.57542
	0	1.34692	0				1.13942
	3.54588	0					0
	0	0					0.981246
	0						0
	0						0.840799
	0						0
							0
							0
							3.75913
							0
							0
							1.98478
							0
							1.82896
							0
							0
							0.556972
							0
							0
							0
							0
							1.59707
							0
							1.40441
							2.41118
							0
							3.53313
							0
							0.71075
							3.2478
							3.51763
							0
							0
							0
							0.978336
							0.329995
							0.616466
							0.830186
							0
							0
							0
							1.23277
							1.82962

## Sheet: Sele
Characterization of endothelial subclusters
BEC-1	BEC-2	BEC-3	BEC-4	BEC-5	BEC-6	NC-Foxc2-/- ECs	SC and lymphatic ECs
1.26981	0	0	0	0.627125	0	0	0
0	0	0	3.49767	0	0	0	2.99112
0	0	0.714791	0.314342	0	0	0	0
1.07505	0	0	0	1.71279	0	0	1.72242
2.00024	0	0	0	0	0	0	0
2.40017	0	0	0	0	0	0	0
2.41535	0	0	0	0	0	0	1.56867
1.33996	0.749915	0	1.95792	0	0	0	0
2.37219	0	0	0	0	0	0	0.479292
3.80436	0	0	0	0	0	0	0
0	0	0	0	0	0	0	0
2.45414	0.745872	0	0	0	0.606742	0	0.719123
2.16312	0	0	0	0.339855	0	0	0
2.84656	0	0	0	0	0	0	0
2.52643	0	0	0	0	0.590251	0	1.46311
0	0	0	0	0	0	0.463978	1.65255
2.1216	0	0	0	0	0	0	0
3.3911	0	0	0	0	0.299945	0	0.313825
3.87957	0	0.377672	0	0	0.666873	0	0
2.40306	0	0	0	0	0	0	0
1.29005	0	0	0	0	0	0	0
0	0	0	0	0.692298	0	0	0
2.90951	0	0	0	0	0		0
0	1.50712	0	0	0	0		0
0	0	0	0	0	0.346006		0
2.49906	0	0	1.30278	0	0		0
3.06806	0	0	0	0	0		1.89794
0.801126	0	0	0.902012	0.962108	0		0
3.18362	0	0.812531	0	0	0		0
3.4031	0	0	0	0	0.75832		0
0	0	2.57233	0	0	0		0
2.37179	0	0	0	0	2.54222		0
0	0	2.32891	0	0	0		0.523037
	0	0	0	0	0		0
	2.28068	0.876848	3.59299	0	0		0
	0	0	2.14334	0	0		0
	0	0	1.72842	0	0		0
	0	0	0	0			0
	0	0	1.69814	0			0
	0	0	1.4549	0			0
	0	0	0	0.492113			0.70428
	0	0	0	0			0
	0	0	1.44269	0			0
	0	0	2.87641	0			0
	0	0	0	0			0
	0	0	0	0			0
	0	0	1.01074	0			0
	0	0	1.70152	0			0
	0	0	0	0			0
	0	0	0	0			0
	0	0	0	0			0
	0	0	0	0			0
	2.25241	0	1.71149	0			0
	0	0	0	0.397462			0
	0	0	0	0			0
	0	0	1.87878	0			0
	0	0	3.40521	0			1.35283
	0	0	3.1692				0
	0	0	0				0
	1.0686	0	0				1.58401
	0	0	0				1.07568
	0	0	0				0
	0	0	0				0
	0	0	0				0
	0	0	0				0
	0	0	0				0.426076
	2.88116	0					0
	0	0					1.46685
	0						0
	0						0
	0						0
							0
							0
							0
							0
							0
							0
							0.711859
							1.12848
							0
							0
							0
							0
							0
							0
							0
							2.81865
							0
							0.930813
							0
							0
							0
							0
							1.12202
							0
							0
							0
							0
							0
							0
							0
							0
							0.498878
							0
							0
							2.63753
							0
							1.2853

## Sheet: Selp
Characterization of endothelial subclusters
BEC-1	BEC-2	BEC-3	BEC-4	BEC-5	BEC-6	NC-Foxc2-/- ECs	SC and lymphatic ECs
4.30359	0	0	1.06623	2.36033	0.99689	0	0.451736
2.53164	0	0	4.87639	0	0	0	2.99112
4.09224	0	0	0	0	0	0	0
5.12943	0	0	0	0	0	0	2.52534
5.0185	0	0	1.68192	0	0	0	0
4.28835	0	0.890932	0	0	0	0	0
4.87496	0	0	0	0	0	0	2.57724
4.58753	1.88466	0	4.49118	0	0	0	0.920693
4.69426	0	0	0	0	0	0	0
5.30663	0	0	0	0	0	0	0
4.64111	0	0	0	0	0	0	0
5.4367	0	0	0	0	0	0	0.422857
4.49457	0	0	0	0.339855	0	0	0
6.03177	0	0	0	0	0	0	3.31234
4.79324	0	0	0	0.371343	2.83842	0	0.844905
4.17535	0	0	0	0	0	1.37421	0
5.19526	0	0	2.98683	0	0	0	0
5.16265	0	0	3.30115	1.26227	0	0	0
5.58361	0	0	1.95168	0	4.16706	0	0
5.66747	0	0	0	0	0	0	0
4.92663	0	0	0	0	0	0	1.10082
4.74721	0	0	0	0	0	0	0
5.55794	0	0	0	0	0		0
4.7614	0	0	0	0	0		0
4.4717	0	0	4.30337	0	0		0
5.56704	0	0	0	0	0		3.41594
5.42275	0	0	0	0	0		0
3.19183	4.90032	0	3.66557	3.09212	0		0
4.82335	0	0.812531	4.21588	0	0		0
5.00523	0	0	0	0	0		0
4.836	0	3.44172	0	0	0		1.34048
5.05284	0	0	4.17233	0	4.43579		0
3.93543	0	0	0	0	0		1.11888
	0	0	0	0	0		0.788217
	0.877688	0	5.07544	0	0		0
	0	0	4.25215	0	0		3.84831
	0	0	2.9232	0	0		0
	0	0	0	0			0
	0	0	4.21887	0			0
	0	0	0	0			0
	0	0	3.59492	0			0
	0	0	0	0			1.23936
	0	0	3.90159	0			0
	0	0	2.60733	0			0
	0	0	0	0			0
	0	0	0	0			0
	0	0	2.81713	0			0
	0	0	3.15323	0			0
	0	0	0	0			4.09752
	0	0	0	0			0
	0	0	0	0			0.943659
	0	0	2.3625	0			0
	0	0	0	0			0
	0	0	5.4249	0			0
	0	0	0	0			0
	0	0	4.05771	0			3.67755
	0	0	4.17539	0			0.67096
	0	0	3.92633				0
	0	0	0.885124				0
	0	0	3.96012				0
	0	0	0				0
	0	0	0				0
	0	0	0				0
	0	0	0				1.36125
	0	0	0				0
	0	0	0				0.845049
	0	0					0
	0	0					0.981246
	0						0
	0						0
	0						0
							0
							0
							4.22036
							0
							0
							3.89441
							0
							1.12848
							0.95081
							0
							0
							0
							0
							0
							0
							2.81865
							0.660184
							3.30033
							3.05844
							0
							1.2687
							0
							1.63746
							3.44813
							1.5631
							0
							0
							0.961658
							0
							0
							0
							1.27745
							0
							0
							2.01347
							1.23277
							0

## Sheet: Vwf
Characterization of endothelial subclusters
BEC-1	BEC-2	BEC-3	BEC-4	BEC-5	BEC-6	NC-Foxc2-/- ECs	SC and lymphatic ECs
0.824211	0	0	0	1.82991	0	0	0
0.768907	0	0	0	0	0	1.3529	1.21298
1.23927	0	0.231857	0	0	0	0	0
2.53217	0	0	1.01932	0.449835	0	0	0
1.75667	0	0	1.4544	0	0	0	0
0	0	0.890932	2.05388	0	0.745988	0	0
1.2665	0	0	1.59113	0	0.962558	0	0
1.65409	1.69878	0	3.77487	0	0	0	0
1.32903	1.11667	0	0	0	0	0	0
2.60578	0.788348	0	0	0	0	0	0
2.24227	1.67881	0.544287	0.288183	0	0	0	0
2.59594	0	0	3.02334	0.797623	0	1.17717	0
3.18199	0	0	0.934928	0	0	0	0
2.01376	0	0.60716	0	0	0	0	0
2.32308	3.35693	0	0	0.854008	3.42635	0	0
1.97403	0	0	0	1.13189	0	0	0
2.60937	0	0	0.997375	0.540429	0	1.92395	0
1.90802	0.975754	0	1.67846	0.699813	0	0	0
3.11561	0	0	0	0	1.56706	0	0
2.40306	0	0	0	0.381507	0	0	0
3.09393	0.965972	0.562129	0	0	0	0	0
1.85271	0	0	0	0	0	0	0
2.79851	0	0	0	1.4431	0		0
1.88836	2.08286	0	0	0	0.518901		0
2.38751	0	0	2.31437	0	1.12072		0
2.87676	0.709488	0	0	0	0		1.45202
3.39116	1.68786	0	0	0	0		0
0.801126	2.99811	0	3.70236	2.51126	0		0
0	0	0.812531	3.08842	0	0		0
2.41323	1.30778	0	0	0	0.75832		0
1.65102	0	0.792824	0	0	0		0
0.962958	2.04124	0	3.63352	0	1.36787		0
0	0	0	0	0	0		0
	1.30347	0	0	0	0.762781		0
	1.13398	1.33674	1.93013	0.295209	0		0
	0	1.03521	2.6776	0	0		0
	0	0	0.65563	0	0		0
	1.05701	0	0	0			0
	0	0	3.28342	0			0
	0	0	2.52527	0			0
	0	0	0.85952	0			0
	0	0	0	0			0
	0	0	0	0			0
	1.97296	0	2.60733	0			0
	0	0	1.36439	0			0
	0	0	0	0			0
	0	0	0	0			0
	0	0	1.70152	0			0
	0	0	1.78224	0.441001			1.45591
	0	0	0	0			0
	0	1.0283	0	1.58834			0
	0	0	0	0			0
	0.665584	0	3.73373	1.28881			0
	0	0	3.65493	1.3682			0
	0	0	0	0			0
	0	0	0	0			0
	0	0	1.36406	0			0
	0	0.826157	1.63771				0
	0.829056	1.32914	0				0
	0	0	2.83805				0
	0	0	3.88682				0
	0	0	0				0
	0	0	0				0
	0	0	1.15541				0
	0	0	0				0
	0	0	0				0
	0	0					0
	0	0					0
	0						0
	1.88362						1.09103
	0						0
							0
							0
							0
							0
							0
							0
							0
							0.715632
							0
							0
							0
							0
							0
							0
							0
							0
							0
							0
							0
							0
							1.2687
							0
							0
							0
							0
							0
							0
							2.01011
							0
							0
							0
							0
							0
							0
							0
							0
							0
