# Supplementary material for: Differential roles of FOXC2 in the trabecular meshwork and Schlemm’s canal in glaucomatous pathology
Source: Life Sci Alliance. 2023 Jul 6;6(9):e202201721. doi: 10.26508/lsa.202201721 (PMC10326420; doi:10.26508/lsa.202201721)
Supplement: Supplementary file 28 [file LSA-2022-01721_SdataFS7.2.xlsx]

## Sheet: Col13a1
Characterization of endothelial subclusters
BEC-1	BEC-2	BEC-3	BEC-4	BEC-5	BEC-6	NC-Foxc2-/- ECs	SC and lymphatic ECs
0	0	0	0	1.5016	0	0	0
0	0	0	0	0	0.645892	0	0
0	2.18523	0	0.314342	0.941365	0	0	0
0	0	0.751835	0	0.449835	1.45352	0	0
0	0.976707	0.711859	0	0.454998	0.671194	0	0
0	0.8154	0	0	0	0.745988	0	0
0	0	0.7892	0	0.842677	0	1.00676	0
0	0	0	0	0	0	0	0
0	0	0	1.61732	2.45552	0	0	0
0	0	0.797354	0	0	0	1.95583	0
0	0	0.544287	0.511627	2.09568	0	0	0
0	0	0.847222	0	0.341284	0	1.17717	0
0	2.54506	0	0	0.339855	0	0	0
0	0	0.60716	0	0	0.999179	0	0
0	0	0	0.416776	0	0.590251	0	0.286636
0	2.6515	0	0	0	0	0.463978	0
0	0	0	0	0	0	0	0
0	0	0.599248	0	0.409914	1.13099	0	0
0	0	0	0	0.544014	0	0	0
0	0	0	1.23848	0.656991	0	0	0
0	0	0.320054	0	0.364311	0	1.58186	0
0	0	1.29696	0	1.09748	0	0	0
0	0	0	0	0	0		0
0	0	0.90983	0	0	0		0
0	2.07673	0	0	1.36591	0		0
0	0	0	0	0	0		1.45202
0	0.903931	0	0	0.840836	1.76398		0
1.24014	0	1.3991	0	0	0.44215		0
0	2.32194	0	0	0	0		0
0	0	0	0	0.794417	0		0
0	0	0	0	0.640965	0		0
0	0	0	0	1.7309	0		0.51356
0	0	0	0	0.749797	0		0
	0	0.968701	0	0	0		0.336347
	0	0	0	0.522841	0.532733		0
	0	0	0	0	0		0
	1.78039	0	0	0	0.954823		0
	0	1.13913	1.5988	1.86004			0
	0	0	0	1.52783			0
	0	0	0	0.634528			0
	0	0	1.31481	1.43003			0
	1.24198	0	1.78947	0			0
	0	0	0	1.03485			0
	0	0	0	1.29388			0
	0	0	1.36439	0.649585			0
	0	0	0	0			0
	0	1.34434	0	0			0
	0	0.824499	0	2.10154			0
	0	0	0	0.605077			0
	0	0	0.888819	0			0
	0	0	0	0			0
	0	1.02279	1.43647	0			0
	0	0	0	1.28881			0
	0	0.964061	0	1.3682			0
	0	3.0393	1.45302	0.354317			0
	0	0	0.86978	1.36951			0
	0.726212	0	0	0			0.67096
	1.05305	1.2723	0				0
	0.357944	0.655407	0				0
	0	0	0				0
	0	0.617487	0				0
	0	0	0.729034				0
	0	0.669143	0				0
	0	0	0				0
	0	0	0				0
	0	0	1.32608				0
	0	1.09861					0
	1.46852	0					0
	0						0
	0						0
	0						0
							0
							0
							0
							0
							0
							0
							0.711859
							0
							0
							0
							0
							0
							0
							0
							0
							0
							0.383611
							0
							0
							0.436831
							0
							0
							0
							0
							0.814418
							0
							0
							0
							0
							0.329995
							0
							0
							0
							0
							0
							0
							0

## Sheet: Itm2a
Characterization of endothelial subclusters
BEC-1	BEC-2	BEC-3	BEC-4	BEC-5	BEC-6	NC-Foxc2-/- ECs	SC and lymphatic ECs
0	2.08133	1.40744	0	1.82991	1.2711	0	0.998096
0	1.08519	1.152	0	0	0.645892	0	0
0	1.59865	0.714791	0.553147	1.98154	0	0	0
0	1.09728	0.751835	1.01932	0	0	0	0
0	0.976707	1.12348	0.739063	1.00376	0	0	0.939652
0	1.25851	0.890932	0	1.33499	1.16846	0	0.768132
0	0.959269	0	0	1.60296	0	0	0
0.879396	0.749915	0.520337	0	0	1.50258	0	0
0.870748	0	0	0	0	0	0	0.479292
0	1.75769	0	0	0	1.11608	1.71422	0
0	0	0.544287	0.511627	1.21698	1.23243	0	0
1.01983	1.16831	0	0	0.341284	0.606742	0	0
0	0	0	0	0	1.04701	0	0
0	1.39498	0.60716	1.65409	1.55069	1.1903	0	0
0	1.60085	1.04271	0.93656	0.641518	2.36587	2.27833	0
0	0	0	0	1.13189	1.54981	0.463978	0
0	1.02737	0	0	1.52251	1.35578	0	0
0	0	0.343855	0	1.26227	0.530375	0	0.313825
0	0.933802	0.651162	0	1.80177	0.666873	0	0
0	0	0	3.13781	0.381507	0.810098	0	0
0	0	0.320054	0	0.630763	0.499081	1.58186	0
0	2.28354	0	1.54544	0	0	0	0.376463
1.07416	0	0	0	1.66992	1.24514		0
1.05414	0	1.69593	2.00203	0	0.518901		0
0	3.36431	0.825796	0	0	0.602578		0
0	1.12034	0.931931	0	0	0.971754		0
0	1.37082	0	1.79678	0.506307	1.07645		1.0615
0	0	1.96054	0.902012	0.592555	1.32979		0
0	1.72236	0.812531	0	1.41695	0		0
0	4.70291	0	0	1.95526	1.71177		0.685951
0	0	0.792824	0	1.02841	1.58617		0
0	2.40245	1.21149	0	1.20083	0		0
0	1.60529	0	0	0	0		0
	0.850588	2.21622	3.04738	0	1.19042		0.788217
	3.58722	0.876848	0	0.864419	0.878449		0
	0	0	0	0	1.23953		0
	1.24303	0.653322	0	0	0		0
	1.55931	1.13913	2.3858	1.03247			0
	0	0	0	1.03107			0
	0	0	0.97155	0.634528			0
	2.0012	0	0	1.90537			0.70428
	1.77916	0	1.78947	0.898287			0
	0	1.05353	0	0.545733			0
	0	0	0	2.65567			0
	0	0	0	0.649585			0.490635
	0	0	0	0			0
	0	0	1.50303	1.50767			0.829894
	0	0.824499	0	0			0
	0	1.60466	1.78224	1.2511			0
	0	0	0	0			0
	2.80057	2.10233	0	1.58834			0
	0	0	0	0			0
	1.34466	0	0	0.839078			0
	0	0	2.98732	1.59012			0
	0	0	0.970022	0.822252			0
	0	0	0	0			0
	1.43549	0.993825	0	0			0.67096
	0	0	0				0
	0.357944	0	0				0
	0	0	0				0
	0	0.996404	0				0
	0	0.476036	1.43965				0
	2.66819	0	0				0
	0	1.15378	0				0
	0	1.59384	0.637484				0
	3.80784	0	0				0
	0	0					0
	0.982604	1.16839					0
	0.995866						1.1767
	0						0
	0						0.855301
							0
							0
							0
							1.2227
							0
							0
							0.711859
							0
							0
							0
							0.556972
							0
							0
							0
							0
							0
							0
							0
							0
							0
							0
							0
							0
							0
							0.814418
							0
							0
							0
							0
							0
							0
							0
							0.958376
							0
							0
							0
							0

## Sheet: Sox17
Characterization of endothelial subclusters
BEC-1	BEC-2	BEC-3	BEC-4	BEC-5	BEC-6	NC-Foxc2-/- ECs	SC and lymphatic ECs
1.26981	2.44431	0	2.15381	0	0	1.31342	0.174244
0	0	0	0	0	0	1.66826	0
0	0	0	0	0	0	1.76598	0
0	0	0	1.51351	0	0	0	0
0.954626	0	0	0.739063	0	0	2.54214	0
0	0	0	0	0	0.745988	2.02366	0.456074
0	0	0	0	0	0	2.70094	0
0	1.17361	0	0	0	0	0.501304	0.920693
0.870748	0	0	1.10519	0	0	2.53805	1.40479
0	1.75769	0	3.65621	0	0.414237	0	0
0	0	0	0	0	0	0	0
1.01983	0	0	0	0	0	2.30065	0.947381
0	0	0	0.934928	0	0	1.56235	1.00074
0	0	0	0	0	0	1.58865	0
0.765877	2.55504	0	0	0	0	1.68273	0
1.63571	0	0	0	0	0	2.01414	0
0.717453	1.02737	0	1.81376	0	0.891951	0	0
0	0.975754	0	1.67846	0	0	3.47428	1.54469
0	1.72855	0	0.92033	0	0	4.10029	0
0	0	0	0	0	1.25169	0	0
0	1.44802	0	0	0	0	2.16653	0
0	1.01605	0	1.87718	0	0	1.61008	0.863466
0	2.04095	0	0	0	1.54971		0
0	0	0	2.36143	0	0		0
0	0	0	0	0	0		0.314711
0	0	0	1.30278	0	0.971754		0
0	0	0	0.984595	0	0		0
0	0	0	0	0	2.23439		0
1.72754	0	0	0	0	0		0
0.897253	2.76246	0	1.29349	0	0		1.69294
0	0	0.792824	1.52066	0	0		0
0	0	0	0	0	0		0
0	0	0	0	0	1.76131		0.864697
	0	0	0	0	1.35082		0.955241
	2.12561	0	1.59472	0	0		0
	0	1.03521	0.918516	0	0		0
	0	0	1.32948	0	0		2.93231
	0	0	1.08976	0			0
	2.01912	0	0	0			0
	0	0	0	0			0.783117
	1.43484	0	0.85952	0			0
	0	0	2.91517	0			0
	0	0	0	0.309642			0
	2.59405	1.65307	0	0			0
	3.17647	0	0	0			0
	0	0	1.26449	0			0
	0	0.882873	1.50303	0			0
	0	0	0	0			0
	1.80388	0	0	0			0
	4.01899	0	0	0			0
	2.16642	0	0	0			0
	0	0	1.43647	0			0
	0.665584	0	0	0			0
	3.68722	0	0	0			0
	0	0	0.970022	0			0
	0	2.1085	2.23198	0			0
	0	0	0	0			0
	0	0	0				0
	0	0	0				0
	0	0	0				0
	2.86437	0	0				0
	0	0	0.729034				1.20116
	0	0.389526	0				1.51482
	2.9289	1.67528	0				0
	0	0	1.02368				0
	1.87282	0	1.32608				0.723906
	0	0					0
	0.982604	0					0
	0						1.1767
	0.873096						0
	0						0
							0
							0
							0
							0
							1.1351
							0
							0
							0
							0
							0
							0.912587
							1.52094
							0
							1.30585
							0
							0
							0
							0
							0
							0
							0
							0
							0.71075
							0
							1.25725
							0.634528
							0
							0
							0
							0.776055
							0
							0
							0
							1.08093
							0
							0
							0
