# Supplementary material for: Differential roles of FOXC2 in the trabecular meshwork and Schlemm’s canal in glaucomatous pathology
Source: Life Sci Alliance. 2023 Jul 6;6(9):e202201721. doi: 10.26508/lsa.202201721 (PMC10326420; doi:10.26508/lsa.202201721)
Supplement: Supplementary file 29 [file LSA-2022-01721_SdataFS7.3.xlsx]

## Sheet: Edn1
Characterization of endothelial subclusters
BEC-1	BEC-2	BEC-3	BEC-4	BEC-5	BEC-6	NC-Foxc2-/- ECs	SC and lymphatic ECs
0	0	0.803877	0	0.627125	0	0	0
0	0	1.67316	0	0	1.99522	0	0
0	2.18523	2.0851	0	0.941365	0.475322	2.57401	0
0	0	1.17612	1.01932	0	0.970429	0	0
0	2.2277	1.63921	0	1.00376	0	0	0
0	0	1.90948	0	0.875457	2.66042	0	0
0	1.22808	1.94708	0	1.2934	1.4438	0	2.73703
0	2.04134	0.860857	0	0	0.77215	1.44794	0
0	0	1.82089	0	1.29831	0	0	0
0	0.788348	0.797354	0	1.3658	2.27466	3.28828	0
0	0	1.67528	2.12203	2.55606	0	0	0
1.01983	0	0	0	1.44786	0	0	0.422857
2.16312	0	2.66441	0	0	2.01115	0	0
0	0	2.60478	0	0	0	0	0
0	0	1.87344	0	0.641518	0	0	0
0	0	0	0	2.81907	0	1.93208	0
0	0	2.27716	0	0.889325	0.891951	0	0.969717
0	0	0	0	0.409914	0.299945	0	0
2.26372	0	2.27406	1.95168	2.3416	1.06343	2.07734	0
0	0	2.93183	0	0.656991	0	0	0
2.44511	2.64039	2.59881	1.81441	1.2912	0	1.58186	0
0	0.631875	1.29696	0	0	0	0.847755	0
0	0	2.33602	0	0	0.805004		0
0	1.01409	2.66411	0	0	0		0
0	0	0.825796	1.39612	0	0.80658		0
0	0	0.931931	0	3.50979	2.2206		0
1.11515	0	4.1046	0	0	1.36132		0
0	0	0	0	0.592555	0.981385		0
0	0	2.14261	0.836771	0	3.33057		0
0	0	0	0	1.23148	0		0.907649
0	0	0.792824	1.52066	0	0		0
0	2.40245	0	1.24023	0	0		0
0	0	0	0	1.47011	0.958079		0
	2.20234	0.968701	0	0	0		0
	3.41812	1.33674	0	0	3.34778		0
	0	3.27412	0	0	0		0
	0	1.44142	2.3286	0	2.56392		0
	0	0	0	0			0
	0	0	0.749502	2.10612			0
	2.58777	1.17038	0	0			0.466336
	1.43484	1.59613	0	0			0
	0	1.18279	0	0			0
	1.99514	1.05353	1.44269	0.896801			0
	0	0	0	0			0
	0	0	0	1.5388			0
	0	3.08799	2.15454	0			0
	0	0	0	0			0
	0	0	0	0			0
	1.93422	1.09463	0	1.2511			0
	0	0	1.35183	0			0
	0	4.06871	2.14627	0			0
	0	0	0	1.59103			0
	1.89818	2.37991	0	0			0
	0	0	0	0			0
	0	0	0	0.615409			0
	0	0	0	0			0
	0	1.48231	0	0			0
	0	2.16414	1.97617				0
	0	0	0				0
	3.76234	0	0				0
	0	0.996404	2.72959				0
	0	1.03994	0.729034				0
	0	2.48111	0				0
	0	0	0				0
	0	1.45134	0.260238				0
	0	3.19769	1.32608				0.426076
	0	0					0
	1.46852	0					0
	0						0
	0.873096						1.93615
	0						0
							0
							0
							0
							0
							0
							1.12898
							0
							0
							0
							0
							0.556972
							0
							0
							1.98494
							0
							0
							0
							0
							0
							0
							0
							0
							0
							0
							0
							0
							0
							0
							0
							0
							0
							0
							0
							0
							0
							0
							0

## Sheet: Ihh
Characterization of endothelial subclusters
BEC-1	BEC-2	BEC-3	BEC-4	BEC-5	BEC-6	NC-Foxc2-/- ECs	SC and lymphatic ECs
0	0	2.38633	0	0	0	0	0
0	0	2.47001	0	1.72957	0	0	0
0	1.59865	1.98273	0	3.19672	0	0	0
0	0	2.11454	0	0.994791	0	0	0
0	0.346369	1.41423	0	2.61562	0	0	0
0	0.8154	0	0	2.24069	2.57974	0	0
0	1.61432	2.24193	1.08338	3.09834	2.37121	0	0
0	0	0.860857	0	2.39935	0	0	0
0	0	2.635	0	0	0	0	0
0	0	1.23527	0	2.91848	1.63036	0	0
0	0	1.67528	0.288183	1.74989	1.76799	0	0
0	0	2.83309	0	1.96028	1.79287	0	0
0	0	2.45853	0	2.11449	1.54718	0	0
0	0	2.39994	0	1.55069	0.999179	0	0
0	0	1.72137	0.229946	1.7828	0	0	0
0	0	0	0	0	0	0	0
0	0	0	0	0.540429	0	0	0
0	0	1.77909	0	1.39628	1.88655	0	0
0	0	2.66079	0	0	0	0	0
0	0	2.55267	0	1.73075	0	0	0
0	0	2.18843	0	2.0272	0	0	0
0	0	0	0	1.79034	0	0	0
0	0	1.41423	0	1.66992	0		0
0	0	3.37397	0	2.24272	1.31392		0
0	0	0	0	0.900015	0.346006		0
0	0	2.16298	0	2.5776	1.45516		0
0	1.92821	1.60434	0	0.840836	0		0
0	0	2.58069	0	1.23134	0		0
0	0	0	0	2.60255	1.77508		0
0	0	1.23122	0	1.76689	0		0
0	0	0	0	1.02841	0		0
0	0	0	0	2.70386	0		0
0	0	0.769342	0	1.88447	0		0
	0	1.45139	0	0	0		0
	0	0	0	2.14651	2.50612		0
	0	0.645978	0	1.72874	0		0
	0	1.32594	0	0.864022	1.22299		0
	1.33937	0.723687	0	0			0
	0	1.69969	0	2.47017			0
	0	0	0	1.84321			0
	0	1.59613	0	0.820457			0
	1.24198	0	0	2.41482			0
	0	2.13665	0	2.37948			0
	0	2.61512	0	0			0
	0	0	0	1.5388			0
	0	1.94317	0	2.27951			0
	2.63692	0	0	0			0
	0	0	0	0			0
	0	1.09463	0	1.46454			0
	0	0	0	0			0
	0	0	0	0			0
	0	0	0	0			0
	0.665584	0	0	0.839078			0
	0	0	0	1.4853			0
	0	0	0	0.615409			0
	0	0	0	0			0
	0.726212	1.48231	0	0			0
	0	0.826157	0				0
	0.357944	2.01243	0				0
	1.90716	0	0				0
	0	0	0				0
	0	0.476036	0				0
	0	2.03705	0				0
	0	0	0				0
	0	1.8294	0				0
	0	1.14236	0				0
	0	1.60944					0
	0	0					0
	0.995866						0
	0						0
	0						0
							0
							0
							0
							0
							0
							0
							0
							0
							0
							0
							0
							0
							0
							0
							0
							0
							0
							0
							0
							0
							0
							0
							0
							0
							0
							0
							0
							0
							0
							0
							0
							0
							0
							0
							0
							0
							0
