# Supplementary material for: Differential roles of FOXC2 in the trabecular meshwork and Schlemm’s canal in glaucomatous pathology
Source: Life Sci Alliance. 2023 Jul 6;6(9):e202201721. doi: 10.26508/lsa.202201721 (PMC10326420; doi:10.26508/lsa.202201721)
Supplement: Supplementary file 30 [file LSA-2022-01721_SdataFS7.4.xlsx]

## Sheet: Flt1
Characterization of endothelial subclusters
BEC-1	BEC-2	BEC-3	BEC-4	BEC-5	BEC-6	NC-Foxc2-/- ECs	SC and lymphatic ECs
1.57697	2.2792	3.78865	2.35347	3.42281	0.617842	3.33892	0
1.72804	2.81422	2.90778	2.39899	2.32985	2.21585	3.52604	2.09069
1.54322	2.55249	3.14329	1.62195	2.48026	1.03872	3.01501	1.09741
2.53217	3.36537	3.38719	3.31672	3.34168	2.85594	2.13304	0.568911
1.43399	3.03823	3.46989	3.38247	3.52169	1.7549	2.98219	0
2.03906	2.99078	2.63452	3.33905	3.69385	3.76408	2.64844	1.19739
2.15701	3.22473	1.94708	2.68666	3.09834	3.90301	3.41852	1.18789
1.33996	2.74204	3.49899	2.9577	2.70954	2.78114	2.01607	0.920693
3.08331	2.22122	3.07774	3.77082	4.08746	0.571953	1.92096	0
1.64492	2.56476	3.52432	1.71765	3.35791	3.09294	3.73698	0
2.54792	2.64458	1.91501	3.04643	2.87011	2.29338	2.9352	1.36776
1.51413	3.62629	3.0444	3.41246	3.46302	2.14124	3.47916	0.422857
3.3302	3.19818	2.98078	2.59348	3.51999	1.87906	3.31019	1.00074
2.3737	2.78344	2.82548	4.02479	2.13173	2.79999	2.1741	2.18192
2.32308	3.20857	2.5603	2.80408	3.37861	1.22769	3.35833	1.8423
2.5952	3.30873	3.25676	1.61749	3.26645	1.1997	3.1791	1.65255
2.24004	3.19123	0	3.45949	3.52548	1.15052	3.40916	0
1.90802	2.53148	3.2904	2.27363	4.11571	3.71053	1.59113	1.37351
2.90349	2.59176	3.74478	1.39134	3.29675	1.56706	0	0.97155
3.32571	2.93774	1.93451	3.23883	3.168	1.97971	2.4501	0
2.65076	2.84917	3.54301	2.94344	3.35654	2.01117	3.42178	1.38877
2.04399	1.96962	3.10303	2.96786	2.88877	0	2.66333	0.863466
3.18347	2.04095	3.46989	3.16228	3.06716	1.54971		0.605455
1.88836	0	3.08074	0	2.54839	3.12526		0
1.97115	2.91484	2.71606	1.95714	2.74704	2.91035		0.553728
3.82176	2.42741	3.78654	3.71827	3.50979	1.77964		1.77624
2.58777	1.37082	3.03845	2.66819	3.44429	2.964		0
3.5663	0	3.84532	2.6519	3.29121	3.1696		0
2.59062	2.9648	3.26087	3.02692	3.1299	3.33057		0.99889
1.36244	2.67345	3.0157	2.97136	3.07378	2.31031		1.08901
2.24332	2.66352	3.12559	2.29638	4.21176	1.82132		0
2.37179	4.00006	2.54886	2.12456	3.08676	2.28043		1.74022
2.66601	2.56016	2.77624	2.80526	3.19655	1.76131		1.48969
	2.66794	2.94337	4.11383	4.2463	2.80015		1.75749
	2.77927	2.61226	3.11787	3.79802	3.54881		0
	3.33997	3.46157	1.94909	3.52211	2.75518		2.58352
	2.90486	3.27157	2.23401	3.29883	3.39343		1.26376
	3.23518	2.9473	3.28302	2.84908			1.53289
	3.84421	3.8226	1.17307	2.61217			0.831978
	2.58777	3.46963	3.36435	3.28458			0.783117
	3.3942	2.81754	3.82749	3.11866			0
	2.58868	3.25417	3.82595	2.99173			0
	0	3.54442	2.01011	3.36544			1.33861
	2.59405	3.41972	2.60733	1.83957			0
	2.66685	0	4.57615	3.05043			1.26226
	2.27621	3.4309	3.06013	3.30746			0
	0	2.89115	3.00687	2.44656			0
	3.31043	3.00623	2.29904	3.39165			0
	1.26316	2.93877	3.03364	3.45826			1.45591
	0	3.17611	3.43648	2.68903			0
	2.71906	2.94249	2.77918	3.34177			0
	2.75679	2.45836	3.00741	3.34503			0
	2.9427	1.77528	1.71149	3.48252			0
	2.30106	2.20955	2.98732	3.25386			0.991633
	3.31	2.76745	4.3353	3.06385			0
	0	0	2.94565	3.73928			0.886967
	3.05765	3.39874	2.74472	3.48776			0
	3.22933	3.77021	1.97617				0
	3.60338	3.48067	3.33372				1.53751
	2.15701	0	1.439				1.91864
	1.87375	3.14462	1.75363				1.91633
	2.89075	2.89431	3.24574				1.73129
	2.87736	3.86442	3.28357				0
	3.46533	3.02195	2.91249				0
	0	3.43635	1.9799				1.18652
	3.35106	3.40675	3.87175				1.05059
	0	3.61092					0
	2.87436	2.28922					0.981246
	3.21483						1.1767
	2.79346						1.60033
	2.75364						0
							0
							0
							0
							0
							0
							1.12898
							0
							0.715632
							0.95081
							0.711753
							0.912587
							0
							0
							0.640243
							4.31301
							3.69847
							1.95706
							0
							3.05844
							1.8684
							2.41814
							0
							0.71075
							1.90327
							1.79699
							1.01966
							1.75166
							1.44269
							2.03341
							0.577693
							2.05655
							1.82051
							2.20136
							1.08093
							0
							0
							0

## Sheet: Kdr
Characterization of endothelial subclusters
BEC-1	BEC-2	BEC-3	BEC-4	BEC-5	BEC-6	NC-Foxc2-/- ECs	SC and lymphatic ECs
1.26981	2.91981	3.0324	1.57045	1.00958	1.81312	1.31342	1.7507
0	2.81422	2.63813	1.6104	0	1.71171	1.90765	0
0	2.55249	3.27986	0.553147	0.941365	0.475322	1.76598	0
0	2.39608	2.84798	1.51351	2.12641	0.970429	2.76512	1.5752
0	2.81715	2.23025	1.15938	2.84099	1.46972	2.71126	0
1.46826	3.11001	2.73268	0	2.50142	2.57974	2.64844	0.768132
0	2.79073	2.65451	1.92628	0	1.76732	1.49816	1.56867
0	0.749915	2.14107	0	1.61072	1.20262	1.82567	0.920693
0	2.58986	1.82089	2.71724	1.29831	0	2.53805	1.40479
0	1.94574	2.25524	0	1.92245	2.6633	2.45291	2.07288
0	0	1.91501	2.08119	2.09568	2.20811	1.93756	1.36776
0	3.43152	3.10595	0	2.48343	1.25372	1.17717	1.42501
0	2.2832	2.88603	0	1.69602	1.72683	2.77758	1.00074
0	2.313	3.43617	2.24672	1.55069	2.47387	1.58865	1.52044
0	0	2.96367	1.20201	1.5255	0.590251	1.92283	2.11658
1.63571	3.85256	2.23235	2.84268	1.64924	1.04917	2.75746	1.13467
1.64805	1.02737	0	2.25715	2.18427	1.52599	0	1.45264
0	2.86401	2.92564	0	2.1518	2.03417	1.59113	1.54469
0	2.32874	3.38272	1.39134	2.58697	2.15003	2.44016	0
0	3.60403	2.55267	3.02544	2.79289	1.97971	3.09914	1.90692
0	1.7719	3.33785	0	2.62076	0.499081	2.53306	0.694801
2.04399	1.96962	1.84314	1.54544	1.09748	1.96977	2.03758	1.03974
2.16448	2.66694	2.59922	2.14493	2.26421	0		1.25169
0	1.83586	2.93422	2.36143	0.987228	1.86275		0
2.38751	3.08809	1.5792	2.31437	2.5398	2.08293		1.82101
2.13386	2.6692	2.96902	2.46114	1.62041	1.45516		1.45202
0	2.12184	2.55906	2.23897	1.9362	2.16756		2.34694
0.801126	0	2.96059	0.902012	2.37055	1.32979		1.36711
1.72754	2.9648	2.50817	1.28587	1.98087	1.23848		1.48852
1.36244	2.46741	0	2.65518	1.76689	1.71177		1.24247
1.88955	2.03775	2.57233	1.02519	1.85471	1.82132		1.89338
0.962958	2.40245	0	1.77712	0	0		0.851203
1.46916	0	2.911	1.169	2.58643	0.958079		1.48969
	1.30347	2.01997	0	1.90765	1.6104		1.33468
	2.16669	0.876848	2.38116	2.01819	1.13486		1.11487
	1.8631	2.47605	0	2.6432	1.7763		0
	3.81528	2.63238	0	1.32052	2.50041		1.80458
	2.98455	1.65786	2.1854	2.47215			1.76508
	2.01912	2.29702	1.46968	1.52783			1.58792
	0	1.69496	0.97155	2.19446			1.21686
	0	2.54958	2.35463	2.78861			1.40295
	3.24355	0	1.2508	2.41482			0
	2.99871	2.50197	1.44269	2.11127			0
	1.97296	1.65307	0	1.83957			0
	2.79166	0	2.83458	1.5388			1.06473
	1.50316	2.29971	1.26449	0			0
	0	1.89782	1.50303	0			1.27708
	3.89983	2.42	1.70152	0			1.8211
	0.98993	2.55943	1.78224	2.10479			0
	0	2.93665	2.63119	2.06162			0
	2.53294	2.30073	2.14627	0			1.98478
	1.77773	1.84733	2.00305	1.82644			1.62596
	2.72027	3.23906	0	1.59791			0
	0	2.63753	0	2.3295			1.18199
	1.68594	2.39291	2.38214	1.2673			2.26392
	0	0	2.37068	2.75156			1.66454
	3.10659	3.64894	0	1.83823			2.59745
	2.87905	2.79815	1.12222				1.66774
	2.90227	1.88031	2.81278				1.03903
	2.79058	0	0				1.58401
	1.87375	2.16198	0				0.675999
	0	2.18895	1.14618				1.20116
	2.66819	2.35381	1.20409				2.72093
	2.28782	2.91023	1.15541				1.91724
	2.44656	2.17987	1.51883				0.564491
	2.48601	3.16819	3.14113				1.221
	0	1.60944					1.5759
	0.982604	2.93036					1.79232
	2.56105						0
	1.332						0.840799
	2.24069						0.855301
							1.07939
							0
							0
							0
							1.1351
							1.98478
							1.12348
							1.12848
							0.95081
							1.12334
							1.38166
							2.0984
							0
							1.02743
							0
							2.18348
							1.88872
							1.7245
							1.80395
							1.68313
							1.2687
							0
							0.71075
							0
							1.79699
							1.84321
							2.72736
							0
							0.978336
							1.92635
							2.16002
							2.17048
							0.958376
							1.08093
							0
							1.7684
							1.2853

## Sheet: Plvap
Characterization of endothelial subclusters
BEC-1	BEC-2	BEC-3	BEC-4	BEC-5	BEC-6	NC-Foxc2-/- ECs	SC and lymphatic ECs
3.17978	3.6784	4.17712	3.38662	3.50472	1.2711	0	1.39761
2.61969	4.02321	4.18867	2.56606	4.3203	3.12608	0	2.86474
2.48814	4.56134	3.26999	2.21111	4.26769	1.23376	0	2.39626
2.91078	4.39248	3.91838	1.69163	3.36158	3.17585	0	1.19363
3.27953	3.90054	4.114	2.27745	3.87631	1.46972	0	0.939652
2.40017	4.49094	2.9041	0	4.24274	3.277	1.1596	1.72685
2.79058	3.45271	4.05138	2.5438	4.14569	3.01655	3.00091	2.83092
3.09746	2.49883	2.7301	2.78572	4.14471	3.28156	0	2.77946
3.08331	3.58155	4.54533	4.45238	4.4569	0.571953	0	2.32473
2.43812	0	3.95558	0	3.45467	3.30226	3.93331	2.70105
2.24227	2.91435	3.72592	2.8351	4.1014	3.48382	0	2.41974
2.83054	3.81399	4.21446	0	3.7201	3.48765	0	2.12447
3.00794	1.37016	4.02926	1.73008	3.45822	3.14369	2.34421	2.56817
2.84656	3.53759	3.73589	2.24672	4.41551	3.67186	0	2.77333
2.42992	3.20857	4.16469	2.86483	4.12966	2.57006	2.27833	2.22985
2.73863	3.52454	3.68474	2.57423	2.53038	1.44615	2.75746	2.61454
2.87849	2.94113	0	3.28344	3.86259	2.52725	0	2.21768
2.10104	0.975754	3.50914	1.67846	3.71426	3.61167	0	2.60521
3.11561	0	3.76624	3.28361	3.59519	2.78317	0	2.02395
2.87704	2.93774	4.35631	2.75381	3.67763	1.55696	0	1.90692
2.65076	0	3.67566	0	3.95937	0.830478	3.57727	1.94874
2.57249	2.65444	3.49341	3.21829	4.18798	0	0	2.06138
2.90951	0	3.64701	3.16228	3.68401	0		2.23225
2.50283	1.50712	4.50019	3.82491	4.36251	3.3634		2.07796
1.97115	3.75818	3.12776	2.78486	3.86511	2.46374		2.39665
3.06714	3.64248	4.27406	3.11068	3.38052	2.02423		2.02068
2.42038	2.75321	4.38815	3.43981	3.68613	2.80178		3.16499
1.77702	3.666	4.49419	3.45807	3.79918	2.3987		1.36711
3.04687	2.9648	2.85052	3.20113	3.93167	2.89882		2.42406
2.99007	0.853982	3.0157	2.82572	4.3094	1.1846		2.47167
2.95768	0	3.31824	0	3.84618	0		3.37447
2.20796	0	3.52692	2.38191	4.35228	0.901577		2.4041
2.04008	0	3.31933	0	3.50797	2.50526		1.87136
	1.30347	3.7344	2.40063	2.52368	0		2.59485
	0.301092	3.02754	2.54795	3.55527	2.9226		1.11487
	0	1.71186	1.94909	3.31555	2.12369		2.79144
	3.42077	3.38708	2.87212	4.64392	3.15166		2.15364
	3.83008	3.88755	3.65059	4.04389			2.8176
	0	2.93858	2.87578	4.04176			3.01886
	0	3.71401	3.47193	4.1436			2.29376
	1.43484	4.47216	2.77148	4.27952			2.09884
	4.24776	3.92782	3.15437	4.39502			2.3808
	2.61787	3.67095	3.16228	3.91919			3.4642
	0	4.34398	3.41158	3.88453			0
	0	2.82721	3.45284	3.00616			2.07529
	2.44127	3.68576	3.27385	3.80354			2.26032
	2.63692	2.80917	2.07826	2.92213			1.91969
	3.45935	3.23215	1.70152	4.06783			1.8211
	0	3.49071	3.70242	3.31798			3.30715
	0	3.67009	3.68062	3.07159			3.43946
	0.827604	2.46622	3.44079	1.58834			2.34336
	4.0088	3.25552	3.19905	3.62386			2.58399
	2.83765	3.80927	2.95224	3.25696			0
	1.94445	3.46023	0	3.32656			2.24899
	0	3.82328	2.94539	3.42636			0
	0	0	3.016	3.31057			3.04398
	3.68773	3.06426	0	3.09746			1.90757
	1.5545	3.3762	3.1692				2.77574
	3.38118	4.03522	3.28163				2.48148
	1.90716	0	3.39947				3.40315
	2.48702	3.14462	2.35623				2.53306
	2.25165	3.13325	2.77403				2.53527
	4.06059	3.41869	3.0912				3.10421
	0	2.64054	3.02422				2.9127
	0	3.20012	0.466546				2.3128
	3.67747	3.51821	3.14113				2.03346
	0	2.70805					3.25533
	3.38147	3.90741					2.53959
	3.1438						3.1543
	0						0
	3.54383						2.67558
							2.17151
							2.72248
							2.8772
							1.2227
							1.99258
							3.08762
							2.23025
							0.715632
							1.75153
							2.23007
							2.13461
							0
							1.63521
							1.30585
							2.96611
							3.02979
							2.13785
							1.96659
							1.80395
							1.57579
							2.6233
							2.49124
							1.12202
							2.15296
							1.5631
							2.37467
							3.21168
							2.01011
							2.03341
							2.08409
							1.66048
							2.2417
							2.20136
							0
							0
							2.5767
							1.2853

## Sheet: Ptprb
Characterization of endothelial subclusters
BEC-1	BEC-2	BEC-3	BEC-4	BEC-5	BEC-6	NC-Foxc2-/- ECs	SC and lymphatic ECs
0	1.83439	2.19969	2.15381	3.16453	0.99689	2.47448	1.18911
0.768907	2.54632	2.26779	1.6104	1.1997	1.53272	2.10066	0
1.54322	1.59865	2.17795	1.5462	0	0.796183	2.11275	1.09741
2.36562	1.09728	2.29929	1.01932	2.86069	1.45352	2.13304	0
0.954626	2.13424	1.97778	2.85702	2.37907	1.06923	1.73743	1.41541
2.03906	3.05217	2.63452	0	2.07942	2.39578	1.68219	1.19739
0	2.20265	1.75898	2.92272	1.2934	2.51193	2.07278	2.15182
1.89278	1.88466	2.89397	3.70253	0	0.77215	0.501304	0
2.37219	1.11667	1.82089	1.61732	1.8447	0.933521	0	0.479292
1.98388	2.56476	1.5388	2.83321	2.27794	1.27147	2.313	2.53206
2.24227	0	1.67528	1.84751	2.09568	1.23243	0	0
2.28886	1.69251	2.83309	3.48997	2.84898	1.46736	1.17717	0.947381
2.79707	2.75238	1.0229	2.47057	2.54456	1.54718	2.51042	1.49078
2.63783	1.39498	2.54105	1.65409	0	1.9868	1.58865	1.90491
1.7234	3.60047	2.0054	1.03309	2.7905	2.79021	1.68273	1.20104
2.42769	2.02652	2.23235	1.61749	3.04282	0.381051	1.63564	1.13467
0.717453	1.02737	2.27716	1.81376	2.18427	0	1.92395	0.969717
0	2.53148	2.26362	1.67846	2.6514	2.16278	1.59113	0.552332
3.01516	2.16571	2.27406	0.92033	2.01573	1.06343	1.50221	1.77937
1.47071	2.93774	2.29061	2.1224	1.80983	2.13874	2.08687	0
3.20667	3.09808	2.6796	1.27221	2.48391	0	1.27424	1.10082
2.04399	1.29292	2.45382	1.04557	2.07796	0	1.61008	1.18955
2.16448	1.46994	1.41423	2.51059	2.55391	0.805004		0.605455
1.05414	2.08286	2.29288	2.36143	2.24272	1.75116		1.20278
1.54913	1.50167	1.81398	1.95714	1.80972	2.27023		0.746494
1.05147	2.42741	1.96818	1.84988	2.20941	1.45516		1.77624
2.21921	2.42348	2.19156	1.79678	2.1103	1.76398		1.0615
0.801126	2.99811	2.78858	3.70236	2.69099	2.03766		1.36711
1.96977	1.72236	2.14261	2.1808	1.73814	0		0.99889
2.11194	0	2.3704	1.29349	2.18442	0.75832		0.685951
1.88955	2.66352	1.22942	1.52066	3.42245	1.07926		0
1.76786	3.19665	2.34507	2.90114	1.7309	0		0.851203
1.46916	0	1.49851	1.169	2.74183	1.76131		1.11888
	2.04188	0.968701	2.40063	3.17592	0.999287		1.43475
	2.24411	1.33674	1.93013	2.51223	2.08391		1.62892
	2.21545	2.61812	1.94909	2.4078	2.12369		0
	2.38549	2.06868	1.88071	2.22312	1.22299		1.80458
	2.14136	1.84215	1.93451	1.52952			1.95339
	2.64357	1.69969	1.46968	3.19675			0
	0	1.17038	2.22031	2.4539			1.64074
	1.43484	0	2.77148	2.15515			1.62719
	2.75841	1.70963	1.78947	1.92009			0
	0	1.73508	1.44269	2.01928			2.24508
	1.97296	2.24559	3.08822	0			1.9837
	2.79166	0	1.68083	1.71806			1.69258
	2.07841	2.29971	3.17269	0			0
	0	0.882873	2.07826	0			1.07828
	2.65313	1.27017	1.70152	0			1.8211
	2.61614	1.60466	2.38751	2.66042			0
	2.81017	2.62117	2.26109	2.06162			0
	1.27415	2.10233	2.14627	2.54056			1.42039
	1.77773	1.51774	1.84736	1.82644			1.62596
	2.14769	3.02567	2.31	1.83369			0
	2.30106	1.76934	0	2.46274			0.75632
	2.65272	0	1.45302	1.73647			0
	2.69545	2.1085	2.0709	2.28241			1.66454
	1.66183	1.48231	2.53752	0			1.06892
	3.15258	2.00453	2.42996				1.14743
	2.42739	1.88031	2.51659				1.03903
	1.57332	0	2.00592				1.07747
	1.87375	2.42047	3.88682				1.07568
	2.25165	1.66161	2.00666				0
	1.47097	2.35381	2.53913				1.51482
	1.69134	2.47239	1.67722				2.74119
	0	1.28511	1.51883				0
	1.87282	2.32709	1.87679				1.43208
	0	2.19722					1.07074
	2.40048	1.16839					0.981246
	0.995866						0
	1.88362						0.840799
	2.61005						1.30946
							0
							1.74734
							0
							1.7566
							0
							0
							0
							1.41983
							1.42926
							1.41407
							0.912587
							2.0984
							1.63521
							1.52339
							2.96611
							3.02979
							1.55616
							1.40441
							0
							1.45553
							2.41814
							0
							1.41258
							2.35261
							0.814418
							1.51392
							0
							1.44269
							1.46327
							1.08343
							1.48376
							1.82051
							1.76171
							0
							2.01347
							2.37238
							0

## Sheet: Tek
Characterization of endothelial subclusters
BEC-1	BEC-2	BEC-3	BEC-4	BEC-5	BEC-6	NC-Foxc2-/- ECs	SC and lymphatic ECs
0.824211	0	1.04777	1.06623	1.00958	0.617842	0	0.566099
0	1.08519	1.152	0	0	0.645892	0	0
0.80045	1.59865	0.83495	0.553147	0.941365	0.475322	0	1.09741
0	0	1.59394	1.29664	1.6047	0.970429	1.55186	0
0.954626	1.12155	1.12348	1.68192	1.19534	0	0	0
0.982394	2.85538	1.35449	0	0.875457	1.16846	0	0.456074
0	0.590502	0.7892	1.59113	0	1.4438	1.00676	1.18789
0	0.749915	2.05744	1.39681	1.09968	0	0.501304	0
0.870748	1.11667	1.27778	0	0	0	0	0.479292
2.23657	1.75769	0.797354	0.76214	0	1.11608	0	0
0	0	0	1.79343	1.21698	0.593243	0	0.90149
0	0.745872	1.60933	0	1.1098	0	0	1.1331
1.5788	0	1.30071	0.934928	1.3437	0	0	0
0	1.39498	2.03884	0	1.55069	0	0	1.14567
0	1.60085	1.54197	0.574135	0.854008	1.4393	0.900189	1.38315
0	0	0	0	1.83318	0.656298	0	1.13467
0	0	0	0	0.889325	0.891951	0	0
0	0.975754	1.62997	0	1.10749	1.42264	0	1.04495
0	0.933802	1.43798	0.92033	0.544014	0.666873	1.50221	0
1.47071	0	0	0	0.656991	1.25169	0	1.35226
0	2.01615	1.63885	0	1.01454	1.07896	0	1.79451
0.851973	0.631875	0	1.54544	1.38502	0	0	1.03974
1.07416	0.983755	0	0	0	0		0
1.05414	1.83586	0	0	0	0.858814		1.20278
0	0	0	0	1.36591	0.602578		1.16913
1.05147	1.63546	2.16298	0	0	0		1.45202
0	2.28399	0	0.984595	1.09107	0		1.0615
1.24014	0	1.3991	0.902012	1.44324	0		0
0	0	1.56042	0	0.940888	0		0.99889
0	1.30778	0	1.29349	1.23148	0		0.685951
0	0	0.792824	0	1.02841	0		0
1.4443	1.4702	1.21149	0	0	0		1.10317
0	0	0.769342	0	1.6986	0.958079		1.48969
	0	0	0	0	0.452422		1.43475
	2.16669	1.65057	1.59472	0.99954	0.532733		1.11487
	1.8631	1.86363	1.38908	1.13338	0		1.40141
	1.24303	0	0	0.864022	0.954823		1.26376
	1.55931	1.13913	0	0			0.793222
	2.01912	1.69969	0.749502	1.03107			0
	0	1.17038	0.97155	0			1.37894
	0	0	1.31481	1.06723			0
	0	0	1.2508	0.898287			0
	0	1.33543	0	0.736595			0
	0	0	1.64627	1.29388			0
	0	0	0	0.649585			1.06473
	0	1.94317	0	0			0
	0	0	0	0			0.829894
	2.28227	0	0	0			0
	0.98993	1.09463	1.78224	1.16846			1.45591
	0	2.41605	0.888819	0			0
	0.827604	1.0283	0	0			0.943659
	0	0	0.726874	0.834183			1.1124
	1.34466	0	1.71149	1.28881			0
	1.38502	0	0	1.08254			0.614005
	0	0	0	1.38039			0
	1.87562	0	1.87878	1.36951			0
	1.14246	1.48231	0	0			1.06892
	1.05305	0.826157	1.12222				1.66774
	1.14801	0	0				0
	0	0	0				0
	1.32344	1.27054	1.75363				0.675999
	0	0.476036	0				0
	0	2.25895	0				2.09152
	0	2.01629	0				1.36125
	0	1.45134	0.637484				1.39481
	0	0.884915	1.32608				1.221
	0	1.09861					1.5759
	0.982604	0					0
	0.995866						1.1767
	1.64537						0.506281
	1.13139						1.30946
							1.58632
							1.21481
							0
							1.7566
							1.65307
							1.12898
							1.12348
							0
							1.99487
							1.41407
							0.556972
							0
							1.12013
							1.52339
							0
							0
							0.876602
							0.930813
							0
							1.68313
							0
							1.04593
							1.12202
							1.0656
							1.98641
							1.51392
							0
							0.961658
							1.78843
							1.59119
							0.616466
							1.92013
							1.43863
							0
							2.01347
							1.23277
							1.2853
