# Supplementary material for: Differential roles of FOXC2 in the trabecular meshwork and Schlemm’s canal in glaucomatous pathology
Source: Life Sci Alliance. 2023 Jul 6;6(9):e202201721. doi: 10.26508/lsa.202201721 (PMC10326420; doi:10.26508/lsa.202201721)
Supplement: Supplementary file 31 [file LSA-2022-01721_SdataF7.1.xlsx]

## Sheet: Sheet1
Quantification of SC area (µm2) per 20X high-power field
Control	EC-Foxc2-KO
60541.4	55255.2
61865	36029.2
57714.5	62163.7
69643.6	52166.6
53154	47374.8
59724.2	60497.2
66476	48286.1
60519.5	38536.9
59855.6
