# Supplementary material for: Differential roles of FOXC2 in the trabecular meshwork and Schlemm’s canal in glaucomatous pathology
Source: Life Sci Alliance. 2023 Jul 6;6(9):e202201721. doi: 10.26508/lsa.202201721 (PMC10326420; doi:10.26508/lsa.202201721)
Supplement: Supplementary file 32 [file LSA-2022-01721_SdataF7.2.xlsx]

## Sheet: Sheet1
Quantification of SC area (µm2) per 20X high-power field
Control	EC-Foxc2-KO	EC-Foxc2-KO; Ptprb-/+
55889.9	44792.1	47827.4
52963.6	49485.6	67599.6
58103.3	39339.5	60450.3
61579.6	52317.8	60772.1
73150	54886.9	67040.6
60660.3	46844.9	49592.4
63996.1	49644.2
