# Supplementary material for: Differential roles of FOXC2 in the trabecular meshwork and Schlemm’s canal in glaucomatous pathology
Source: Life Sci Alliance. 2023 Jul 6;6(9):e202201721. doi: 10.26508/lsa.202201721 (PMC10326420; doi:10.26508/lsa.202201721)
Supplement: Supplementary file 33 [file LSA-2022-01721_SdataFS8.xlsx]

## Sheet: Sheet1
Quantification of SC area (µm2) per 20X high-power field
Control	EC-Foxc1-KO
75631.2	64384.3
70268.8	65569.3
66315.6	60935.5
73852.5	71522.6
62850.3	63779.9
77773.9	70872.8
67618.4	72651.8
69399.6	56236.6
72303.2	66184.7
