# Supplementary material for: Differential roles of FOXC2 in the trabecular meshwork and Schlemm’s canal in glaucomatous pathology
Source: Life Sci Alliance. 2023 Jul 6;6(9):e202201721. doi: 10.26508/lsa.202201721 (PMC10326420; doi:10.26508/lsa.202201721)
Supplement: Supplementary file 34 [file LSA-2022-01721_SdataF8.1.xlsx]

## Sheet: Sheet1
Relative SC volumes in a 1.5 mm x 1.5 mm field of view
Foxc1+/+	Foxc1c2/c2
1.00581	1.12532
0.806085	0.991237
0.775585	0.316678
0.987997	0.567399
0.919648	1.06709
0.876666	0.708789
1.10709	1.08594
1.31924	1.83427
0.941792	1.18232
0.741378	0.573974
1.51871	1.42365
