# Supplementary material for: Differential roles of FOXC2 in the trabecular meshwork and Schlemm’s canal in glaucomatous pathology
Source: Life Sci Alliance. 2023 Jul 6;6(9):e202201721. doi: 10.26508/lsa.202201721 (PMC10326420; doi:10.26508/lsa.202201721)
Supplement: Supplementary file 35 [file LSA-2022-01721_SdataF8.2.xlsx]

## Sheet: Sheet1
Quantification of SC area (µm2) per 20X high-power field
Foxc1+/+	Foxc1c2/c2
129252	99780.4
122258	101812
88884.5	99041.6
117648	99685.5
99978.1	96697.9
102494	109654
100218	133621
	99640.1
