# Supplementary material for: Differential roles of FOXC2 in the trabecular meshwork and Schlemm’s canal in glaucomatous pathology
Source: Life Sci Alliance. 2023 Jul 6;6(9):e202201721. doi: 10.26508/lsa.202201721 (PMC10326420; doi:10.26508/lsa.202201721)
Supplement: Supplementary file 36 [file LSA-2022-01721_SdataFS9.xlsx]

## Sheet: Sheet1
Quantification of retina nerve fiber layer (RNFL) thickness
Foxc2fl/fl	NC-Foxc2-/-
19.835	8.685
24.138	19.4012
18.978	9.116
11.899	4.598
14.167	7.853
17.173	8.138
