# Supplementary material for: Differential roles of FOXC2 in the trabecular meshwork and Schlemm’s canal in glaucomatous pathology
Source: Life Sci Alliance. 2023 Jul 6;6(9):e202201721. doi: 10.26508/lsa.202201721 (PMC10326420; doi:10.26508/lsa.202201721)
Supplement: Supplementary file 37 [file LSA-2022-01721_TableS2.xlsx]

## Sheet: Sheet1
Antigen	Reactivity	Host Specied	Origin
Primary antibodies
CD31/PECAM	Mouse	Rat	BD Pharmingen 553370
Endomucin	Mouse	Rat	Abcam ab106100
MMP2	Human/Mouse/Rat	Rabbit	Proteintech 10373-A2-AP
PDGFRβ	Mouse	Rat	eBioscience 14-1402-81
PROX1	Human	Goat	R&D AF2727
TIE2	Mouse/Rat	Goat	R&D AF762
VEGFR-3	Mouse	Goat	R&D AF743
Secondary antibodies
Alexa 488-conjugated	Rabbit/Rat/Goat/Mouse	Donkey	Thermo Fisher
Alexa 568-conjugated	Goat/Rat	Goat/Donkey	Thermo Fisher
Alexa 647-conjugated	Goat/Mouse/Rabbit/Rat	Donkey	Thermo Fisher
Dyes
Hoechst 33342	-	-	Thermo Fisher
